# Supplementary material for: Proteome-scale relationships between local amino acid composition and protein fates and functions
Source: PLoS Comput Biol. 2018 Sep 24;14(9):e1006256. doi: 10.1371/journal.pcbi.1006256 (PMC6171957; doi:10.1371/journal.pcbi.1006256)
Supplement: S1 Table — For each protein in the translated ORF proteome, nTE, protein abundance, and protein half-life values are indicated. nTE was calculated according to the method described in [55]. Protein abundance and protein half-life values were reported in [48] and [54], respectively. Remaining columns contain the maximum local composition value (per 100) for each amino acid and window size combination for each protein. (CSV) [file pcbi.1006256.s001.csv]

Gene	nTE	Protein Abundance (average molecules per cell)	Protein Half-life (min)	A_10aa	A_20aa	A_30aa	A_40aa	A_50aa	A_60aa	A_70aa	A_80aa	A_90aa	A_100aa	C_10aa	C_20aa	C_30aa	C_40aa	C_50aa	C_60aa	C_70aa	C_80aa	C_90aa	C_100aa	D_10aa	D_20aa	D_30aa	D_40aa	D_50aa	D_60aa	D_70aa	D_80aa	D_90aa	D_100aa	E_10aa	E_20aa	E_30aa	E_40aa	E_50aa	E_60aa	E_70aa	E_80aa	E_90aa	E_100aa	F_10aa	F_20aa	F_30aa	F_40aa	F_50aa	F_60aa
YAL001C	0.859275379	2090.45	415.6	40	20	16.66666667	12.5	10	10	11.42857143	10	10	10	10	10	6.666666667	5	4	3.333333333	2.857142857	2.5	2.222222222	2	30	25	23.33333333	22.5	20	18.33333333	15.71428571	15	14.44444444	14	40	20	20	17.5	16	15	12.85714286	11.25	11.11111111	11	40	25	20	17.5	16	13.33333333
YAL002W	0.887622106	2602.03	NaN	30	20	13.33333333	12.5	10	11.66666667	10	10	8.888888889	9	20	15	13.33333333	10	8	6.666666667	8.571428571	7.5	6.666666667	6	30	20	20	17.5	14	13.33333333	11.42857143	10	10	9	40	20	16.66666667	15	16	13.33333333	12.85714286	13.75	13.33333333	12	30	20	16.66666667	12.5	12	13.33333333
YAL003W	1.308858289	159950.21	580	60	45	40	30	32	30	28.57142857	27.5	25.55555556	25	10	5	3.333333333	2.5	2	1.666666667	1.428571429	1.25	1.111111111	1	50	35	26.66666667	22.5	18	16.66666667	15.71428571	15	13.33333333	13	40	30	30	22.5	20	18.33333333	17.14285714	17.5	16.66666667	15	20	20	20	15	14	11.66666667
YAL005C	1.308441246	526409.11	1211	50	30	26.66666667	22.5	20	18.33333333	15.71428571	15	14.44444444	15	10	5	3.333333333	5	4	3.333333333	2.857142857	2.5	2.222222222	2	30	20	16.66666667	15	14	11.66666667	11.42857143	12.5	12.22222222	11	50	40	26.66666667	22.5	22	20	18.57142857	18.75	17.77777778	16	20	15	13.33333333	12.5	12	10
YAL007C	1.001773714	8086.95	632.7	40	25	20	17.5	16	13.33333333	12.85714286	11.25	10	9	10	5	3.333333333	2.5	2	1.666666667	2.857142857	2.5	2.222222222	2	30	20	16.66666667	15	14	11.66666667	11.42857143	10	11.11111111	11	30	25	20	17.5	16	13.33333333	12.85714286	11.25	10	10	30	20	13.33333333	15	12	10
YAL008W	0.985995259	3674.83	NaN	20	15	13.33333333	10	10	10	8.571428571	7.5	7.777777778	7	10	5	3.333333333	2.5	2	1.666666667	1.428571429	1.25	1.111111111	1	30	15	10	7.5	6	5	4.285714286	3.75	3.333333333	3	20	15	10	7.5	6	6.666666667	5.714285714	5	4.444444444	5	40	20	13.33333333	10	8	8.333333333
YAL009W	0.900549088	953.22	861.9	30	15	16.66666667	15	12	11.66666667	10	10	8.888888889	8	20	10	6.666666667	5	4	3.333333333	2.857142857	2.5	2.222222222	2	30	15	10	10	8	8.333333333	7.142857143	7.5	6.666666667	6	30	25	20	17.5	14	11.66666667	10	8.75	7.777777778	8	30	20	16.66666667	17.5	16	13.33333333
YAL010C	0.835116207	1755.96	358.9	20	15	10	7.5	8	6.666666667	5.714285714	5	5.555555556	5	10	10	6.666666667	5	4	3.333333333	4.285714286	3.75	3.333333333	3	30	20	13.33333333	12.5	12	11.66666667	11.42857143	11.25	10	10	30	15	13.33333333	12.5	12	10	10	10	8.888888889	9	30	15	13.33333333	12.5	10	10
YAL011W	0.871543894	1118.74	661.4	30	25	20	15	16	15	12.85714286	12.5	12.22222222	12	20	10	6.666666667	5	4	3.333333333	2.857142857	2.5	2.222222222	2	80	55	43.33333333	32.5	26	21.66666667	20	17.5	15.55555556	14	40	30	23.33333333	25	22	20	18.57142857	18.75	16.66666667	16	20	10	10	7.5	6	6.666666667
YAL012W	1.223213804	46910.28	737.5	40	30	23.33333333	20	20	18.33333333	17.14285714	16.25	15.55555556	16	0	0	0	0	0	0	0	0	0	0	40	30	20	15	12	10	10	8.75	8.888888889	8	20	15	16.66666667	12.5	14	11.66666667	11.42857143	10	8.888888889	8	20	15	10	7.5	6	6.666666667
YAL013W	0.970462101	2254.87	537.4	30	25	20	15	12	10	10	8.75	8.888888889	8	10	10	10	7.5	6	5	4.285714286	3.75	3.333333333	4	30	25	20	17.5	14	13.33333333	12.85714286	11.25	10	11	60	45	36.66666667	35	38	33.33333333	34.28571429	32.5	30	29	20	10	10	7.5	6	5
YAL014C	0.883916388	2033.67	297.1	10	10	6.666666667	7.5	6	6.666666667	5.714285714	5	4.444444444	4	10	5	3.333333333	2.5	2	1.666666667	1.428571429	1.25	1.111111111	1	40	30	23.33333333	17.5	18	16.66666667	15.71428571	15	13.33333333	13	30	20	16.66666667	15	14	13.33333333	11.42857143	11.25	11.11111111	10	20	10	6.666666667	5	4	3.333333333
YAL015C	0.925268914	1186.06	467	20	10	10	10	8	8.333333333	7.142857143	7.5	7.777777778	7	10	5	6.666666667	5	4	3.333333333	4.285714286	3.75	3.333333333	3	40	25	16.66666667	12.5	10	10	10	11.25	10	9	40	35	30	25	20	18.33333333	15.71428571	13.75	12.22222222	12	10	10	6.666666667	5	4	3.333333333
YAL016W	0.922686502	11944.87	634.9	40	25	16.66666667	15	14	15	14.28571429	12.5	13.33333333	13	10	10	6.666666667	5	4	3.333333333	2.857142857	2.5	2.222222222	2	30	25	20	17.5	16	15	14.28571429	13.75	13.33333333	13	30	20	20	17.5	14	15	14.28571429	15	14.44444444	13	20	15	13.33333333	10	10	8.333333333
YAL017W	0.885585242	3007.13	746.8	30	25	16.66666667	17.5	16	13.33333333	12.85714286	12.5	11.11111111	10	20	10	10	7.5	6	5	4.285714286	3.75	3.333333333	4	40	30	26.66666667	20	16	18.33333333	15.71428571	13.75	12.22222222	13	40	25	23.33333333	17.5	16	15	14.28571429	13.75	14.44444444	14	30	20	16.66666667	12.5	12	11.66666667
YAL018C	0.965422756	NaN	NaN	30	20	16.66666667	12.5	12	13.33333333	11.42857143	10	8.888888889	8	10	5	3.333333333	2.5	2	1.666666667	1.428571429	1.25	1.111111111	1	10	5	6.666666667	5	4	3.333333333	2.857142857	3.75	3.333333333	3	30	25	16.66666667	12.5	10	10	8.571428571	7.5	6.666666667	6	30	30	23.33333333	20	18	16.66666667
YAL019W	0.93755179	4048.58	440.5	40	25	20	20	16	13.33333333	12.85714286	11.25	10	9	20	10	6.666666667	5	4	3.333333333	2.857142857	2.5	2.222222222	2	90	60	53.33333333	45	46	40	34.28571429	30	27.77777778	26	50	45	36.66666667	32.5	28	26.66666667	24.28571429	23.75	23.33333333	22	20	20	13.33333333	12.5	12	10
YAL020C	1.007477816	809.91	NaN	20	15	13.33333333	12.5	10	10	10	8.75	7.777777778	8	20	15	10	7.5	8	6.666666667	5.714285714	5	4.444444444	5	30	25	16.66666667	15	16	15	12.85714286	13.75	14.44444444	13	20	10	10	10	8	8.333333333	7.142857143	6.25	6.666666667	7	20	15	10	7.5	8	6.666666667
YAL021C	1.020430311	5093.58	638.3	30	25	23.33333333	25	20	21.66666667	20	18.75	18.88888889	18	20	10	6.666666667	5	6	5	4.285714286	3.75	4.444444444	4	40	35	26.66666667	20	18	15	14.28571429	12.5	13.33333333	13	40	20	16.66666667	15	14	13.33333333	12.85714286	12.5	11.11111111	11	40	25	20	17.5	14	15
YAL022C	1.013488226	2766.72	425.5	30	20	16.66666667	15	14	11.66666667	10	8.75	7.777777778	8	10	5	3.333333333	2.5	2	1.666666667	2.857142857	2.5	2.222222222	2	30	30	20	17.5	16	13.33333333	11.42857143	10	8.888888889	9	50	40	36.66666667	30	26	21.66666667	18.57142857	16.25	14.44444444	13	30	30	23.33333333	17.5	16	15
YAL023C	1.133452701	6248.8	503.3	30	25	16.66666667	15	14	13.33333333	14.28571429	12.5	11.11111111	10	20	10	6.666666667	7.5	6	5	4.285714286	3.75	3.333333333	3	30	25	20	15	12	11.66666667	10	10	8.888888889	8	30	25	20	17.5	16	13.33333333	11.42857143	12.5	11.11111111	11	50	30	26.66666667	22.5	18	16.66666667
YAL024C	0.834762396	1191.01	408.2	40	20	13.33333333	12.5	12	11.66666667	11.42857143	10	8.888888889	8	10	10	6.666666667	5	4	3.333333333	2.857142857	2.5	3.333333333	3	40	20	16.66666667	15	16	13.33333333	12.85714286	12.5	12.22222222	11	50	25	23.33333333	20	18	16.66666667	14.28571429	13.75	12.22222222	12	30	15	13.33333333	10	10	8.333333333
YAL025C	1.050752742	4068.52	345.8	40	20	16.66666667	15	14	11.66666667	10	8.75	8.888888889	9	20	15	13.33333333	10	10	8.333333333	7.142857143	6.25	5.555555556	6	40	30	30	27.5	24	25	22.85714286	20	20	19	70	50	40	35	32	30	28.57142857	27.5	25.55555556	27	30	15	10	7.5	6	5
YAL026C	0.968521721	3601.78	546.4	40	25	23.33333333	20	16	15	15.71428571	13.75	13.33333333	13	30	15	10	7.5	6	5	4.285714286	5	4.444444444	4	50	30	26.66666667	25	20	20	20	18.75	17.77777778	18	50	30	23.33333333	20	20	18.33333333	18.57142857	16.25	16.66666667	16	40	30	23.33333333	20	18	18.33333333
YAL027W	0.881217562	1586.02	NaN	30	20	13.33333333	10	10	8.333333333	8.571428571	8.75	7.777777778	9	10	10	6.666666667	5	4	3.333333333	2.857142857	2.5	2.222222222	2	30	20	13.33333333	12.5	10	10	8.571428571	7.5	7.777777778	7	30	20	13.33333333	12.5	12	11.66666667	11.42857143	10	8.888888889	8	20	10	10	10	8	6.666666667
YAL028W	0.892069236	2156.02	NaN	30	20	16.66666667	12.5	14	13.33333333	11.42857143	11.25	10	10	10	5	3.333333333	2.5	2	3.333333333	2.857142857	2.5	2.222222222	2	30	20	20	15	14	13.33333333	12.85714286	12.5	12.22222222	11	40	20	20	17.5	14	15	14.28571429	12.5	12.22222222	12	20	15	13.33333333	12.5	10	10
YAL029C	0.909268443	3197.99	550.1	30	20	16.66666667	15	14	13.33333333	12.85714286	12.5	11.11111111	11	20	10	6.666666667	7.5	6	5	4.285714286	5	4.444444444	4	30	25	20	15	14	11.66666667	10	10	8.888888889	9	50	35	30	25	24	21.66666667	20	20	17.77777778	17	30	25	20	17.5	16	16.66666667
YAL030W	0.833388864	6394.8	499.8	30	20	16.66666667	15	14	13.33333333	12.85714286	11.25	11.11111111	10	10	5	3.333333333	2.5	2	1.666666667	1.428571429	1.25	1.111111111	1	30	15	16.66666667	12.5	12	11.66666667	10	8.75	8.888888889	8	30	20	16.66666667	15	16	13.33333333	11.42857143	10	8.888888889	8	10	5	3.333333333	2.5	4	3.333333333
YAL031C	0.887344198	1121.68	488.5	50	30	20	17.5	14	13.33333333	11.42857143	11.25	10	10	10	10	6.666666667	5	6	5	4.285714286	5	4.444444444	4	20	15	16.66666667	15	12	10	8.571428571	7.5	7.777777778	8	40	25	20	20	16	13.33333333	11.42857143	12.5	11.11111111	11	20	20	16.66666667	12.5	10	10
YAL032C	0.945043059	1846.15	290.2	30	20	16.66666667	15	14	13.33333333	12.85714286	12.5	12.22222222	11	10	5	3.333333333	2.5	2	1.666666667	1.428571429	1.25	1.111111111	1	30	20	13.33333333	12.5	12	11.66666667	10	11.25	10	10	30	25	20	20	16	15	14.28571429	12.5	13.33333333	13	20	10	10	7.5	6	6.666666667
YAL033W	0.795291691	4244.67	351.4	20	15	10	10	8	6.666666667	5.714285714	6.25	5.555555556	5	20	10	10	7.5	6	5	4.285714286	5	4.444444444	4	30	20	16.66666667	12.5	10	8.333333333	10	10	10	9	40	20	13.33333333	10	10	8.333333333	7.142857143	6.25	6.666666667	6	20	10	6.666666667	7.5	6	5
YAL034C	0.956008603	1081.92	NaN	30	20	16.66666667	12.5	10	10	10	10	8.888888889	8	10	5	3.333333333	5	4	3.333333333	2.857142857	2.5	2.222222222	2	20	15	10	10	10	10	10	8.75	8.888888889	8	20	10	10	7.5	8	6.666666667	5.714285714	5	5.555555556	5	20	15	10	10	10	8.333333333
YAL034W-A	0.771912889	3036.34	403.6	30	15	10	10	8	6.666666667	7.142857143	6.25	5.555555556	6	10	5	3.333333333	2.5	2	1.666666667	1.428571429	1.25	1.111111111	1	30	25	20	20	18	16.66666667	14.28571429	12.5	12.22222222	14	40	30	23.33333333	22.5	20	18.33333333	17.14285714	18.75	18.88888889	18	20	10	10	7.5	6	6.666666667
YAL035W	1.083191194	27947.87	570.2	60	35	30	30	24	23.33333333	22.85714286	20	17.77777778	18	20	10	6.666666667	5	4	3.333333333	2.857142857	2.5	3.333333333	3	50	40	30	25	22	18.33333333	17.14285714	15	15.55555556	14	90	70	56.66666667	52.5	44	41.66666667	37.14285714	33.75	32.22222222	30	20	15	13.33333333	12.5	10	10
YAL036C	1.011921442	8769.08	376.9	30	20	16.66666667	15	14	15	12.85714286	12.5	12.22222222	11	20	10	6.666666667	5	4	3.333333333	2.857142857	2.5	2.222222222	2	40	20	20	15	14	15	12.85714286	11.25	12.22222222	12	40	20	13.33333333	10	12	11.66666667	10	10	8.888888889	11	20	15	10	10	8	6.666666667
YAL037C-A	0.895134648	NaN	NaN	0	0	0	NaN	NaN	NaN	NaN	NaN	NaN	NaN	0	0	0	NaN	NaN	NaN	NaN	NaN	NaN	NaN	10	5	3.333333333	NaN	NaN	NaN	NaN	NaN	NaN	NaN	0	0	0	NaN	NaN	NaN	NaN	NaN	NaN	NaN	10	5	6.666666667	NaN	NaN	NaN
YAL037W	0.804455043	1152.62	NaN	50	25	16.66666667	15	12	10	10	10	8.888888889	9	10	5	3.333333333	2.5	4	3.333333333	2.857142857	2.5	2.222222222	2	30	25	16.66666667	12.5	10	8.333333333	8.571428571	7.5	6.666666667	7	30	20	13.33333333	12.5	10	8.333333333	7.142857143	6.25	5.555555556	5	30	20	13.33333333	12.5	12	10
YAL038W	1.437562701	218375.01	699.5	50	35	23.33333333	22.5	24	21.66666667	20	20	18.88888889	17	20	10	6.666666667	5	4	5	4.285714286	3.75	3.333333333	4	40	25	20	17.5	18	15	15.71428571	15	14.44444444	14	20	15	16.66666667	12.5	12	10	8.571428571	8.75	8.888888889	8	30	20	13.33333333	15	12	11.66666667
YAL039C	1.104200585	2561.48	727.2	20	15	10	7.5	8	8.333333333	7.142857143	6.25	5.555555556	6	10	10	6.666666667	5	4	3.333333333	2.857142857	2.5	2.222222222	2	30	20	20	20	16	15	14.28571429	12.5	11.11111111	10	30	25	23.33333333	20	16	16.66666667	14.28571429	12.5	12.22222222	12	20	15	10	10	10	10
YAL040C	1.008335474	873	NaN	50	40	30	30	26	23.33333333	21.42857143	18.75	16.66666667	15	20	10	10	7.5	6	5	4.285714286	3.75	4.444444444	4	30	20	13.33333333	12.5	10	8.333333333	7.142857143	8.75	7.777777778	7	40	20	13.33333333	10	10	10	10	10	8.888888889	8	30	20	16.66666667	15	14	11.66666667
YAL041W	0.86584531	3110	443.7	30	15	13.33333333	10	10	10	8.571428571	8.75	7.777777778	7	10	10	6.666666667	7.5	6	6.666666667	5.714285714	5	4.444444444	4	30	25	16.66666667	15	14	11.66666667	10	8.75	8.888888889	8	40	30	20	17.5	14	13.33333333	12.85714286	12.5	13.33333333	13	30	20	16.66666667	15	14	13.33333333
YAL042W	1.046231104	6375.93	449.6	30	20	16.66666667	15	14	11.66666667	11.42857143	11.25	10	9	30	15	16.66666667	12.5	12	10	10	8.75	7.777777778	7	40	30	23.33333333	20	18	16.66666667	15.71428571	15	14.44444444	13	30	25	20	17.5	16	15	12.85714286	11.25	11.11111111	11	30	20	13.33333333	15	12	11.66666667
YAL043C	0.952502205	3669.26	557.5	30	25	20	17.5	16	13.33333333	12.85714286	12.5	12.22222222	11	10	5	6.666666667	5	4	3.333333333	2.857142857	2.5	2.222222222	2	60	35	23.33333333	20	20	18.33333333	15.71428571	15	14.44444444	14	50	40	36.66666667	27.5	26	23.33333333	21.42857143	20	18.88888889	17	30	15	16.66666667	12.5	12	13.33333333
YAL044C	1.084067551	20510.18	423	30	20	16.66666667	15	14	13.33333333	12.85714286	11.25	11.11111111	10	0	0	0	0	0	0	0	0	0	0	20	15	10	10	8	8.333333333	7.142857143	7.5	6.666666667	7	40	25	20	20	20	18.33333333	17.14285714	18.75	17.77777778	16	10	10	6.666666667	5	6	5
YAL044W-A	1.075648048	5193.04	216.6	30	15	13.33333333	10	10	8.333333333	8.571428571	8.75	8.888888889	8	10	5	3.333333333	2.5	2	1.666666667	1.428571429	1.25	1.111111111	1	10	10	10	7.5	6	5	4.285714286	5	4.444444444	4	20	15	10	10	10	10	8.571428571	7.5	7.777777778	7	30	15	10	10	10	8.333333333
YAL046C	1.049661652	3596.99	280	10	5	3.333333333	5	4	3.333333333	2.857142857	2.5	3.333333333	3	20	10	6.666666667	5	4	3.333333333	2.857142857	2.5	2.222222222	2	20	10	6.666666667	7.5	6	6.666666667	5.714285714	5	4.444444444	4	30	25	16.66666667	12.5	10	8.333333333	7.142857143	6.25	5.555555556	5	20	10	6.666666667	5	4	3.333333333
YAL047C	0.833747804	1083.45	316.9	40	20	13.33333333	12.5	10	8.333333333	8.571428571	7.5	7.777777778	7	0	0	0	0	0	0	0	0	0	0	50	30	23.33333333	20	18	15	12.85714286	12.5	13.33333333	12	50	35	30	22.5	22	21.66666667	20	18.75	17.77777778	17	30	15	13.33333333	10	8	8.333333333
YAL048C	0.937404949	1496.14	NaN	20	20	16.66666667	15	12	10	10	10	10	9	30	15	10	7.5	6	5	5.714285714	6.25	5.555555556	5	50	25	20	17.5	16	15	14.28571429	15	14.44444444	14	30	25	20	17.5	16	15	14.28571429	12.5	11.11111111	10	30	20	16.66666667	12.5	12	10
YAL049C	1.038811381	10446.52	386.2	50	30	23.33333333	22.5	20	18.33333333	18.57142857	17.5	16.66666667	17	30	15	10	7.5	6	5	4.285714286	3.75	3.333333333	3	30	25	20	15	14	13.33333333	11.42857143	11.25	11.11111111	10	30	25	16.66666667	17.5	14	11.66666667	11.42857143	10	8.888888889	9	20	15	13.33333333	12.5	10	10
YAL051W	0.87522902	1272.35	NaN	30	25	16.66666667	12.5	12	10	10	8.75	8.888888889	8	30	20	20	15	12	10	8.571428571	7.5	6.666666667	6	40	20	16.66666667	12.5	12	10	8.571428571	10	10	10	40	25	23.33333333	22.5	20	18.33333333	15.71428571	13.75	13.33333333	14	30	25	20	20	16	16.66666667
YAL053W	1.000101654	2786.76	389.5	40	25	23.33333333	22.5	20	18.33333333	18.57142857	18.75	17.77777778	18	30	15	10	10	8	6.666666667	5.714285714	5	4.444444444	5	40	25	20	15	16	15	14.28571429	13.75	13.33333333	12	40	30	20	15	14	13.33333333	12.85714286	11.25	10	9	60	35	30	25	22	20
YAL054C	1.137308877	4909.36	NaN	40	25	23.33333333	20	18	16.66666667	15.71428571	13.75	13.33333333	14	20	10	6.666666667	5	6	5	4.285714286	3.75	3.333333333	3	30	25	16.66666667	17.5	14	13.33333333	12.85714286	12.5	12.22222222	13	30	25	20	15	14	11.66666667	11.42857143	11.25	10	10	30	25	16.66666667	17.5	14	11.66666667
YAL055W	0.858646257	2823.54	566	20	15	13.33333333	12.5	10	10	10	8.75	10	9	20	15	10	7.5	6	5	5.714285714	5	4.444444444	4	40	25	20	17.5	14	15	12.85714286	12.5	12.22222222	12	30	15	10	12.5	12	10	8.571428571	8.75	7.777777778	7	20	10	10	10	8	8.333333333
YAL056W	0.840290015	941.47	NaN	50	40	26.66666667	20	18	15	12.85714286	11.25	11.11111111	11	20	10	6.666666667	5	6	5	4.285714286	3.75	4.444444444	4	40	25	20	17.5	16	16.66666667	15.71428571	15	13.33333333	15	40	25	20	15	14	13.33333333	12.85714286	12.5	11.11111111	12	30	20	13.33333333	10	10	8.333333333
YAL058W	0.884349202	1571.1	432.8	40	25	20	17.5	14	13.33333333	12.85714286	12.5	12.22222222	11	20	10	6.666666667	5	4	3.333333333	2.857142857	2.5	2.222222222	2	40	30	23.33333333	22.5	18	16.66666667	15.71428571	15	13.33333333	13	40	25	23.33333333	20	18	15	15.71428571	15	14.44444444	15	20	10	10	10	10	8.333333333
YAL059W	0.922089278	4926.1	388.3	40	25	20	17.5	18	16.66666667	15.71428571	15	13.33333333	14	0	0	0	0	0	0	0	0	0	0	20	15	13.33333333	12.5	10	8.333333333	8.571428571	7.5	7.777777778	8	50	35	23.33333333	20	18	16.66666667	15.71428571	13.75	12.22222222	11	10	10	6.666666667	5	6	5
YAL060W	1.095453144	13101.06	393.8	30	15	16.66666667	15	12	11.66666667	11.42857143	10	10	11	20	15	16.66666667	12.5	10	8.333333333	7.142857143	7.5	7.777777778	8	30	20	16.66666667	17.5	16	13.33333333	11.42857143	11.25	11.11111111	11	30	20	16.66666667	17.5	16	15	12.85714286	12.5	11.11111111	10	20	10	10	10	8	6.666666667
YAL061W	1.076452302	3305.07	NaN	30	25	23.33333333	22.5	20	20	20	20	18.88888889	17	20	20	13.33333333	12.5	10	10	10	8.75	8.888888889	8	30	25	20	15	12	11.66666667	10	8.75	10	10	40	25	23.33333333	20	20	18.33333333	15.71428571	16.25	16.66666667	15	20	10	10	10	8	6.666666667
YAL062W	1.139880794	5108.77	NaN	30	30	23.33333333	22.5	24	21.66666667	21.42857143	20	18.88888889	18	20	10	6.666666667	5	4	3.333333333	2.857142857	2.5	2.222222222	2	30	15	13.33333333	12.5	12	10	8.571428571	7.5	6.666666667	7	30	20	16.66666667	15	14	15	12.85714286	11.25	10	11	30	20	13.33333333	12.5	10	10
YAL063C	1.121005219	NaN	NaN	40	20	20	17.5	16	15	14.28571429	13.75	12.22222222	12	20	15	13.33333333	10	8	8.333333333	7.142857143	6.25	6.666666667	6	30	20	16.66666667	12.5	10	8.333333333	8.571428571	7.5	6.666666667	7	20	15	13.33333333	12.5	12	11.66666667	11.42857143	10	10	10	20	15	16.66666667	12.5	12	10
YAL063C-A	0.948542509	NaN	NaN	30	15	10	7.5	6	5	4.285714286	3.75	3.333333333	NaN	10	5	6.666666667	5	6	5	4.285714286	3.75	4.444444444	NaN	20	15	10	10	10	8.333333333	7.142857143	6.25	5.555555556	NaN	10	5	3.333333333	2.5	2	1.666666667	1.428571429	1.25	1.111111111	NaN	10	10	10	7.5	6	5
YAL064C-A	1.096211034	1339.77	NaN	20	15	13.33333333	10	10	10	10	8.75	7.777777778	8	20	10	6.666666667	5	6	5	4.285714286	3.75	3.333333333	3	30	30	20	15	12	11.66666667	10	8.75	8.888888889	10	10	5	3.333333333	2.5	2	3.333333333	2.857142857	2.5	2.222222222	2	20	15	13.33333333	10	10	8.333333333
YAL064W	0.826892908	NaN	NaN	10	5	3.333333333	2.5	2	3.333333333	2.857142857	2.5	2.222222222	NaN	20	15	10	7.5	6	5	4.285714286	3.75	3.333333333	NaN	10	10	6.666666667	5	4	3.333333333	2.857142857	2.5	2.222222222	NaN	10	10	10	7.5	8	6.666666667	5.714285714	5	5.555555556	NaN	30	25	23.33333333	17.5	16	13.33333333
YAL064W-B	0.927239834	1218.89	NaN	20	15	10	7.5	6	8.333333333	7.142857143	7.5	6.666666667	6	20	15	10	7.5	6	6.666666667	7.142857143	6.25	5.555555556	5	10	10	6.666666667	7.5	6	6.666666667	5.714285714	5	4.444444444	4	30	20	13.33333333	12.5	10	11.66666667	11.42857143	10	8.888888889	9	20	10	6.666666667	5	4	3.333333333
YAL065C	0.966873457	NaN	NaN	30	20	16.66666667	17.5	16	13.33333333	11.42857143	10	10	10	0	0	0	0	0	0	0	0	0	0	10	5	3.333333333	2.5	2	1.666666667	1.428571429	1.25	1.111111111	1	20	15	10	10	8	8.333333333	7.142857143	6.25	5.555555556	6	10	5	3.333333333	2.5	2	1.666666667
YAL067C	0.946770433	1021	NaN	40	25	23.33333333	20	18	18.33333333	17.14285714	15	15.55555556	15	20	10	6.666666667	5	4	5	5.714285714	5	4.444444444	4	30	15	13.33333333	12.5	12	10	10	10	10	9	40	20	20	17.5	18	16.66666667	15.71428571	15	14.44444444	13	30	20	16.66666667	15	12	10
YAL067W-A	0.772252956	NaN	NaN	10	5	3.333333333	2.5	2	1.666666667	1.428571429	NaN	NaN	NaN	20	10	6.666666667	7.5	6	5	5.714285714	NaN	NaN	NaN	20	10	6.666666667	5	4	3.333333333	2.857142857	NaN	NaN	NaN	10	5	3.333333333	2.5	2	1.666666667	1.428571429	NaN	NaN	NaN	30	15	10	10	10	8.333333333
YAL068C	1.396107432	NaN	NaN	60	45	30	25	26	23.33333333	21.42857143	20	17.77777778	17	0	0	0	0	0	0	0	0	0	0	10	10	6.666666667	7.5	6	6.666666667	5.714285714	5	5.555555556	5	30	15	10	12.5	10	8.333333333	7.142857143	6.25	5.555555556	5	20	10	10	7.5	6	5
YAR002C-A	1.119725735	9892.21	576.2	30	20	16.66666667	12.5	14	13.33333333	11.42857143	10	11.11111111	10	20	10	10	7.5	6	5	4.285714286	3.75	3.333333333	4	30	25	23.33333333	17.5	18	15	12.85714286	13.75	13.33333333	13	20	15	13.33333333	10	10	10	10	10	8.888888889	9	20	10	10	10	8	8.333333333
YAR002W	0.880693471	6325.6	453.9	30	25	23.33333333	20	20	20	18.57142857	16.25	16.66666667	15	0	0	0	0	0	0	0	0	0	0	20	15	13.33333333	12.5	10	8.333333333	8.571428571	8.75	7.777777778	7	50	35	23.33333333	25	22	20	20	18.75	16.66666667	16	30	15	10	12.5	10	8.333333333
YAR003W	0.854632118	1369.14	NaN	30	15	13.33333333	12.5	10	8.333333333	8.571428571	7.5	6.666666667	8	20	15	10	10	8	6.666666667	5.714285714	5	5.555555556	6	30	20	16.66666667	15	14	11.66666667	11.42857143	11.25	11.11111111	10	40	40	40	35	30	26.66666667	22.85714286	23.75	22.22222222	21	20	10	6.666666667	7.5	8	6.666666667
YAR007C	0.98824298	8073.61	544.9	30	30	20	20	20	16.66666667	15.71428571	16.25	14.44444444	13	20	15	13.33333333	10	8	6.666666667	5.714285714	5	4.444444444	4	40	20	16.66666667	17.5	14	13.33333333	12.85714286	11.25	11.11111111	10	30	20	16.66666667	12.5	12	11.66666667	10	8.75	8.888888889	9	30	20	16.66666667	12.5	12	10
YAR008W	0.903636782	1806.27	1042.1	20	10	10	7.5	8	6.666666667	7.142857143	6.25	6.666666667	7	10	5	3.333333333	2.5	2	1.666666667	1.428571429	1.25	1.111111111	1	40	30	23.33333333	20	18	16.66666667	15.71428571	13.75	13.33333333	12	30	20	16.66666667	15	12	13.33333333	11.42857143	11.25	10	10	30	15	10	10	10	8.333333333
YAR009C	0.868273538	NaN	NaN	30	20	16.66666667	12.5	10	11.66666667	11.42857143	10	8.888888889	9	20	10	10	7.5	6	5	5.714285714	5	4.444444444	4	40	20	16.66666667	15	16	13.33333333	12.85714286	12.5	12.22222222	11	40	30	20	15	16	13.33333333	12.85714286	13.75	12.22222222	11	30	15	13.33333333	12.5	10	10
YAR010C	0.923046672	NaN	NaN	20	20	20	17.5	14	15	12.85714286	12.5	11.11111111	10	10	5	6.666666667	5	4	3.333333333	2.857142857	3.75	3.333333333	3	30	15	16.66666667	12.5	12	11.66666667	10	10	10	9	30	20	13.33333333	10	10	8.333333333	8.571428571	7.5	6.666666667	7	30	20	13.33333333	10	10	10
YAR014C	0.863829758	3838.85	330.8	30	20	13.33333333	12.5	10	10	8.571428571	8.75	8.888888889	9	20	10	6.666666667	5	6	5	4.285714286	3.75	3.333333333	3	50	40	36.66666667	32.5	30	26.66666667	27.14285714	25	24.44444444	24	50	35	30	25	22	21.66666667	20	17.5	17.77777778	18	30	15	10	10	10	8.333333333
YAR015W	1.061727878	29788.4	494	30	25	20	17.5	16	13.33333333	11.42857143	10	10	9	10	5	3.333333333	2.5	2	1.666666667	1.428571429	1.25	1.111111111	1	30	15	13.33333333	12.5	12	11.66666667	11.42857143	11.25	11.11111111	10	30	25	20	20	18	16.66666667	15.71428571	16.25	15.55555556	14	30	15	13.33333333	10	8	8.333333333
YAR018C	0.848866985	938.84	329	20	10	10	10	8	8.333333333	7.142857143	6.25	6.666666667	6	20	10	10	7.5	6	5	4.285714286	3.75	3.333333333	3	30	20	16.66666667	15	14	13.33333333	11.42857143	11.25	10	10	40	30	26.66666667	27.5	26	21.66666667	20	18.75	16.66666667	15	20	10	6.666666667	7.5	6	6.666666667
YAR019C	0.91714045	1272.78	919.6	60	30	23.33333333	20	16	15	12.85714286	12.5	12.22222222	11	20	10	6.666666667	7.5	6	5	4.285714286	3.75	3.333333333	3	40	30	20	17.5	16	13.33333333	12.85714286	12.5	11.11111111	10	40	25	16.66666667	15	14	11.66666667	12.85714286	11.25	11.11111111	10	40	25	20	17.5	16	15
YAR020C	1.257003495	NaN	NaN	70	50	33.33333333	27.5	24	NaN	NaN	NaN	NaN	NaN	0	0	0	0	0	NaN	NaN	NaN	NaN	NaN	10	10	6.666666667	5	4	NaN	NaN	NaN	NaN	NaN	20	10	10	7.5	6	NaN	NaN	NaN	NaN	NaN	10	5	3.333333333	2.5	2	NaN
YAR023C	0.906125329	1167.66	NaN	40	20	20	17.5	14	13.33333333	11.42857143	10	10	9	20	10	6.666666667	5	4	5	4.285714286	3.75	3.333333333	3	20	15	10	10	8	6.666666667	7.142857143	6.25	5.555555556	5	20	10	10	10	8	8.333333333	8.571428571	7.5	6.666666667	7	30	20	16.66666667	12.5	12	10
YAR027W	0.877669642	2609.99	92.5	30	20	13.33333333	12.5	12	11.66666667	10	8.75	7.777777778	8	20	10	6.666666667	5	4	3.333333333	2.857142857	2.5	2.222222222	3	30	15	13.33333333	10	8	6.666666667	7.142857143	6.25	5.555555556	5	40	25	20	17.5	16	15	12.85714286	11.25	11.11111111	10	30	20	16.66666667	12.5	10	10
YAR028W	0.92053386	1670.88	144.4	40	25	16.66666667	17.5	16	13.33333333	11.42857143	10	10	9	10	5	6.666666667	5	4	3.333333333	2.857142857	2.5	2.222222222	2	30	15	13.33333333	10	8	8.333333333	8.571428571	7.5	6.666666667	6	30	20	16.66666667	15	12	10	8.571428571	8.75	7.777777778	8	20	15	13.33333333	10	8	8.333333333
YAR029W	0.91889151	NaN	NaN	20	10	6.666666667	5	4	3.333333333	2.857142857	NaN	NaN	NaN	20	10	6.666666667	5	6	5	4.285714286	NaN	NaN	NaN	10	10	6.666666667	5	4	5	4.285714286	NaN	NaN	NaN	40	30	23.33333333	22.5	20	16.66666667	14.28571429	NaN	NaN	NaN	30	20	13.33333333	12.5	12	11.66666667
YAR031W	0.863272133	1124.75	117.1	30	20	20	20	16	13.33333333	11.42857143	10	8.888888889	9	20	15	10	7.5	6	5	4.285714286	3.75	4.444444444	4	30	20	13.33333333	10	12	10	8.571428571	7.5	7.777777778	7	30	25	16.66666667	15	16	13.33333333	12.85714286	11.25	11.11111111	10	40	35	26.66666667	22.5	18	15
YAR033W	0.833001129	1400.76	NaN	30	20	16.66666667	15	14	13.33333333	11.42857143	10	8.888888889	8	10	5	3.333333333	2.5	2	1.666666667	1.428571429	1.25	2.222222222	2	20	10	10	7.5	6	6.666666667	5.714285714	5	5.555555556	5	30	15	13.33333333	12.5	12	10	10	8.75	8.888888889	9	30	25	16.66666667	15	12	10
YAR035C-A	0.940234008	NaN	NaN	0	0	NaN	NaN	NaN	NaN	NaN	NaN	NaN	NaN	10	5	NaN	NaN	NaN	NaN	NaN	NaN	NaN	NaN	0	0	NaN	NaN	NaN	NaN	NaN	NaN	NaN	NaN	0	0	NaN	NaN	NaN	NaN	NaN	NaN	NaN	NaN	10	5	NaN	NaN	NaN	NaN
YAR035W	1.190104416	965.88	NaN	50	35	23.33333333	22.5	18	15	14.28571429	12.5	12.22222222	11	20	10	10	7.5	6	6.666666667	7.142857143	6.25	5.555555556	5	40	25	20	20	16	15	12.85714286	12.5	11.11111111	11	30	20	16.66666667	15	16	13.33333333	11.42857143	10	10	9	20	20	16.66666667	15	14	13.33333333
YAR042W	1.00217909	4703.98	690	40	25	20	20	18	15	14.28571429	13.75	13.33333333	13	20	10	6.666666667	5	4	3.333333333	2.857142857	2.5	3.333333333	3	80	55	36.66666667	40	32	26.66666667	22.85714286	23.75	24.44444444	24	40	30	26.66666667	25	24	23.33333333	21.42857143	21.25	21.11111111	20	30	15	13.33333333	12.5	12	11.66666667
YAR050W	1.149320531	16097	NaN	40	30	23.33333333	17.5	18	16.66666667	17.14285714	15	15.55555556	15	20	15	13.33333333	10	8	8.333333333	7.142857143	6.25	6.666666667	6	30	30	23.33333333	17.5	14	11.66666667	11.42857143	10	8.888888889	9	20	15	13.33333333	12.5	12	11.66666667	10	10	8.888888889	10	20	15	16.66666667	12.5	12	10
YAR064W	0.984834815	1520	NaN	20	15	10	10	10	8.333333333	7.142857143	6.25	5.555555556	NaN	20	10	10	7.5	8	8.333333333	7.142857143	6.25	7.777777778	NaN	10	5	3.333333333	2.5	2	1.666666667	2.857142857	2.5	2.222222222	NaN	20	15	13.33333333	12.5	10	10	8.571428571	8.75	7.777777778	NaN	30	20	13.33333333	12.5	10	8.333333333
YAR066W	1.147465407	NaN	NaN	40	25	20	22.5	20	16.66666667	14.28571429	17.5	15.55555556	14	0	0	0	0	0	0	0	0	0	0	20	15	10	10	10	10	8.571428571	8.75	8.888888889	8	30	25	23.33333333	17.5	16	15	14.28571429	12.5	11.11111111	11	30	15	13.33333333	12.5	10	10
YAR068W	0.712271863	NaN	NaN	10	10	10	7.5	6	6.666666667	5.714285714	5	4.444444444	5	0	0	0	0	0	0	0	0	0	0	10	5	3.333333333	2.5	2	1.666666667	1.428571429	1.25	1.111111111	1	0	0	0	0	0	0	0	0	0	0	10	10	6.666666667	7.5	6	6.666666667
YAR071W	1.134726664	6081.84	NaN	30	25	16.66666667	15	12	11.66666667	14.28571429	12.5	12.22222222	11	20	10	10	7.5	6	6.666666667	5.714285714	5	4.444444444	4	50	30	20	17.5	16	15	12.85714286	12.5	12.22222222	11	20	15	13.33333333	10	10	8.333333333	8.571428571	7.5	7.777777778	8	30	20	13.33333333	12.5	10	8.333333333
YBL001C	1.08009698	8669.67	NaN	20	15	10	10	8	6.666666667	5.714285714	5	5.555555556	5	20	10	6.666666667	5	4	3.333333333	2.857142857	2.5	2.222222222	2	20	20	13.33333333	12.5	12	10	8.571428571	10	10	9	30	20	13.33333333	15	12	10	8.571428571	7.5	6.666666667	6	10	5	6.666666667	5	4	3.333333333
YBL002W	1.242118695	117817.37	NaN	40	35	23.33333333	20	18	16.66666667	14.28571429	12.5	12.22222222	13	0	0	0	0	0	0	0	0	0	0	10	10	6.666666667	5	6	5	4.285714286	3.75	3.333333333	3	20	10	10	10	10	8.333333333	7.142857143	7.5	6.666666667	6	20	10	6.666666667	5	4	3.333333333
YBL003C	1.148657767	64804.84	NaN	40	30	23.33333333	20	18	20	20	18.75	16.66666667	16	0	0	0	0	0	0	0	0	0	0	20	15	10	7.5	6	5	4.285714286	3.75	3.333333333	3	30	15	10	10	8	6.666666667	5.714285714	6.25	5.555555556	5	10	5	3.333333333	2.5	2	1.666666667
YBL004W	0.867665302	3802.13	374.7	30	25	20	15	14	11.66666667	11.42857143	10	8.888888889	9	20	10	6.666666667	5	6	5	4.285714286	3.75	4.444444444	4	30	20	16.66666667	15	14	13.33333333	11.42857143	10	10	11	40	30	23.33333333	25	22	18.33333333	17.14285714	16.25	14.44444444	14	40	30	26.66666667	22.5	20	20
YBL005W	0.885545998	582.99	NaN	40	25	20	15	16	13.33333333	11.42857143	10	10	9	30	25	23.33333333	17.5	14	11.66666667	10	8.75	7.777777778	7	30	20	13.33333333	15	14	13.33333333	11.42857143	12.5	12.22222222	11	40	25	20	17.5	18	15	14.28571429	13.75	12.22222222	12	30	20	20	17.5	16	15
YBL005W-A	0.941802893	NaN	NaN	30	20	16.66666667	15	12	13.33333333	11.42857143	11.25	10	9	10	5	6.666666667	5	4	3.333333333	2.857142857	2.5	2.222222222	2	30	15	16.66666667	12.5	12	11.66666667	11.42857143	10	10	10	30	20	13.33333333	10	10	8.333333333	8.571428571	7.5	7.777777778	7	30	20	13.33333333	10	10	10
YBL005W-B	0.860109961	NaN	688.2	30	20	16.66666667	15	12	13.33333333	11.42857143	11.25	10	10	20	10	10	7.5	6	5	4.285714286	3.75	3.333333333	3	30	20	16.66666667	15	16	13.33333333	12.85714286	12.5	12.22222222	11	40	25	20	15	14	13.33333333	14.28571429	13.75	12.22222222	11	30	20	13.33333333	15	12	11.66666667
YBL006C	0.839799062	4110.17	NaN	30	20	16.66666667	15	14	13.33333333	12.85714286	12.5	12.22222222	11	20	10	10	7.5	6	5	5.714285714	5	4.444444444	4	10	10	6.666666667	5	6	5	4.285714286	3.75	4.444444444	4	20	15	10	10	10	8.333333333	10	8.75	7.777777778	8	20	10	10	10	8	8.333333333
YBL007C	1.01294136	8775.87	607.8	70	65	43.33333333	35	30	28.33333333	25.71428571	27.5	24.44444444	22	20	10	6.666666667	5	4	3.333333333	2.857142857	2.5	2.222222222	2	60	30	26.66666667	20	18	16.66666667	15.71428571	16.25	15.55555556	14	40	35	33.33333333	30	28	23.33333333	21.42857143	21.25	18.88888889	17	30	15	16.66666667	12.5	12	10
YBL008W	0.884576316	1248.18	517	30	15	16.66666667	12.5	12	11.66666667	10	11.25	10	10	30	20	13.33333333	12.5	10	8.333333333	7.142857143	6.25	5.555555556	6	30	30	23.33333333	20	16	16.66666667	15.71428571	15	13.33333333	14	30	25	20	15	14	13.33333333	14.28571429	12.5	12.22222222	12	20	15	13.33333333	12.5	12	11.66666667
YBL008W-A	0.725834502	NaN	NaN	20	10	10	7.5	6	5	4.285714286	NaN	NaN	NaN	30	20	16.66666667	12.5	10	8.333333333	7.142857143	NaN	NaN	NaN	10	5	3.333333333	2.5	2	1.666666667	1.428571429	NaN	NaN	NaN	0	0	0	0	0	0	0	NaN	NaN	NaN	40	20	13.33333333	12.5	10	8.333333333
YBL009W	0.896447411	626.31	NaN	30	20	16.66666667	15	12	11.66666667	10	8.75	7.777777778	7	20	10	6.666666667	7.5	6	6.666666667	5.714285714	6.25	5.555555556	5	30	20	20	17.5	14	13.33333333	12.85714286	12.5	12.22222222	11	30	15	13.33333333	10	10	10	8.571428571	8.75	7.777777778	8	30	15	13.33333333	10	10	8.333333333
YBL010C	0.798611947	1450.19	604.3	20	15	10	7.5	6	5	4.285714286	3.75	3.333333333	3	10	5	6.666666667	5	4	3.333333333	2.857142857	2.5	2.222222222	3	40	25	23.33333333	20	18	15	14.28571429	13.75	13.33333333	13	50	25	23.33333333	17.5	16	18.33333333	17.14285714	17.5	15.55555556	14	20	10	10	7.5	6	6.666666667
YBL011W	1.010489735	2980.21	455.1	30	20	16.66666667	15	12	11.66666667	12.85714286	12.5	12.22222222	12	10	10	6.666666667	5	6	6.666666667	5.714285714	5	4.444444444	4	30	25	16.66666667	15	12	13.33333333	14.28571429	13.75	12.22222222	12	100	90	66.66666667	50	48	43.33333333	38.57142857	33.75	30	27	30	20	16.66666667	15	12	11.66666667
YBL013W	0.946355139	1158.31	1714.7	40	25	23.33333333	20	20	18.33333333	15.71428571	16.25	15.55555556	15	20	15	10	10	8	6.666666667	7.142857143	6.25	5.555555556	5	30	25	16.66666667	15	12	10	10	10	8.888888889	8	20	15	13.33333333	10	10	8.333333333	7.142857143	7.5	6.666666667	7	40	20	16.66666667	12.5	10	8.333333333
YBL014C	0.842157203	542.21	NaN	20	15	13.33333333	12.5	12	10	8.571428571	8.75	7.777777778	7	10	5	3.333333333	5	4	3.333333333	2.857142857	2.5	2.222222222	2	50	45	36.66666667	30	28	26.66666667	22.85714286	22.5	22.22222222	21	40	25	20	20	18	16.66666667	17.14285714	16.25	15.55555556	17	30	25	20	17.5	16	13.33333333
YBL015W	1.080266969	18546.9	568.9	30	20	16.66666667	15	14	13.33333333	11.42857143	11.25	11.11111111	11	10	5	6.666666667	5	4	3.333333333	2.857142857	2.5	2.222222222	2	30	25	16.66666667	17.5	16	15	12.85714286	12.5	11.11111111	11	30	15	13.33333333	12.5	10	10	10	8.75	8.888888889	9	30	20	13.33333333	12.5	12	10
YBL016W	0.943353394	4569.21	263.4	30	20	13.33333333	15	14	13.33333333	11.42857143	10	8.888888889	9	20	10	6.666666667	5	6	5	5.714285714	5	4.444444444	4	20	20	13.33333333	12.5	10	11.66666667	11.42857143	10	10	9	30	25	20	17.5	16	13.33333333	11.42857143	11.25	11.11111111	11	30	15	13.33333333	15	12	10
YBL017C	0.950310888	5796.51	530.9	30	20	13.33333333	12.5	12	11.66666667	11.42857143	11.25	10	10	30	15	13.33333333	12.5	10	10	10	8.75	8.888888889	8	40	35	26.66666667	25	22	21.66666667	20	18.75	16.66666667	16	40	30	23.33333333	22.5	20	18.33333333	15.71428571	16.25	15.55555556	15	30	30	23.33333333	20	18	15
YBL018C	0.895836723	2715.35	281.5	20	15	10	10	10	8.333333333	7.142857143	6.25	5.555555556	5	20	10	6.666666667	5	4	3.333333333	2.857142857	2.5	2.222222222	2	40	25	16.66666667	12.5	14	15	14.28571429	12.5	11.11111111	13	40	25	20	17.5	14	11.66666667	10	11.25	10	9	20	15	10	7.5	8	8.333333333
YBL019W	0.8493544	321.85	NaN	20	10	10	10	8	8.333333333	7.142857143	7.5	6.666666667	6	20	15	10	7.5	6	5	5.714285714	5	4.444444444	4	40	30	23.33333333	20	16	13.33333333	12.85714286	12.5	12.22222222	12	30	20	13.33333333	17.5	14	11.66666667	10	11.25	10	10	30	25	23.33333333	22.5	18	16.66666667
YBL020W	0.966202833	1156.87	NaN	30	25	16.66666667	15	14	13.33333333	12.85714286	11.25	10	9	10	10	6.666666667	5	4	3.333333333	2.857142857	3.75	3.333333333	3	40	25	20	15	12	10	8.571428571	7.5	6.666666667	6	40	20	13.33333333	12.5	10	8.333333333	8.571428571	8.75	7.777777778	7	50	35	26.66666667	22.5	20	18.33333333
YBL021C	0.89261422	1672.79	NaN	30	15	13.33333333	15	14	11.66666667	11.42857143	11.25	11.11111111	10	20	10	10	7.5	6	5	4.285714286	3.75	3.333333333	3	20	15	10	10	8	8.333333333	7.142857143	7.5	6.666666667	6	30	20	13.33333333	12.5	14	11.66666667	11.42857143	12.5	11.11111111	10	10	5	3.333333333	5	4	3.333333333
YBL022C	0.959188908	6510.36	523.4	50	30	30	22.5	18	16.66666667	14.28571429	12.5	13.33333333	13	10	10	6.666666667	5	4	3.333333333	4.285714286	3.75	3.333333333	3	40	30	30	27.5	22	20	18.57142857	17.5	15.55555556	15	60	40	30	27.5	26	25	24.28571429	23.75	23.33333333	22	30	20	13.33333333	12.5	10	10
YBL023C	0.959790548	2739.19	723.8	40	30	20	20	16	15	12.85714286	13.75	14.44444444	14	20	10	13.33333333	10	8	6.666666667	5.714285714	5	4.444444444	4	50	35	33.33333333	30	32	28.33333333	25.71428571	23.75	24.44444444	23	50	40	33.33333333	27.5	26	23.33333333	22.85714286	21.25	18.88888889	18	20	15	13.33333333	12.5	12	10
YBL024W	1.013383951	14613.18	594.6	40	20	20	20	16	15	12.85714286	12.5	12.22222222	12	20	10	6.666666667	7.5	6	5	5.714285714	5	4.444444444	4	30	20	16.66666667	15	12	11.66666667	11.42857143	11.25	11.11111111	10	50	35	26.66666667	25	24	21.66666667	18.57142857	18.75	17.77777778	17	30	15	13.33333333	15	12	10
YBL025W	0.88572521	1407.99	260.4	20	15	13.33333333	12.5	10	8.333333333	8.571428571	7.5	7.777777778	7	10	5	3.333333333	2.5	2	3.333333333	2.857142857	2.5	2.222222222	2	30	20	16.66666667	15	14	11.66666667	11.42857143	10	10	9	30	25	16.66666667	17.5	16	15	12.85714286	11.25	11.11111111	11	10	10	6.666666667	5	6	5
YBL026W	0.93425169	8044.71	565	10	5	3.333333333	2.5	2	1.666666667	1.428571429	1.25	1.111111111	NaN	10	5	3.333333333	2.5	2	1.666666667	1.428571429	1.25	1.111111111	NaN	20	15	13.33333333	12.5	10	8.333333333	8.571428571	8.75	7.777777778	NaN	20	15	10	10	8	6.666666667	5.714285714	7.5	6.666666667	NaN	40	20	13.33333333	12.5	10	10
YBL027W	1.395903395	128106.73	NaN	40	30	30	27.5	24	23.33333333	20	18.75	17.77777778	16	0	0	0	0	0	0	0	0	0	0	20	15	10	7.5	8	6.666666667	5.714285714	7.5	6.666666667	6	40	20	16.66666667	15	14	11.66666667	11.42857143	10	8.888888889	8	10	5	3.333333333	2.5	2	1.666666667
YBL028C	1.00113415	6891.28	144.5	20	15	16.66666667	12.5	10	8.333333333	8.571428571	7.5	7.777777778	7	0	0	0	0	0	0	0	0	0	0	30	20	20	17.5	14	13.33333333	11.42857143	10	8.888888889	8	30	25	20	20	16	13.33333333	11.42857143	10	8.888888889	8	20	10	6.666666667	5	4	3.333333333
YBL029C-A	0.815258287	3765.82	625.6	0	0	0	0	0	0	0	0	0	NaN	20	10	10	10	8	8.333333333	7.142857143	6.25	5.555555556	NaN	20	10	6.666666667	5	4	5	5.714285714	5	4.444444444	NaN	20	10	6.666666667	5	6	5	4.285714286	3.75	3.333333333	NaN	30	20	16.66666667	12.5	10	10
YBL029W	0.818322402	1199.38	NaN	20	15	10	7.5	8	6.666666667	7.142857143	6.25	5.555555556	6	10	5	6.666666667	5	4	3.333333333	2.857142857	2.5	2.222222222	2	20	15	10	10	10	8.333333333	8.571428571	7.5	7.777777778	7	40	25	20	15	14	13.33333333	12.85714286	12.5	12.22222222	12	20	15	13.33333333	10	8	8.333333333
YBL030C	1.207947608	36450.26	410.5	50	30	26.66666667	22.5	20	20	18.57142857	17.5	16.66666667	16	10	10	6.666666667	5	6	5	4.285714286	3.75	3.333333333	3	20	15	10	10	8	6.666666667	7.142857143	6.25	5.555555556	6	20	10	6.666666667	7.5	6	5	5.714285714	6.25	5.555555556	5	30	25	20	15	14	13.33333333
YBL031W	0.906803063	810.62	NaN	30	15	10	7.5	8	8.333333333	7.142857143	7.5	7.777777778	7	0	0	0	0	0	0	0	0	0	0	20	10	10	10	8	8.333333333	8.571428571	8.75	7.777777778	8	30	15	13.33333333	12.5	10	10	10	10	10	10	30	15	10	12.5	10	8.333333333
YBL032W	1.091578689	10028.55	717.8	40	25	23.33333333	20	20	16.66666667	18.57142857	16.25	15.55555556	16	20	10	6.666666667	5	4	3.333333333	2.857142857	2.5	2.222222222	2	50	25	16.66666667	12.5	12	10	10	10	8.888888889	8	50	35	26.66666667	27.5	26	23.33333333	20	18.75	17.77777778	16	30	15	13.33333333	10	8	6.666666667
YBL033C	0.957007837	5375.22	387.5	30	20	16.66666667	12.5	14	13.33333333	12.85714286	12.5	11.11111111	10	20	15	13.33333333	10	8	6.666666667	5.714285714	5	4.444444444	5	30	25	20	17.5	14	15	14.28571429	12.5	12.22222222	11	30	20	16.66666667	17.5	14	13.33333333	12.85714286	11.25	10	9	10	10	10	7.5	6	5
YBL034C	0.870774498	2871.9	552.8	30	20	20	15	14	13.33333333	11.42857143	12.5	12.22222222	12	10	5	6.666666667	5	4	5	4.285714286	3.75	3.333333333	3	40	30	20	22.5	20	18.33333333	17.14285714	16.25	16.66666667	16	30	25	20	17.5	16	15	17.14285714	16.25	14.44444444	15	30	20	20	17.5	14	13.33333333
YBL035C	0.935788495	3523.12	431.3	30	25	20	15	12	10	10	8.75	7.777777778	7	10	10	6.666666667	5	4	3.333333333	2.857142857	2.5	2.222222222	2	30	15	16.66666667	12.5	14	11.66666667	11.42857143	10	8.888888889	9	40	25	20	15	14	11.66666667	11.42857143	10	10	11	30	20	13.33333333	15	12	11.66666667
YBL036C	1.003777014	8255.24	378.9	20	15	16.66666667	12.5	12	11.66666667	10	8.75	7.777777778	8	20	10	6.666666667	7.5	6	5	4.285714286	5	4.444444444	4	20	15	10	10	10	8.333333333	8.571428571	8.75	7.777777778	8	30	25	20	17.5	16	15	12.85714286	12.5	12.22222222	11	30	15	10	10	8	8.333333333
YBL037W	0.90261161	2255.44	506.6	50	25	20	20	20	16.66666667	14.28571429	12.5	11.11111111	11	20	10	10	7.5	6	5	4.285714286	3.75	3.333333333	3	30	20	13.33333333	12.5	12	11.66666667	10	10	10	9	30	20	20	17.5	16	13.33333333	11.42857143	11.25	10	11	30	15	13.33333333	10	10	10
YBL038W	0.935746644	2182.17	1825	30	15	10	10	8	6.666666667	7.142857143	7.5	7.777777778	7	20	10	6.666666667	5	4	3.333333333	2.857142857	2.5	2.222222222	2	30	15	13.33333333	10	10	10	10	8.75	7.777777778	7	20	15	13.33333333	10	8	8.333333333	7.142857143	7.5	6.666666667	7	20	15	10	10	8	8.333333333
YBL039C	1.067288043	21294.39	571.8	30	20	13.33333333	12.5	14	11.66666667	11.42857143	10	10	9	20	15	10	7.5	6	5	4.285714286	3.75	4.444444444	4	40	20	16.66666667	15	14	11.66666667	11.42857143	12.5	11.11111111	11	40	25	20	17.5	16	15	14.28571429	13.75	14.44444444	13	30	20	13.33333333	10	8	8.333333333
YBL039W-B	0.860067379	NaN	NaN	20	10	6.666666667	5	4	NaN	NaN	NaN	NaN	NaN	10	5	3.333333333	2.5	2	NaN	NaN	NaN	NaN	NaN	10	10	6.666666667	5	4	NaN	NaN	NaN	NaN	NaN	10	5	3.333333333	2.5	2	NaN	NaN	NaN	NaN	NaN	30	20	16.66666667	17.5	16	NaN
YBL040C	0.941886995	12097.05	NaN	20	10	10	10	8	8.333333333	8.571428571	7.5	7.777777778	7	0	0	0	0	0	0	0	0	0	0	20	10	10	7.5	6	5	4.285714286	3.75	3.333333333	3	10	10	6.666666667	5	6	5	4.285714286	3.75	4.444444444	4	40	25	20	15	12	11.66666667
YBL041W	0.961682287	11335.33	635.3	40	20	16.66666667	15	14	13.33333333	11.42857143	11.25	13.33333333	12	10	5	3.333333333	2.5	2	1.666666667	1.428571429	1.25	1.111111111	2	20	20	16.66666667	15	14	13.33333333	12.85714286	12.5	11.11111111	11	20	15	13.33333333	12.5	12	11.66666667	10	8.75	10	9	20	10	10	10	10	10
YBL042C	1.022735302	5626.68	101.8	40	35	23.33333333	22.5	18	16.66666667	17.14285714	16.25	15.55555556	14	20	10	6.666666667	5	6	6.666666667	5.714285714	5	5.555555556	5	30	25	16.66666667	17.5	18	16.66666667	15.71428571	15	15.55555556	15	50	45	33.33333333	25	20	16.66666667	14.28571429	13.75	13.33333333	13	40	30	23.33333333	22.5	20	16.66666667
YBL043W	0.966000051	NaN	NaN	40	20	20	15	14	13.33333333	11.42857143	11.25	11.11111111	10	10	5	3.333333333	2.5	2	1.666666667	1.428571429	1.25	2.222222222	2	60	45	40	35	32	26.66666667	24.28571429	21.25	20	18	40	25	23.33333333	20	18	16.66666667	17.14285714	15	15.55555556	14	20	15	10	7.5	8	6.666666667
YBL044W	0.925244862	NaN	NaN	20	15	10	12.5	10	8.333333333	7.142857143	6.25	5.555555556	5	20	15	10	7.5	8	6.666666667	7.142857143	6.25	5.555555556	5	10	10	6.666666667	7.5	6	5	4.285714286	3.75	4.444444444	4	20	10	13.33333333	10	8	8.333333333	7.142857143	7.5	6.666666667	6	30	15	10	7.5	6	6.666666667
YBL045C	1.100175251	32057.29	534.5	40	25	20	20	18	15	17.14285714	16.25	14.44444444	13	10	5	3.333333333	2.5	2	1.666666667	1.428571429	1.25	1.111111111	1	20	20	13.33333333	12.5	12	10	10	8.75	8.888888889	8	20	15	13.33333333	12.5	12	11.66666667	10	10	10	9	20	15	10	10	10	10
YBL046W	0.906818301	2528.23	412.4	20	10	6.666666667	7.5	6	6.666666667	7.142857143	6.25	5.555555556	5	20	10	13.33333333	10	8	6.666666667	5.714285714	5	4.444444444	4	80	60	56.66666667	57.5	48	45	41.42857143	37.5	34.44444444	33	50	35	30	25	20	20	18.57142857	17.5	17.77777778	17	30	20	16.66666667	15	12	11.66666667
YBL047C	0.972533835	12780.17	688.6	60	55	46.66666667	37.5	36	33.33333333	28.57142857	26.25	24.44444444	23	10	5	6.666666667	5	4	3.333333333	2.857142857	2.5	2.222222222	2	40	30	20	15	18	15	12.85714286	12.5	13.33333333	12	50	30	26.66666667	25	22	20	18.57142857	17.5	16.66666667	16	20	15	13.33333333	12.5	12	11.66666667
YBL049W	0.911243744	2081.12	NaN	10	5	3.333333333	2.5	2	1.666666667	1.428571429	1.25	1.111111111	1	30	15	10	10	10	8.333333333	7.142857143	6.25	6.666666667	7	20	10	13.33333333	10	8	8.333333333	7.142857143	6.25	5.555555556	6	20	10	6.666666667	5	8	6.666666667	5.714285714	5	4.444444444	4	10	10	10	7.5	6	5
YBL050W	0.937249192	12694.66	690.9	60	30	23.33333333	20	20	16.66666667	17.14285714	15	15.55555556	15	20	10	10	7.5	6	5	5.714285714	5	4.444444444	4	30	15	13.33333333	12.5	14	11.66666667	11.42857143	11.25	10	10	30	20	16.66666667	17.5	14	13.33333333	12.85714286	11.25	10	10	30	20	13.33333333	12.5	10	8.333333333
YBL051C	0.948029476	4795.32	446.8	60	35	23.33333333	20	16	15	12.85714286	12.5	12.22222222	11	10	5	3.333333333	2.5	2	1.666666667	1.428571429	1.25	1.111111111	1	30	20	16.66666667	12.5	12	10	11.42857143	10	10	10	40	35	26.66666667	22.5	22	18.33333333	15.71428571	16.25	15.55555556	14	30	25	16.66666667	15	12	10
YBL052C	0.838534849	1226.37	NaN	30	20	16.66666667	12.5	10	8.333333333	8.571428571	7.5	6.666666667	7	30	15	10	10	8	10	8.571428571	7.5	6.666666667	6	50	40	36.66666667	37.5	32	30	28.57142857	26.25	23.33333333	22	50	45	36.66666667	35	34	31.66666667	30	28.75	25.55555556	26	30	20	16.66666667	15	14	11.66666667
YBL054W	0.947264272	2188.78	197.7	30	25	23.33333333	20	18	15	14.28571429	13.75	12.22222222	11	10	5	3.333333333	2.5	2	1.666666667	1.428571429	1.25	2.222222222	2	40	20	16.66666667	15	12	11.66666667	11.42857143	11.25	11.11111111	11	50	30	23.33333333	17.5	16	15	14.28571429	13.75	13.33333333	13	20	10	10	7.5	8	6.666666667
YBL055C	0.92264995	3139.78	474.5	30	20	20	17.5	14	13.33333333	12.85714286	13.75	13.33333333	13	20	10	6.666666667	5	4	3.333333333	2.857142857	2.5	3.333333333	3	30	20	13.33333333	12.5	10	10	11.42857143	10	10	9	30	20	16.66666667	15	14	11.66666667	12.85714286	13.75	13.33333333	12	20	20	16.66666667	15	14	13.33333333
YBL056W	0.959375297	7734.87	556	40	25	20	17.5	16	13.33333333	12.85714286	11.25	11.11111111	10	20	15	13.33333333	12.5	10	10	10	10	8.888888889	8	60	35	26.66666667	30	24	21.66666667	20	17.5	17.77777778	17	40	30	20	20	16	13.33333333	12.85714286	12.5	12.22222222	11	30	20	16.66666667	15	12	10
YBL057C	0.946057256	3893.76	634	40	30	26.66666667	25	20	20	20	21.25	20	19	30	15	10	7.5	8	6.666666667	5.714285714	5	4.444444444	4	40	30	23.33333333	20	16	13.33333333	11.42857143	10	8.888888889	10	60	45	36.66666667	30	24	20	17.14285714	15	14.44444444	13	20	10	6.666666667	5	4	3.333333333
YBL058W	0.973718216	8538.52	559.7	20	15	13.33333333	12.5	12	11.66666667	11.42857143	11.25	10	9	10	5	3.333333333	2.5	2	1.666666667	1.428571429	1.25	1.111111111	1	50	30	23.33333333	20	18	18.33333333	17.14285714	16.25	15.55555556	15	30	20	16.66666667	15	12	13.33333333	12.85714286	11.25	12.22222222	11	20	15	10	7.5	8	8.333333333
YBL059C-A	1.002097228	2487.49	NaN	20	15	13.33333333	10	10	10	10	8.75	8.888888889	9	10	10	10	10	8	6.666666667	5.714285714	5	4.444444444	4	20	15	13.33333333	12.5	10	8.333333333	8.571428571	7.5	7.777777778	8	50	30	23.33333333	20	18	16.66666667	14.28571429	15	13.33333333	13	20	10	10	7.5	6	5
YBL059W	0.830572689	1383.03	NaN	30	20	16.66666667	17.5	14	11.66666667	10	10	8.888888889	8	10	5	3.333333333	2.5	2	3.333333333	2.857142857	2.5	2.222222222	2	20	15	13.33333333	10	8	8.333333333	7.142857143	6.25	5.555555556	5	20	15	10	10	8	6.666666667	5.714285714	5	4.444444444	4	30	15	13.33333333	10	10	8.333333333
YBL060W	0.89770906	798.33	NaN	30	20	13.33333333	12.5	10	10	8.571428571	7.5	7.777777778	8	20	10	10	7.5	6	5	4.285714286	3.75	3.333333333	4	30	20	16.66666667	15	14	11.66666667	11.42857143	10	8.888888889	8	50	40	33.33333333	27.5	22	18.33333333	17.14285714	15	14.44444444	14	20	15	13.33333333	12.5	12	10
YBL061C	0.879888664	2675.02	NaN	50	40	26.66666667	25	24	21.66666667	18.57142857	18.75	17.77777778	18	10	5	3.333333333	2.5	4	3.333333333	2.857142857	2.5	2.222222222	2	30	20	16.66666667	15	12	11.66666667	10	10	8.888888889	8	40	20	16.66666667	12.5	12	13.33333333	11.42857143	10	8.888888889	9	20	15	13.33333333	10	8	8.333333333
YBL063W	0.862962228	1623.84	NaN	30	20	16.66666667	15	14	11.66666667	10	11.25	11.11111111	10	20	10	10	7.5	6	5	5.714285714	5	4.444444444	5	50	30	23.33333333	17.5	14	13.33333333	12.85714286	13.75	12.22222222	11	40	20	20	15	14	13.33333333	12.85714286	12.5	12.22222222	12	30	15	10	10	8	8.333333333
YBL064C	1.032957325	11107.58	611	20	15	16.66666667	12.5	12	11.66666667	10	10	10	10	10	5	3.333333333	5	4	3.333333333	2.857142857	2.5	3.333333333	3	30	20	16.66666667	15	14	11.66666667	11.42857143	11.25	11.11111111	10	30	20	16.66666667	15	12	10	10	8.75	7.777777778	7	20	15	13.33333333	12.5	12	10
YBL066C	0.907908084	582.22	589	30	20	16.66666667	15	14	13.33333333	12.85714286	12.5	12.22222222	12	20	15	16.66666667	15	12	10	8.571428571	7.5	6.666666667	6	50	25	20	17.5	14	11.66666667	11.42857143	10	10	10	40	25	20	17.5	14	13.33333333	12.85714286	11.25	12.22222222	11	30	20	16.66666667	15	14	11.66666667
YBL067C	0.893601415	1826.06	580.7	30	20	16.66666667	12.5	12	10	10	8.75	8.888888889	8	30	15	10	10	8	8.333333333	8.571428571	7.5	7.777777778	7	50	25	23.33333333	25	22	18.33333333	15.71428571	13.75	14.44444444	13	40	30	23.33333333	17.5	18	16.66666667	14.28571429	13.75	13.33333333	12	30	20	16.66666667	12.5	12	10
YBL068W	0.942483149	8482.4	603.7	40	30	23.33333333	20	18	16.66666667	15.71428571	16.25	15.55555556	15	20	15	10	7.5	6	6.666666667	5.714285714	5	4.444444444	4	30	20	16.66666667	12.5	12	11.66666667	12.85714286	12.5	11.11111111	11	30	20	16.66666667	15	12	11.66666667	10	11.25	10	9	20	10	10	7.5	6	6.666666667
YBL069W	0.968402021	3098.77	NaN	30	20	16.66666667	15	12	11.66666667	10	10	10	10	10	10	6.666666667	5	4	3.333333333	2.857142857	2.5	2.222222222	2	30	20	16.66666667	15	14	13.33333333	12.85714286	12.5	11.11111111	12	30	20	16.66666667	12.5	12	11.66666667	11.42857143	10	8.888888889	8	20	15	10	7.5	8	6.666666667
YBL071C-B	0.835313648	NaN	NaN	10	5	3.333333333	NaN	NaN	NaN	NaN	NaN	NaN	NaN	10	5	3.333333333	NaN	NaN	NaN	NaN	NaN	NaN	NaN	0	0	0	NaN	NaN	NaN	NaN	NaN	NaN	NaN	10	5	3.333333333	NaN	NaN	NaN	NaN	NaN	NaN	NaN	10	5	6.666666667	NaN	NaN	NaN
YBL071W-A	0.972388339	8705.37	NaN	40	30	20	17.5	14	11.66666667	10	8.75	NaN	NaN	20	10	13.33333333	10	8	6.666666667	5.714285714	5	NaN	NaN	30	15	16.66666667	15	12	13.33333333	11.42857143	10	NaN	NaN	40	25	20	17.5	14	15	15.71428571	15	NaN	NaN	20	15	13.33333333	10	10	8.333333333
YBL072C	1.340087867	92966.31	NaN	50	35	26.66666667	22.5	20	18.33333333	18.57142857	16.25	15.55555556	15	10	10	6.666666667	5	4	3.333333333	2.857142857	2.5	2.222222222	2	10	5	3.333333333	2.5	2	1.666666667	1.428571429	2.5	2.222222222	2	30	20	20	15	14	15	12.85714286	12.5	11.11111111	11	20	10	6.666666667	5	6	5
YBL074C	0.900161556	1833.71	534.4	20	15	13.33333333	10	8	6.666666667	7.142857143	7.5	7.777777778	8	10	5	3.333333333	2.5	4	3.333333333	2.857142857	2.5	2.222222222	2	50	35	26.66666667	20	16	15	12.85714286	13.75	12.22222222	11	40	25	20	20	16	15	14.28571429	13.75	12.22222222	12	40	25	20	17.5	14	13.33333333
YBL075C	0.977665375	8506.65	662.9	50	30	23.33333333	20	20	16.66666667	15.71428571	15	15.55555556	16	10	5	3.333333333	2.5	2	1.666666667	1.428571429	1.25	1.111111111	1	30	25	20	15	14	15	12.85714286	12.5	13.33333333	12	30	25	20	20	18	18.33333333	15.71428571	17.5	15.55555556	14	20	15	13.33333333	10	10	8.333333333
YBL076C	1.09734604	47280.79	647.6	30	20	16.66666667	15	12	11.66666667	11.42857143	11.25	10	10	10	5	3.333333333	5	4	3.333333333	2.857142857	2.5	2.222222222	2	30	25	23.33333333	17.5	18	16.66666667	15.71428571	13.75	13.33333333	13	30	25	20	17.5	16	13.33333333	14.28571429	13.75	13.33333333	13	40	25	16.66666667	15	14	11.66666667
YBL078C	1.007847733	3651.22	321.2	30	20	13.33333333	10	10	10	8.571428571	10	8.888888889	8	10	5	3.333333333	2.5	2	1.666666667	1.428571429	1.25	1.111111111	1	20	15	10	10	8	8.333333333	8.571428571	8.75	7.777777778	7	30	20	20	17.5	14	11.66666667	11.42857143	10	10	9	20	15	10	10	8	8.333333333
YBL079W	0.909174815	3411.03	629.6	40	20	16.66666667	15	14	13.33333333	12.85714286	11.25	11.11111111	10	20	10	6.666666667	5	4	3.333333333	2.857142857	2.5	3.333333333	3	40	25	20	17.5	16	13.33333333	12.85714286	12.5	12.22222222	11	40	25	16.66666667	20	16	13.33333333	12.85714286	11.25	11.11111111	11	40	30	20	17.5	16	15
YBL080C	0.931672845	1665.89	416.3	20	20	16.66666667	15	12	11.66666667	11.42857143	11.25	12.22222222	11	10	5	3.333333333	5	4	3.333333333	2.857142857	2.5	2.222222222	2	30	25	16.66666667	17.5	14	15	12.85714286	11.25	12.22222222	11	30	20	16.66666667	12.5	12	11.66666667	11.42857143	10	10	10	20	15	13.33333333	10	12	10
YBL081W	1.03237794	1878.2	151.6	20	15	13.33333333	12.5	10	8.333333333	8.571428571	8.75	7.777777778	7	0	0	0	0	0	0	0	0	0	0	20	15	10	7.5	6	5	5.714285714	6.25	5.555555556	5	20	10	6.666666667	5	4	3.333333333	2.857142857	2.5	2.222222222	2	20	10	10	7.5	6	5
YBL082C	1.025912948	1692.61	484.4	40	20	16.66666667	17.5	18	16.66666667	15.71428571	15	14.44444444	13	20	15	10	10	8	8.333333333	7.142857143	6.25	5.555555556	5	30	20	13.33333333	10	10	8.333333333	10	8.75	7.777777778	8	30	15	13.33333333	10	8	8.333333333	7.142857143	8.75	7.777777778	7	30	25	16.66666667	15	14	13.33333333
YBL084C	0.856727349	1688.74	NaN	40	30	20	17.5	18	16.66666667	17.14285714	16.25	14.44444444	13	30	15	13.33333333	10	8	8.333333333	7.142857143	7.5	6.666666667	6	20	15	10	12.5	12	10	10	8.75	8.888888889	9	30	15	13.33333333	12.5	12	10	8.571428571	10	8.888888889	8	20	15	13.33333333	10	8	8.333333333
YBL085W	0.898719393	3219.65	338.6	40	30	23.33333333	17.5	14	13.33333333	11.42857143	10	10	11	10	5	3.333333333	2.5	2	1.666666667	1.428571429	2.5	2.222222222	2	30	20	16.66666667	15	12	10	10	10	8.888888889	9	40	30	20	17.5	18	16.66666667	14.28571429	13.75	13.33333333	14	30	15	13.33333333	12.5	12	10
YBL086C	0.895847559	1798.61	260.9	40	20	20	15	12	10	10	8.75	7.777777778	8	10	5	3.333333333	2.5	2	1.666666667	1.428571429	1.25	1.111111111	1	30	25	23.33333333	20	16	13.33333333	14.28571429	12.5	11.11111111	11	40	25	16.66666667	17.5	16	15	12.85714286	12.5	11.11111111	11	30	20	13.33333333	10	8	6.666666667
YBL087C	1.330856892	30148.74	NaN	30	20	16.66666667	17.5	14	13.33333333	12.85714286	12.5	12.22222222	12	10	5	3.333333333	2.5	2	1.666666667	1.428571429	1.25	1.111111111	2	20	10	6.666666667	7.5	6	5	5.714285714	5	4.444444444	5	10	10	10	7.5	6	6.666666667	5.714285714	5	4.444444444	4	20	10	6.666666667	5	4	3.333333333
YBL088C	0.834432957	1509.55	NaN	40	30	20	17.5	18	16.66666667	15.71428571	15	13.33333333	12	20	15	13.33333333	10	12	10	8.571428571	8.75	7.777777778	7	40	30	23.33333333	20	16	13.33333333	11.42857143	11.25	11.11111111	10	50	25	23.33333333	22.5	20	16.66666667	14.28571429	13.75	13.33333333	12	40	25	23.33333333	20	18	16.66666667
YBL089W	0.88827631	293.5	NaN	30	20	13.33333333	12.5	10	11.66666667	10	11.25	10	9	30	15	10	10	8	6.666666667	5.714285714	6.25	5.555555556	5	20	15	13.33333333	10	10	8.333333333	7.142857143	6.25	5.555555556	5	30	25	16.66666667	12.5	12	10	8.571428571	7.5	7.777777778	7	30	20	13.33333333	15	12	11.66666667
YBL090W	0.976232663	2406.99	276.2	20	15	13.33333333	12.5	10	10	8.571428571	8.75	7.777777778	7	10	5	3.333333333	2.5	2	1.666666667	1.428571429	1.25	1.111111111	1	20	15	13.33333333	15	14	11.66666667	10	8.75	7.777777778	7	30	20	16.66666667	12.5	12	10	10	10	10	9	20	10	10	10	10	8.333333333
YBL091C	1.042236603	6524.62	587.4	30	20	16.66666667	15	12	11.66666667	11.42857143	11.25	11.11111111	10	20	10	6.666666667	5	4	3.333333333	2.857142857	2.5	2.222222222	3	30	15	16.66666667	15	14	13.33333333	12.85714286	11.25	11.11111111	10	40	30	23.33333333	20	16	15	14.28571429	13.75	13.33333333	14	20	10	10	7.5	8	6.666666667
YBL091C-A	0.868859591	892.28	405.2	40	25	20	15	12	10	10	10	8.888888889	9	10	5	3.333333333	2.5	2	1.666666667	1.428571429	1.25	1.111111111	1	40	20	16.66666667	15	16	13.33333333	12.85714286	11.25	10	9	30	20	13.33333333	12.5	10	10	8.571428571	7.5	8.888888889	9	20	10	6.666666667	5	6	5
YBL092W	1.458315134	66342.15	595	40	30	23.33333333	22.5	18	16.66666667	14.28571429	12.5	11.11111111	10	0	0	0	0	0	0	0	0	0	0	10	10	6.666666667	5	4	5	4.285714286	3.75	3.333333333	3	10	10	6.666666667	5	6	5	4.285714286	3.75	3.333333333	4	20	10	10	7.5	6	6.666666667
YBL093C	0.932126514	2613.07	221.7	30	20	13.33333333	10	10	8.333333333	7.142857143	7.5	6.666666667	6	10	5	3.333333333	2.5	2	1.666666667	1.428571429	1.25	1.111111111	1	50	25	16.66666667	15	14	13.33333333	11.42857143	11.25	11.11111111	10	20	10	6.666666667	10	8	6.666666667	5.714285714	6.25	5.555555556	5	20	15	13.33333333	12.5	12	10
YBL095W	0.930065399	1876.24	NaN	30	20	16.66666667	15	14	13.33333333	12.85714286	11.25	10	9	20	10	6.666666667	5	6	5	4.285714286	3.75	3.333333333	4	30	15	10	10	10	8.333333333	7.142857143	7.5	6.666666667	7	30	20	16.66666667	15	12	11.66666667	11.42857143	11.25	10	10	30	15	13.33333333	12.5	10	10
YBL097W	0.873933979	1411.73	NaN	30	15	13.33333333	10	10	8.333333333	7.142857143	7.5	7.777777778	7	20	10	6.666666667	5	4	3.333333333	2.857142857	2.5	2.222222222	2	40	30	30	27.5	24	21.66666667	20	18.75	17.77777778	17	50	35	26.66666667	22.5	22	20	18.57142857	17.5	15.55555556	15	30	20	13.33333333	12.5	12	11.66666667
YBL098W	0.961713366	3369.6	786	40	25	16.66666667	12.5	12	13.33333333	12.85714286	11.25	10	10	20	10	6.666666667	7.5	6	5	4.285714286	3.75	3.333333333	3	40	20	16.66666667	15	14	13.33333333	11.42857143	11.25	10	10	30	20	16.66666667	12.5	12	11.66666667	11.42857143	11.25	12.22222222	11	30	20	16.66666667	12.5	12	11.66666667
YBL099W	1.172528568	64777.79	517.2	70	45	33.33333333	30	24	21.66666667	20	18.75	17.77777778	17	10	5	3.333333333	2.5	2	1.666666667	1.428571429	1.25	1.111111111	1	20	15	13.33333333	10	10	8.333333333	7.142857143	7.5	7.777777778	8	30	25	23.33333333	20	18	16.66666667	15.71428571	13.75	13.33333333	12	20	15	10	7.5	8	8.333333333
YBL100W-A	0.931904344	NaN	NaN	40	20	13.33333333	10	10	10	10	8.75	10	9	10	5	3.333333333	2.5	2	3.333333333	2.857142857	2.5	2.222222222	2	30	15	13.33333333	10	8	8.333333333	7.142857143	7.5	6.666666667	6	30	15	10	12.5	10	10	8.571428571	7.5	7.777777778	8	30	15	10	10	12	10
YBL100W-B	0.852520736	NaN	NaN	40	20	13.33333333	12.5	10	11.66666667	11.42857143	11.25	10	10	20	15	13.33333333	10	8	6.666666667	5.714285714	5	4.444444444	4	40	30	23.33333333	20	20	20	18.57142857	18.75	17.77777778	18	40	30	20	15	16	13.33333333	12.85714286	13.75	12.22222222	12	30	15	13.33333333	15	12	11.66666667
YBL100W-C	0.840783262	NaN	NaN	0	0	0	NaN	NaN	NaN	NaN	NaN	NaN	NaN	0	0	0	NaN	NaN	NaN	NaN	NaN	NaN	NaN	10	5	3.333333333	NaN	NaN	NaN	NaN	NaN	NaN	NaN	10	5	3.333333333	NaN	NaN	NaN	NaN	NaN	NaN	NaN	40	20	13.33333333	NaN	NaN	NaN
YBL101C	0.911712088	2963.83	457	40	20	20	17.5	14	11.66666667	11.42857143	10	11.11111111	10	20	10	6.666666667	7.5	6	5	4.285714286	5	4.444444444	4	50	30	26.66666667	20	16	15	14.28571429	12.5	12.22222222	12	40	25	20	17.5	14	15	14.28571429	12.5	12.22222222	12	20	15	13.33333333	12.5	12	10
YBL102W	0.899571478	4101.97	NaN	20	20	16.66666667	15	16	15	14.28571429	13.75	13.33333333	13	20	15	10	7.5	6	5	4.285714286	5	5.555555556	5	20	15	13.33333333	10	8	10	8.571428571	7.5	6.666666667	6	20	10	6.666666667	7.5	6	5	5.714285714	6.25	5.555555556	5	50	35	23.33333333	20	18	16.66666667
YBL103C	0.931981434	2348.84	462.2	30	20	20	17.5	14	11.66666667	11.42857143	11.25	10	10	0	0	0	0	0	0	0	0	0	0	40	25	20	15	14	13.33333333	11.42857143	11.25	11.11111111	10	30	25	20	15	16	15	15.71428571	15	14.44444444	15	20	15	10	10	8	6.666666667
YBL104C	0.885410533	1840.4	873	40	25	23.33333333	25	22	18.33333333	17.14285714	16.25	15.55555556	15	40	25	16.66666667	15	12	10	10	8.75	8.888888889	11	40	25	20	20	18	15	12.85714286	11.25	12.22222222	12	50	40	30	27.5	24	25	22.85714286	21.25	21.11111111	19	20	15	10	10	8	8.333333333
YBL105C	0.928537072	2511.54	601.8	30	20	16.66666667	12.5	12	10	11.42857143	10	10	9	30	25	23.33333333	20	16	13.33333333	14.28571429	13.75	14.44444444	15	30	25	20	20	18	16.66666667	15.71428571	15	14.44444444	14	40	35	30	25	24	21.66666667	20	17.5	17.77777778	18	30	15	13.33333333	15	12	10
YBL106C	0.896642675	785.55	NaN	30	20	16.66666667	15	14	13.33333333	12.85714286	12.5	11.11111111	11	20	10	6.666666667	7.5	6	5	4.285714286	3.75	3.333333333	4	30	20	16.66666667	12.5	12	10	8.571428571	7.5	7.777777778	8	40	25	16.66666667	15	12	10	10	10	10	10	30	15	16.66666667	12.5	12	10
YBL107C	0.851655012	1728.13	784.4	30	25	20	17.5	16	15	12.85714286	11.25	10	9	10	10	6.666666667	7.5	6	5	4.285714286	5	4.444444444	4	20	20	13.33333333	12.5	10	10	8.571428571	7.5	6.666666667	7	40	20	16.66666667	15	16	15	14.28571429	15	14.44444444	13	20	10	10	7.5	8	6.666666667
YBL108C-A	1.368159337	NaN	NaN	20	15	10	10	NaN	NaN	NaN	NaN	NaN	NaN	0	0	0	0	NaN	NaN	NaN	NaN	NaN	NaN	10	5	6.666666667	5	NaN	NaN	NaN	NaN	NaN	NaN	0	0	0	0	NaN	NaN	NaN	NaN	NaN	NaN	0	0	0	0	NaN	NaN
YBL111C	0.892862811	1909.35	NaN	50	35	26.66666667	20	16	13.33333333	12.85714286	12.5	12.22222222	11	20	15	13.33333333	10	8	6.666666667	5.714285714	5	4.444444444	4	30	20	16.66666667	12.5	12	10	10	10	10	9	30	30	23.33333333	22.5	20	18.33333333	15.71428571	16.25	14.44444444	14	30	20	20	15	14	13.33333333
YBL112C	0.960366612	NaN	NaN	20	10	6.666666667	7.5	6	5	4.285714286	3.75	3.333333333	3	10	10	6.666666667	7.5	6	6.666666667	5.714285714	5	4.444444444	4	10	10	10	7.5	6	5	4.285714286	3.75	4.444444444	4	30	20	16.66666667	12.5	10	10	8.571428571	8.75	7.777777778	7	10	5	3.333333333	2.5	2	1.666666667
YBL113C	1.039097658	881.27	NaN	30	25	20	20	18	16.66666667	17.14285714	16.25	16.66666667	16	30	20	16.66666667	12.5	10	8.333333333	7.142857143	6.25	5.555555556	5	40	30	20	17.5	16	13.33333333	11.42857143	10	8.888888889	9	40	30	23.33333333	20	18	15	12.85714286	12.5	11.11111111	11	20	15	16.66666667	15	14	11.66666667
YBR001C	0.902331869	2644.41	NaN	40	20	16.66666667	15	14	11.66666667	11.42857143	12.5	12.22222222	12	10	5	3.333333333	2.5	4	3.333333333	2.857142857	2.5	2.222222222	2	30	25	20	17.5	18	16.66666667	14.28571429	12.5	12.22222222	12	40	25	23.33333333	20	18	15	14.28571429	13.75	14.44444444	14	30	15	13.33333333	10	10	8.333333333
YBR002C	0.96135064	3614.4	592.1	30	15	13.33333333	12.5	10	10	8.571428571	8.75	7.777777778	8	10	5	3.333333333	2.5	4	3.333333333	2.857142857	2.5	3.333333333	3	30	20	13.33333333	10	10	8.333333333	8.571428571	8.75	7.777777778	8	40	25	20	15	16	15	15.71428571	13.75	13.33333333	13	30	20	13.33333333	10	10	10
YBR003W	0.923927843	2870.01	460.2	40	30	20	17.5	14	13.33333333	12.85714286	12.5	12.22222222	11	20	15	13.33333333	10	8	6.666666667	5.714285714	5	4.444444444	4	40	25	20	17.5	14	13.33333333	12.85714286	12.5	11.11111111	11	30	20	16.66666667	12.5	12	11.66666667	10	11.25	10	9	20	15	10	7.5	8	8.333333333
YBR004C	0.925224843	647.5	NaN	30	20	13.33333333	12.5	10	10	10	10	10	9	20	10	6.666666667	7.5	6	6.666666667	7.142857143	6.25	5.555555556	6	20	20	13.33333333	10	8	6.666666667	5.714285714	5	4.444444444	4	20	10	6.666666667	7.5	8	6.666666667	5.714285714	6.25	5.555555556	5	40	25	23.33333333	20	18	18.33333333
YBR005W	0.887961227	2496.15	NaN	30	15	16.66666667	15	12	11.66666667	10	10	10	9	10	5	3.333333333	2.5	2	1.666666667	1.428571429	1.25	1.111111111	1	20	20	16.66666667	12.5	10	8.333333333	10	8.75	8.888888889	8	30	20	13.33333333	12.5	14	11.66666667	10	8.75	10	11	20	20	13.33333333	12.5	10	8.333333333
YBR006W	1.004131627	3734.7	NaN	50	30	30	27.5	22	20	17.14285714	17.5	17.77777778	18	20	15	10	7.5	6	6.666666667	5.714285714	5	4.444444444	4	30	15	13.33333333	10	10	8.333333333	7.142857143	7.5	7.777777778	7	30	25	20	17.5	16	15	12.85714286	15	14.44444444	15	30	15	13.33333333	12.5	10	10
YBR007C	0.821973486	1470.67	279.7	50	30	20	20	18	15	15.71428571	16.25	15.55555556	15	20	15	10	7.5	6	5	5.714285714	6.25	5.555555556	5	30	25	20	15	14	13.33333333	12.85714286	11.25	11.11111111	10	40	30	23.33333333	20	16	15	15.71428571	13.75	12.22222222	12	30	15	10	12.5	10	8.333333333
YBR008C	0.985726684	2530.7	NaN	50	40	26.66666667	25	22	20	18.57142857	16.25	15.55555556	15	30	15	10	10	10	8.333333333	8.571428571	7.5	6.666666667	6	30	25	16.66666667	15	16	15	12.85714286	12.5	11.11111111	10	30	20	20	17.5	16	15	12.85714286	12.5	11.11111111	10	40	30	23.33333333	20	20	16.66666667
YBR009C	1.331190618	73439.13	NaN	20	10	10	7.5	8	8.333333333	7.142857143	7.5	6.666666667	6	0	0	0	0	0	0	0	0	0	0	10	10	6.666666667	5	4	3.333333333	4.285714286	3.75	3.333333333	3	20	15	13.33333333	10	8	6.666666667	5.714285714	5	4.444444444	4	10	5	3.333333333	5	4	3.333333333
YBR010W	1.274258542	64338.6	NaN	40	25	23.33333333	17.5	16	13.33333333	11.42857143	11.25	11.11111111	13	0	0	0	0	0	0	0	0	0	0	20	10	10	7.5	8	6.666666667	5.714285714	5	4.444444444	4	20	15	10	10	10	10	8.571428571	7.5	7.777777778	7	20	15	10	10	8	8.333333333
YBR011C	1.273961014	78944.43	648.9	40	30	20	17.5	14	13.33333333	14.28571429	12.5	12.22222222	11	10	5	3.333333333	2.5	2	1.666666667	1.428571429	1.25	1.111111111	1	30	20	20	15	14	15	12.85714286	12.5	11.11111111	11	30	20	16.66666667	12.5	14	11.66666667	10	10	10	10	20	15	13.33333333	10	8	6.666666667
YBR012W-A	0.922083832	NaN	NaN	20	20	20	17.5	14	15	12.85714286	12.5	11.11111111	10	10	5	3.333333333	2.5	2	1.666666667	1.428571429	2.5	2.222222222	2	30	15	16.66666667	12.5	12	11.66666667	10	10	10	9	20	15	13.33333333	10	10	8.333333333	7.142857143	6.25	6.666666667	7	30	20	13.33333333	10	10	10
YBR012W-B	0.857565378	NaN	NaN	30	20	20	17.5	14	15	12.85714286	12.5	11.11111111	10	20	10	10	7.5	6	5	4.285714286	3.75	3.333333333	3	30	25	20	15	16	15	14.28571429	12.5	12.22222222	12	40	25	20	15	14	13.33333333	14.28571429	12.5	11.11111111	11	30	20	13.33333333	15	12	11.66666667
YBR013C	0.778463727	8467	NaN	20	15	13.33333333	10	12	11.66666667	10	8.75	8.888888889	9	10	10	6.666666667	5	6	5	5.714285714	5	4.444444444	4	10	10	6.666666667	7.5	6	5	4.285714286	3.75	3.333333333	3	20	10	6.666666667	7.5	8	6.666666667	5.714285714	6.25	5.555555556	5	20	10	6.666666667	5	6	5
YBR014C	0.938421183	4700.58	155.2	40	25	16.66666667	15	12	11.66666667	10	8.75	8.888888889	8	10	5	3.333333333	2.5	2	1.666666667	1.428571429	1.25	1.111111111	1	30	20	16.66666667	15	14	11.66666667	10	8.75	7.777777778	8	30	25	20	15	14	11.66666667	12.85714286	12.5	11.11111111	11	20	10	10	7.5	6	5
YBR015C	0.974446459	7649.15	413.4	30	25	16.66666667	17.5	14	11.66666667	11.42857143	11.25	10	11	10	10	6.666666667	5	4	3.333333333	2.857142857	2.5	2.222222222	3	40	30	26.66666667	22.5	20	18.33333333	15.71428571	15	15.55555556	14	30	20	13.33333333	15	12	11.66666667	10	10	10	9	30	20	16.66666667	15	14	11.66666667
YBR016W	1.060154912	22660.01	572.1	40	20	13.33333333	10	8	6.666666667	5.714285714	5	5.555555556	5	40	25	16.66666667	12.5	10	8.333333333	7.142857143	6.25	5.555555556	5	10	5	3.333333333	2.5	2	1.666666667	1.428571429	1.25	1.111111111	1	10	5	6.666666667	5	4	3.333333333	2.857142857	2.5	2.222222222	3	10	5	3.333333333	2.5	2	1.666666667
YBR017C	0.922392915	5100.27	767.5	40	20	16.66666667	15	14	13.33333333	11.42857143	11.25	11.11111111	10	20	10	10	10	8	6.666666667	7.142857143	6.25	6.666666667	6	90	70	46.66666667	37.5	40	33.33333333	30	27.5	25.55555556	23	40	20	16.66666667	15	16	15	14.28571429	13.75	13.33333333	14	40	20	20	15	14	13.33333333
YBR018C	0.952855931	590.92	NaN	30	20	13.33333333	12.5	12	11.66666667	10	8.75	8.888888889	8	20	10	6.666666667	5	4	3.333333333	5.714285714	5	4.444444444	4	20	20	13.33333333	10	10	8.333333333	10	8.75	7.777777778	8	30	20	16.66666667	17.5	16	15	12.85714286	12.5	12.22222222	12	20	15	13.33333333	10	12	10
YBR019C	0.986930619	1136.8	NaN	30	20	20	17.5	14	13.33333333	14.28571429	12.5	11.11111111	12	20	10	6.666666667	5	4	3.333333333	4.285714286	3.75	3.333333333	3	40	30	20	15	14	11.66666667	10	11.25	10	9	30	20	16.66666667	15	12	10	10	10	10	10	20	15	13.33333333	12.5	10	8.333333333
YBR020W	1.04042161	NaN	NaN	50	30	20	22.5	20	18.33333333	15.71428571	16.25	15.55555556	15	30	20	13.33333333	12.5	10	8.333333333	7.142857143	6.25	6.666666667	6	20	20	16.66666667	15	14	13.33333333	12.85714286	12.5	12.22222222	11	30	20	16.66666667	15	12	10	10	10	8.888888889	9	30	20	13.33333333	12.5	10	10
YBR021W	1.015418155	755.76	NaN	40	25	23.33333333	20	18	15	15.71428571	15	14.44444444	15	30	15	13.33333333	10	8	8.333333333	7.142857143	6.25	6.666666667	6	40	35	26.66666667	20	16	13.33333333	11.42857143	11.25	10	9	40	25	23.33333333	20	18	16.66666667	14.28571429	12.5	13.33333333	12	40	25	20	22.5	20	16.66666667
YBR022W	0.867635833	2955	648.8	20	15	13.33333333	10	8	6.666666667	5.714285714	6.25	5.555555556	6	20	15	13.33333333	10	8	10	8.571428571	7.5	6.666666667	6	20	15	13.33333333	10	8	8.333333333	7.142857143	7.5	6.666666667	6	40	20	20	15	14	13.33333333	11.42857143	11.25	10	10	20	10	10	7.5	6	5
YBR023C	0.935020712	2514.31	223	30	20	16.66666667	17.5	14	13.33333333	12.85714286	11.25	10	9	20	10	10	7.5	6	5	5.714285714	6.25	5.555555556	5	50	35	30	25	22	21.66666667	20	17.5	16.66666667	17	30	25	26.66666667	20	16	13.33333333	11.42857143	10	8.888888889	9	30	20	13.33333333	12.5	12	11.66666667
YBR024W	0.932851152	2731.55	396.4	30	20	16.66666667	17.5	14	11.66666667	11.42857143	10	8.888888889	9	20	10	6.666666667	7.5	6	5	5.714285714	5	4.444444444	4	30	25	20	20	18	15	14.28571429	13.75	14.44444444	14	30	25	20	17.5	14	11.66666667	11.42857143	10	8.888888889	10	30	20	20	15	12	11.66666667
YBR025C	1.18279368	42068.89	874.2	30	20	20	17.5	14	13.33333333	12.85714286	13.75	13.33333333	12	10	5	3.333333333	5	4	3.333333333	2.857142857	2.5	3.333333333	3	30	25	20	17.5	14	11.66666667	11.42857143	11.25	10	10	40	30	20	17.5	16	16.66666667	15.71428571	15	14.44444444	13	20	15	10	10	8	6.666666667
YBR026C	0.930621161	12866.21	485.7	30	20	16.66666667	15	12	11.66666667	11.42857143	11.25	11.11111111	11	10	5	3.333333333	2.5	2	1.666666667	1.428571429	1.25	1.111111111	1	30	20	16.66666667	12.5	10	11.66666667	10	10	10	10	20	20	13.33333333	12.5	10	8.333333333	8.571428571	7.5	6.666666667	7	10	10	10	7.5	6	5
YBR028C	0.908973989	2904.1	303.7	30	20	16.66666667	15	12	10	8.571428571	8.75	8.888888889	8	20	10	10	7.5	6	5	5.714285714	5	5.555555556	5	40	35	23.33333333	17.5	16	13.33333333	12.85714286	11.25	11.11111111	11	30	25	16.66666667	15	14	11.66666667	11.42857143	11.25	11.11111111	11	30	15	10	10	10	8.333333333
YBR029C	0.982572618	13261.58	435.8	30	25	16.66666667	12.5	10	11.66666667	11.42857143	10	11.11111111	10	20	15	13.33333333	10	8	8.333333333	7.142857143	7.5	6.666666667	6	20	15	10	10	10	8.333333333	8.571428571	7.5	7.777777778	7	30	20	16.66666667	15	14	13.33333333	11.42857143	10	8.888888889	9	40	30	23.33333333	20	22	18.33333333
YBR030W	0.877853706	3654.87	521	30	15	13.33333333	12.5	12	10	10	8.75	8.888888889	9	30	15	10	7.5	6	5	4.285714286	5	4.444444444	4	40	30	23.33333333	20	18	16.66666667	14.28571429	15	15.55555556	15	90	50	43.33333333	35	30	26.66666667	24.28571429	22.5	20	19	20	15	10	12.5	10	10
YBR031W	1.455271545	81725.33	590.2	60	40	26.66666667	22.5	22	21.66666667	20	17.5	17.77777778	16	10	5	3.333333333	2.5	2	1.666666667	1.428571429	1.25	1.111111111	1	10	5	6.666666667	5	4	5	4.285714286	3.75	3.333333333	3	20	15	13.33333333	10	10	8.333333333	7.142857143	6.25	6.666666667	6	20	10	6.666666667	5	4	3.333333333
YBR033W	0.863224992	NaN	NaN	40	20	16.66666667	17.5	14	13.33333333	12.85714286	12.5	12.22222222	11	40	20	20	15	14	11.66666667	10	8.75	7.777777778	7	30	15	13.33333333	12.5	10	10	8.571428571	7.5	7.777777778	8	30	25	16.66666667	15	16	15	12.85714286	12.5	11.11111111	13	30	20	16.66666667	15	14	11.66666667
YBR034C	1.085441836	9325.39	715.7	30	15	13.33333333	10	10	8.333333333	7.142857143	7.5	6.666666667	7	10	5	3.333333333	2.5	2	1.666666667	1.428571429	1.25	1.111111111	2	40	20	16.66666667	12.5	14	13.33333333	11.42857143	11.25	12.22222222	11	30	20	16.66666667	12.5	12	10	10	8.75	10	9	20	15	13.33333333	12.5	12	11.66666667
YBR035C	1.059201143	25915.68	820.5	30	20	13.33333333	10	10	10	10	8.75	7.777777778	8	10	5	3.333333333	2.5	2	1.666666667	1.428571429	1.25	1.111111111	1	30	20	16.66666667	12.5	10	10	10	8.75	7.777777778	8	30	25	16.66666667	17.5	14	15	12.85714286	13.75	12.22222222	12	20	15	13.33333333	10	10	8.333333333
YBR036C	0.987791044	4947.83	NaN	20	20	20	17.5	16	15	12.85714286	11.25	12.22222222	11	10	10	6.666666667	5	4	5	4.285714286	3.75	4.444444444	4	30	20	20	17.5	14	11.66666667	11.42857143	10	10	9	20	15	13.33333333	12.5	10	10	8.571428571	8.75	7.777777778	8	30	20	16.66666667	15	12	10
YBR037C	0.946258086	2917.55	2148.9	30	20	16.66666667	15	12	10	10	10	10	10	20	10	6.666666667	7.5	6	5	5.714285714	5	4.444444444	4	30	15	16.66666667	15	12	11.66666667	10	11.25	11.11111111	10	30	20	16.66666667	17.5	14	11.66666667	12.85714286	11.25	11.11111111	10	30	20	16.66666667	12.5	10	11.66666667
YBR038W	0.981875779	842.31	44.4	40	25	20	17.5	18	15	14.28571429	15	14.44444444	13	20	10	10	7.5	6	6.666666667	5.714285714	5	4.444444444	4	30	20	16.66666667	12.5	12	11.66666667	10	10	8.888888889	8	40	30	23.33333333	20	16	15	12.85714286	11.25	10	10	40	30	26.66666667	20	22	20
YBR039W	1.102304673	17967.29	484.5	40	35	30	22.5	20	18.33333333	15.71428571	15	14.44444444	13	10	5	3.333333333	2.5	2	1.666666667	1.428571429	1.25	1.111111111	1	30	15	10	10	10	8.333333333	8.571428571	7.5	7.777777778	7	30	20	20	17.5	14	13.33333333	14.28571429	12.5	11.11111111	10	20	15	13.33333333	12.5	12	10
YBR040W	0.908915436	NaN	NaN	40	20	13.33333333	15	12	11.66666667	10	8.75	8.888888889	9	10	5	6.666666667	5	4	3.333333333	2.857142857	3.75	3.333333333	3	30	15	13.33333333	12.5	10	8.333333333	7.142857143	6.25	5.555555556	5	20	20	13.33333333	10	8	6.666666667	7.142857143	6.25	5.555555556	5	30	25	20	17.5	18	15
YBR041W	0.979083969	5688.89	592.1	40	25	20	17.5	16	13.33333333	11.42857143	11.25	10	12	20	10	6.666666667	7.5	6	5	4.285714286	5	4.444444444	4	30	20	16.66666667	15	14	11.66666667	10	8.75	10	10	40	30	23.33333333	20	16	13.33333333	11.42857143	10	10	10	30	20	16.66666667	15	16	13.33333333
YBR042C	0.885275159	2002.3	720.8	30	20	16.66666667	12.5	12	11.66666667	11.42857143	11.25	10	10	10	10	6.666666667	5	4	3.333333333	2.857142857	2.5	3.333333333	3	30	20	13.33333333	12.5	12	11.66666667	10	8.75	8.888888889	8	40	25	20	17.5	16	16.66666667	14.28571429	13.75	14.44444444	13	30	15	13.33333333	12.5	10	8.333333333
YBR043C	0.916265131	2926.21	NaN	30	25	23.33333333	22.5	20	16.66666667	15.71428571	15	13.33333333	13	20	10	6.666666667	5	4	3.333333333	2.857142857	2.5	2.222222222	2	30	20	13.33333333	15	14	13.33333333	11.42857143	12.5	12.22222222	11	30	30	23.33333333	20	18	16.66666667	15.71428571	15	14.44444444	13	30	20	16.66666667	17.5	14	13.33333333
YBR044C	0.857883091	1057.92	485.8	20	20	16.66666667	15	14	13.33333333	12.85714286	12.5	11.11111111	11	20	10	10	7.5	6	5	4.285714286	3.75	4.444444444	4	30	20	16.66666667	12.5	14	13.33333333	12.85714286	11.25	11.11111111	12	30	15	13.33333333	10	10	10	10	8.75	8.888888889	9	20	10	10	7.5	6	6.666666667
YBR045C	0.842696186	NaN	NaN	20	10	10	10	8	8.333333333	7.142857143	7.5	7.777777778	7	10	10	6.666666667	5	4	5	4.285714286	3.75	4.444444444	4	60	40	26.66666667	25	22	21.66666667	21.42857143	18.75	18.88888889	18	40	25	23.33333333	20	16	15	14.28571429	15	14.44444444	14	30	30	20	15	14	13.33333333
YBR046C	0.941522829	6344.31	458.3	30	20	20	20	18	16.66666667	17.14285714	16.25	14.44444444	14	10	5	3.333333333	2.5	2	3.333333333	2.857142857	2.5	2.222222222	2	30	15	13.33333333	10	10	8.333333333	7.142857143	7.5	6.666666667	7	30	20	16.66666667	15	14	13.33333333	12.85714286	12.5	11.11111111	10	20	15	13.33333333	12.5	12	10
YBR047W	0.80873835	2492.7	NaN	20	10	6.666666667	5	4	5	4.285714286	3.75	4.444444444	4	10	5	3.333333333	2.5	2	1.666666667	1.428571429	1.25	1.111111111	1	30	20	16.66666667	15	12	13.33333333	11.42857143	11.25	11.11111111	10	30	25	20	17.5	18	16.66666667	15.71428571	15	13.33333333	13	20	15	13.33333333	12.5	10	10
YBR048W	1.419736093	78264.63	NaN	40	25	16.66666667	12.5	12	10	10	8.75	7.777777778	7	10	5	3.333333333	2.5	2	1.666666667	1.428571429	2.5	2.222222222	2	10	5	3.333333333	2.5	2	1.666666667	2.857142857	2.5	2.222222222	2	20	10	6.666666667	5	6	5	4.285714286	3.75	3.333333333	4	20	15	10	7.5	8	6.666666667
YBR049C	0.938477338	5972.99	451.8	90	45	40	42.5	34	28.33333333	25.71428571	23.75	21.11111111	19	10	10	6.666666667	7.5	6	5	4.285714286	3.75	4.444444444	4	60	45	33.33333333	32.5	32	28.33333333	25.71428571	23.75	22.22222222	23	40	35	26.66666667	22.5	20	20	20	18.75	18.88888889	18	10	10	6.666666667	5	6	5
YBR050C	0.90192779	1142.62	NaN	50	30	26.66666667	20	16	15	12.85714286	11.25	10	9	20	10	6.666666667	7.5	6	5	4.285714286	3.75	3.333333333	4	40	35	23.33333333	17.5	16	16.66666667	14.28571429	15	14.44444444	14	50	25	16.66666667	12.5	10	8.333333333	8.571428571	7.5	7.777777778	7	20	15	13.33333333	10	8	6.666666667
YBR052C	1.031217668	9652.34	551.4	40	25	16.66666667	17.5	18	16.66666667	14.28571429	12.5	12.22222222	11	20	10	6.666666667	5	6	5	4.285714286	3.75	3.333333333	3	20	15	10	7.5	10	8.333333333	7.142857143	7.5	6.666666667	6	40	25	23.33333333	22.5	18	18.33333333	15.71428571	15	13.33333333	12	30	20	13.33333333	12.5	10	10
YBR053C	0.922580624	6423.6	1016.8	30	15	10	7.5	6	5	5.714285714	5	4.444444444	4	30	15	10	10	8	6.666666667	5.714285714	5	4.444444444	4	30	15	16.66666667	15	14	13.33333333	11.42857143	11.25	12.22222222	12	30	20	16.66666667	15	14	13.33333333	12.85714286	12.5	12.22222222	12	20	15	13.33333333	12.5	12	11.66666667
YBR054W	1.202608709	7568.55	NaN	40	25	20	15	14	13.33333333	12.85714286	11.25	11.11111111	10	20	10	10	7.5	6	5	5.714285714	5	4.444444444	4	20	15	10	7.5	10	8.333333333	8.571428571	7.5	7.777777778	7	40	25	16.66666667	15	12	11.66666667	12.85714286	13.75	12.22222222	11	30	20	16.66666667	15	14	13.33333333
YBR055C	0.845615845	2299.49	527.2	30	25	23.33333333	17.5	14	13.33333333	12.85714286	12.5	12.22222222	11	20	10	10	7.5	6	5	4.285714286	3.75	3.333333333	3	40	25	20	20	18	16.66666667	17.14285714	15	14.44444444	14	40	25	20	15	14	13.33333333	14.28571429	12.5	13.33333333	13	30	20	20	17.5	14	15
YBR056W	0.966175053	12316.52	693.5	20	15	10	10	10	10	8.571428571	8.75	8.888888889	9	10	5	3.333333333	2.5	2	3.333333333	2.857142857	2.5	2.222222222	2	30	20	20	17.5	18	16.66666667	14.28571429	13.75	13.33333333	13	20	20	13.33333333	12.5	10	10	10	10	8.888888889	9	30	20	13.33333333	10	10	10
YBR056W-A	1.035889498	NaN	NaN	20	15	10	7.5	6	5	NaN	NaN	NaN	NaN	70	50	46.66666667	35	28	23.33333333	NaN	NaN	NaN	NaN	20	10	10	7.5	6	5	NaN	NaN	NaN	NaN	0	0	0	0	0	0	NaN	NaN	NaN	NaN	0	0	0	0	0	0
YBR057C	0.868675289	3131.28	149.8	30	20	16.66666667	15	14	13.33333333	12.85714286	12.5	12.22222222	12	10	5	3.333333333	2.5	2	1.666666667	1.428571429	1.25	1.111111111	1	20	15	13.33333333	10	8	6.666666667	8.571428571	7.5	6.666666667	6	40	35	26.66666667	22.5	22	21.66666667	20	20	20	19	30	15	10	7.5	6	6.666666667
YBR058C	0.915959025	3967.12	527.1	30	20	13.33333333	12.5	12	10	10	10	8.888888889	8	30	20	16.66666667	12.5	12	10	10	8.75	8.888888889	8	40	25	23.33333333	17.5	14	11.66666667	14.28571429	13.75	13.33333333	13	40	25	23.33333333	20	18	16.66666667	14.28571429	12.5	12.22222222	12	20	20	16.66666667	15	12	11.66666667
YBR058C-A	0.871097337	3498.08	421	10	5	3.333333333	5	4	3.333333333	2.857142857	2.5	NaN	NaN	10	5	3.333333333	2.5	2	1.666666667	1.428571429	1.25	NaN	NaN	10	5	3.333333333	2.5	2	1.666666667	1.428571429	1.25	NaN	NaN	30	20	16.66666667	12.5	10	8.333333333	7.142857143	6.25	NaN	NaN	50	40	30	25	20	16.66666667
YBR059C	0.928140297	4683.12	592.4	30	25	16.66666667	15	14	11.66666667	11.42857143	11.25	11.11111111	10	10	5	3.333333333	5	4	3.333333333	2.857142857	2.5	2.222222222	2	40	30	20	17.5	16	15	14.28571429	12.5	12.22222222	12	50	30	20	17.5	16	15	15.71428571	15	14.44444444	13	30	25	20	15	12	10
YBR060C	0.908344074	1616.74	477	30	20	16.66666667	12.5	12	10	10	8.75	8.888888889	8	10	10	6.666666667	5	4	3.333333333	2.857142857	2.5	2.222222222	2	30	20	16.66666667	12.5	12	10	10	10	8.888888889	9	30	20	20	17.5	14	15	14.28571429	12.5	13.33333333	12	30	20	20	20	20	18.33333333
YBR061C	0.904044003	4536	939.3	20	15	13.33333333	12.5	10	10	10	8.75	7.777777778	8	20	10	10	7.5	8	6.666666667	5.714285714	6.25	5.555555556	5	30	25	16.66666667	15	16	13.33333333	14.28571429	12.5	12.22222222	13	40	20	16.66666667	12.5	10	10	8.571428571	7.5	6.666666667	6	30	15	13.33333333	12.5	10	8.333333333
YBR062C	0.788404783	4852.86	112.1	30	15	13.33333333	10	8	8.333333333	7.142857143	6.25	5.555555556	5	20	15	13.33333333	10	12	10	10	8.75	7.777777778	7	20	10	10	10	8	8.333333333	8.571428571	7.5	7.777777778	8	40	25	20	15	14	15	14.28571429	13.75	12.22222222	11	20	10	6.666666667	5	4	5
YBR063C	0.801046595	1275.64	NaN	20	15	10	7.5	6	6.666666667	5.714285714	5	4.444444444	4	10	10	6.666666667	5	4	3.333333333	2.857142857	2.5	2.222222222	2	30	20	16.66666667	12.5	10	10	10	11.25	10	10	40	25	20	15	14	13.33333333	12.85714286	12.5	12.22222222	12	30	25	20	15	14	11.66666667
YBR065C	0.8077152	2359.66	847.2	30	15	10	10	10	10	8.571428571	8.75	7.777777778	7	30	25	16.66666667	15	14	13.33333333	12.85714286	11.25	10	9	30	15	13.33333333	10	10	8.333333333	8.571428571	8.75	7.777777778	7	40	20	16.66666667	12.5	10	8.333333333	7.142857143	8.75	8.888888889	9	20	20	13.33333333	10	12	10
YBR066C	0.858050006	1086.48	NaN	20	10	10	7.5	8	6.666666667	5.714285714	6.25	5.555555556	5	20	15	10	10	10	8.333333333	7.142857143	6.25	5.555555556	5	40	25	20	15	12	10	10	8.75	8.888888889	8	20	15	13.33333333	10	8	6.666666667	5.714285714	5	4.444444444	5	30	15	13.33333333	12.5	10	11.66666667
YBR067C	1.266133612	16419.25	NaN	50	40	36.66666667	35	36	33.33333333	30	27.5	28.88888889	28	0	0	0	0	0	0	0	0	0	0	20	20	16.66666667	12.5	14	11.66666667	11.42857143	10	8.888888889	8	20	15	10	10	8	8.333333333	7.142857143	7.5	6.666666667	7	20	10	6.666666667	7.5	6	5
YBR068C	1.002341673	12254.42	51.4	30	30	20	17.5	18	16.66666667	15.71428571	15	15.55555556	15	20	15	10	7.5	6	6.666666667	5.714285714	5	4.444444444	4	30	20	20	15	12	11.66666667	10	8.75	7.777777778	8	40	25	16.66666667	12.5	10	10	8.571428571	8.75	7.777777778	7	40	30	23.33333333	20	18	16.66666667
YBR069C	0.972593611	4583.3	281.4	30	20	16.66666667	15	14	13.33333333	12.85714286	12.5	12.22222222	12	20	10	10	7.5	8	6.666666667	5.714285714	6.25	5.555555556	6	50	25	23.33333333	17.5	14	11.66666667	10	8.75	7.777777778	7	40	20	16.66666667	15	14	13.33333333	12.85714286	12.5	11.11111111	10	30	20	20	17.5	16	15
YBR070C	0.83758594	2567.3	NaN	20	20	16.66666667	12.5	10	8.333333333	7.142857143	6.25	5.555555556	7	20	15	10	7.5	6	6.666666667	5.714285714	5	4.444444444	4	20	10	6.666666667	5	6	6.666666667	5.714285714	5	4.444444444	4	20	10	10	7.5	8	8.333333333	7.142857143	6.25	6.666666667	6	30	20	13.33333333	10	10	11.66666667
YBR071W	0.972355196	1756.96	NaN	30	20	13.33333333	12.5	10	8.333333333	8.571428571	8.75	8.888888889	9	10	5	3.333333333	2.5	2	1.666666667	1.428571429	1.25	1.111111111	1	30	25	20	20	18	15	15.71428571	15	13.33333333	13	30	15	10	10	10	10	8.571428571	8.75	7.777777778	8	20	15	10	10	8	8.333333333
YBR072C-A	0.84878796	NaN	NaN	10	5	6.666666667	5	4	NaN	NaN	NaN	NaN	NaN	0	0	0	0	0	NaN	NaN	NaN	NaN	NaN	10	10	10	7.5	6	NaN	NaN	NaN	NaN	NaN	0	0	0	0	0	NaN	NaN	NaN	NaN	NaN	10	5	3.333333333	5	4	NaN
YBR072W	1.155296221	201436.92	NaN	30	20	20	15	14	11.66666667	10	10	8.888888889	8	0	0	0	0	0	0	0	0	0	0	40	30	20	22.5	18	18.33333333	15.71428571	15	13.33333333	13	30	20	13.33333333	12.5	12	10	8.571428571	7.5	7.777777778	7	50	30	20	15	12	10
YBR073W	0.85469511	3159.66	180.3	30	20	16.66666667	15	12	10	10	10	10	9	20	15	10	7.5	6	6.666666667	7.142857143	6.25	6.666666667	6	30	25	20	17.5	16	13.33333333	12.85714286	12.5	12.22222222	13	50	35	23.33333333	20	16	13.33333333	12.85714286	11.25	10	11	30	25	20	15	12	11.66666667
YBR074W	0.8733552	3262.29	NaN	40	20	16.66666667	12.5	12	10	10	10	8.888888889	9	20	10	6.666666667	5	4	3.333333333	4.285714286	3.75	3.333333333	3	40	25	23.33333333	20	20	18.33333333	17.14285714	15	13.33333333	13	40	25	20	17.5	16	15	12.85714286	12.5	11.11111111	12	40	30	23.33333333	20	18	16.66666667
YBR076W	0.861575276	1152.62	NaN	20	10	6.666666667	5	4	5	5.714285714	5	4.444444444	4	20	15	10	7.5	8	6.666666667	5.714285714	6.25	5.555555556	6	30	20	13.33333333	12.5	12	10	10	8.75	8.888888889	8	30	15	13.33333333	12.5	12	11.66666667	10	8.75	10	9	30	20	16.66666667	17.5	14	13.33333333
YBR077C	0.922373997	4155.24	485.5	20	10	10	7.5	6	5	4.285714286	3.75	3.333333333	4	10	5	6.666666667	5	4	3.333333333	2.857142857	2.5	2.222222222	2	30	15	13.33333333	12.5	12	10	8.571428571	8.75	7.777777778	8	40	25	20	17.5	14	13.33333333	12.85714286	12.5	11.11111111	11	20	10	10	7.5	6	6.666666667
YBR078W	1.243770877	21808.04	124.8	50	35	26.66666667	27.5	22	21.66666667	20	17.5	16.66666667	16	10	10	6.666666667	5	4	3.333333333	2.857142857	2.5	2.222222222	2	20	15	13.33333333	10	10	10	8.571428571	8.75	7.777777778	8	20	10	6.666666667	7.5	6	6.666666667	5.714285714	6.25	5.555555556	5	20	10	10	10	10	8.333333333
YBR079C	1.123605609	30781.82	652.7	40	30	26.66666667	25	22	23.33333333	22.85714286	21.25	20	19	10	5	3.333333333	2.5	2	1.666666667	1.428571429	1.25	1.111111111	1	30	25	16.66666667	15	12	11.66666667	11.42857143	10	10	10	60	50	46.66666667	45	36	31.66666667	28.57142857	26.25	24.44444444	23	30	15	10	12.5	10	8.333333333
YBR080C	0.952259933	8300.28	723.6	40	25	20	17.5	16	15	14.28571429	12.5	11.11111111	11	10	5	3.333333333	2.5	4	3.333333333	2.857142857	2.5	2.222222222	2	20	20	13.33333333	15	14	13.33333333	11.42857143	11.25	11.11111111	12	40	25	20	20	18	15	12.85714286	11.25	11.11111111	10	30	20	20	15	14	13.33333333
YBR081C	0.84415248	2719.6	612.1	30	20	16.66666667	12.5	14	11.66666667	11.42857143	11.25	12.22222222	11	20	10	6.666666667	5	4	3.333333333	2.857142857	2.5	2.222222222	2	70	40	43.33333333	32.5	30	30	27.14285714	25	22.22222222	21	60	45	33.33333333	32.5	30	26.66666667	25.71428571	23.75	24.44444444	23	30	30	23.33333333	20	18	15
YBR082C	1.107209987	18036.61	761.5	20	15	13.33333333	12.5	10	10	10	8.75	7.777777778	8	10	5	6.666666667	5	4	3.333333333	2.857142857	2.5	3.333333333	3	30	20	13.33333333	12.5	12	10	8.571428571	10	10	9	20	15	10	7.5	6	5	4.285714286	3.75	3.333333333	3	30	25	16.66666667	12.5	10	8.333333333
YBR083W	0.854705288	2772.89	NaN	30	20	16.66666667	12.5	14	13.33333333	11.42857143	10	8.888888889	9	10	5	3.333333333	2.5	2	1.666666667	1.428571429	2.5	2.222222222	2	30	20	16.66666667	17.5	14	15	12.85714286	13.75	13.33333333	12	50	30	26.66666667	22.5	22	18.33333333	17.14285714	16.25	15.55555556	14	20	10	6.666666667	7.5	6	5
YBR084C-A	1.350286826	99641.26	NaN	40	30	30	27.5	24	23.33333333	20	18.75	17.77777778	16	0	0	0	0	0	0	0	0	0	0	20	15	10	7.5	8	6.666666667	5.714285714	7.5	6.666666667	6	40	20	16.66666667	15	14	11.66666667	11.42857143	10	8.888888889	8	10	5	3.333333333	2.5	2	1.666666667
YBR084W	1.013897292	9390.35	529.7	50	30	26.66666667	22.5	20	18.33333333	17.14285714	16.25	14.44444444	14	20	10	6.666666667	5	6	5	5.714285714	5	4.444444444	4	40	20	16.66666667	20	16	15	14.28571429	13.75	12.22222222	11	30	20	16.66666667	15	14	11.66666667	12.85714286	11.25	11.11111111	10	30	20	13.33333333	10	8	8.333333333
YBR085C-A	0.986178636	26903.24	147.3	20	20	13.33333333	10	8	6.666666667	7.142857143	6.25	NaN	NaN	0	0	0	0	0	0	0	0	NaN	NaN	20	15	13.33333333	10	8	6.666666667	5.714285714	5	NaN	NaN	20	20	16.66666667	15	14	11.66666667	10	8.75	NaN	NaN	20	10	10	7.5	6	5
YBR085W	0.980547022	6195.82	NaN	50	30	26.66666667	25	20	18.33333333	17.14285714	16.25	15.55555556	14	10	10	6.666666667	5	6	5	4.285714286	3.75	3.333333333	3	20	15	10	10	8	6.666666667	7.142857143	7.5	6.666666667	6	20	10	6.666666667	7.5	6	5	5.714285714	6.25	5.555555556	5	30	25	20	15	14	13.33333333
YBR086C	0.94219411	6119.37	828.7	40	30	23.33333333	20	18	18.33333333	15.71428571	15	14.44444444	14	20	10	10	7.5	8	6.666666667	5.714285714	5	4.444444444	4	30	20	16.66666667	15	14	13.33333333	12.85714286	12.5	12.22222222	11	30	25	20	20	18	15	12.85714286	11.25	11.11111111	10	40	30	23.33333333	22.5	22	20
YBR087W	0.867116668	5735.91	600.4	30	20	16.66666667	15	12	10	10	10	8.888888889	9	20	15	10	7.5	6	6.666666667	5.714285714	5	4.444444444	4	30	15	16.66666667	12.5	12	10	8.571428571	8.75	7.777777778	8	30	15	13.33333333	12.5	10	10	8.571428571	8.75	7.777777778	8	20	15	10	7.5	8	6.666666667
YBR088C	0.985217711	24801.29	681.4	20	15	10	10	8	8.333333333	7.142857143	6.25	6.666666667	6	20	10	6.666666667	5	6	6.666666667	5.714285714	5	4.444444444	4	30	25	20	20	18	15	14.28571429	13.75	14.44444444	13	30	15	13.33333333	12.5	10	11.66666667	10	8.75	8.888888889	9	40	30	20	15	14	11.66666667
YBR089C-A	1.174014169	8598.38	461.1	30	20	16.66666667	15	12	11.66666667	11.42857143	11.25	11.11111111	NaN	0	0	0	0	0	0	0	0	0	NaN	20	10	10	7.5	6	5	5.714285714	5	4.444444444	NaN	30	25	23.33333333	17.5	16	15	12.85714286	11.25	12.22222222	NaN	20	15	10	7.5	6	5
YBR090C	0.940356304	9831.72	NaN	20	10	10	7.5	6	6.666666667	7.142857143	6.25	5.555555556	6	20	10	6.666666667	5	4	3.333333333	2.857142857	2.5	2.222222222	2	10	5	3.333333333	2.5	2	1.666666667	1.428571429	1.25	1.111111111	1	20	10	6.666666667	5	6	5	4.285714286	5	4.444444444	4	50	35	23.33333333	20	18	16.66666667
YBR091C	0.746218639	2480.58	256.4	20	10	6.666666667	7.5	6	5	4.285714286	5	5.555555556	5	30	15	16.66666667	15	12	10	8.571428571	7.5	6.666666667	6	20	10	6.666666667	7.5	8	6.666666667	5.714285714	6.25	6.666666667	6	20	20	13.33333333	12.5	12	10	8.571428571	8.75	8.888888889	8	20	15	10	10	10	8.333333333
YBR092C	1.172727437	5920.88	NaN	40	30	20	17.5	16	15	15.71428571	15	13.33333333	14	20	10	10	7.5	6	6.666666667	5.714285714	5	4.444444444	4	50	40	26.66666667	22.5	18	18.33333333	17.14285714	16.25	16.66666667	15	20	15	13.33333333	12.5	12	10	10	8.75	8.888888889	9	30	20	16.66666667	15	12	11.66666667
YBR093C	1.197156468	3750.08	NaN	40	25	20	17.5	14	13.33333333	14.28571429	13.75	12.22222222	12	20	10	10	7.5	6	6.666666667	5.714285714	5	4.444444444	4	40	35	26.66666667	20	18	16.66666667	15.71428571	15	14.44444444	13	20	15	13.33333333	10	10	8.333333333	8.571428571	7.5	7.777777778	8	30	20	16.66666667	12.5	10	10
YBR094W	0.95686341	3649.47	614.7	30	20	20	15	14	13.33333333	11.42857143	11.25	10	10	20	10	6.666666667	5	8	6.666666667	5.714285714	5	4.444444444	4	50	40	33.33333333	27.5	24	21.66666667	21.42857143	21.25	20	18	40	30	23.33333333	20	16	16.66666667	15.71428571	15	14.44444444	14	20	15	13.33333333	12.5	12	11.66666667
YBR095C	0.893780353	2721.85	521.4	30	15	16.66666667	15	14	11.66666667	11.42857143	10	10	9	0	0	0	0	0	0	0	0	0	0	40	30	30	25	22	18.33333333	17.14285714	15	13.33333333	13	50	35	26.66666667	20	18	16.66666667	15.71428571	15	14.44444444	14	30	15	10	7.5	6	5
YBR096W	1.008335154	4066.07	730.8	20	15	10	7.5	6	6.666666667	5.714285714	6.25	5.555555556	5	10	10	6.666666667	7.5	6	5	5.714285714	5	5.555555556	5	20	10	10	7.5	6	6.666666667	5.714285714	5	4.444444444	4	30	20	20	17.5	16	13.33333333	11.42857143	10	10	9	30	25	16.66666667	17.5	16	15
YBR097W	0.869448392	775.14	361.4	30	20	13.33333333	12.5	10	8.333333333	7.142857143	7.5	6.666666667	6	30	15	10	10	8	6.666666667	5.714285714	6.25	5.555555556	5	30	20	16.66666667	15	14	11.66666667	11.42857143	11.25	11.11111111	12	40	25	23.33333333	17.5	14	11.66666667	11.42857143	12.5	11.11111111	10	50	25	16.66666667	15	12	13.33333333
YBR098W	0.76893341	633.01	NaN	20	15	13.33333333	12.5	10	10	8.571428571	8.75	7.777777778	8	10	10	6.666666667	5	4	3.333333333	2.857142857	2.5	2.222222222	2	30	25	16.66666667	17.5	16	13.33333333	14.28571429	12.5	13.33333333	13	30	25	16.66666667	15	16	13.33333333	11.42857143	12.5	11.11111111	11	20	20	13.33333333	12.5	12	11.66666667
YBR101C	0.889425129	12402.42	577.1	40	20	16.66666667	12.5	12	11.66666667	11.42857143	10	10	12	10	5	3.333333333	2.5	2	3.333333333	2.857142857	2.5	2.222222222	2	30	15	13.33333333	12.5	10	10	10	10	10	9	30	20	16.66666667	15	16	15	12.85714286	11.25	11.11111111	10	20	15	10	7.5	8	6.666666667
YBR102C	0.874544735	2306.24	468.5	20	20	13.33333333	10	12	11.66666667	10	10	8.888888889	8	20	10	10	7.5	6	6.666666667	5.714285714	5	4.444444444	4	30	25	20	17.5	14	15	14.28571429	13.75	12.22222222	12	40	30	26.66666667	27.5	22	21.66666667	18.57142857	18.75	17.77777778	16	30	15	13.33333333	10	10	8.333333333
YBR103W	0.861345567	1880.6	341	20	15	13.33333333	12.5	12	11.66666667	10	10	10	9	10	5	6.666666667	5	4	3.333333333	2.857142857	2.5	2.222222222	2	40	30	23.33333333	20	18	15	12.85714286	13.75	12.22222222	12	30	25	23.33333333	22.5	20	18.33333333	17.14285714	16.25	15.55555556	16	20	10	10	7.5	6	5
YBR104W	0.896950845	2974.63	NaN	20	15	16.66666667	12.5	10	8.333333333	8.571428571	7.5	7.777777778	8	10	5	3.333333333	2.5	4	3.333333333	2.857142857	2.5	3.333333333	3	20	15	10	7.5	8	6.666666667	5.714285714	5	4.444444444	5	30	20	20	15	12	10	8.571428571	10	8.888888889	8	30	20	20	15	12	10
YBR105C	0.943836794	4395.66	NaN	30	20	16.66666667	12.5	12	10	10	10	8.888888889	8	10	5	3.333333333	5	4	3.333333333	2.857142857	2.5	3.333333333	3	20	15	13.33333333	12.5	10	10	8.571428571	10	8.888888889	9	20	15	13.33333333	12.5	12	10	8.571428571	8.75	8.888888889	8	30	20	16.66666667	12.5	12	11.66666667
YBR106W	1.277431107	33784.93	389.8	30	20	13.33333333	12.5	12	11.66666667	10	8.75	8.888888889	9	10	5	3.333333333	2.5	2	1.666666667	1.428571429	1.25	1.111111111	1	30	15	10	10	8	6.666666667	7.142857143	7.5	6.666666667	6	30	20	13.33333333	10	10	10	8.571428571	7.5	6.666666667	7	20	15	10	10	8	8.333333333
YBR107C	0.929759898	1940.29	NaN	20	10	10	10	8	6.666666667	7.142857143	6.25	6.666666667	6	20	10	6.666666667	5	4	3.333333333	2.857142857	2.5	3.333333333	3	30	25	20	17.5	14	11.66666667	11.42857143	10	8.888888889	9	30	20	16.66666667	17.5	14	13.33333333	12.85714286	12.5	12.22222222	11	20	15	10	7.5	8	6.666666667
YBR108W	0.911508727	1691.28	731.2	30	20	16.66666667	15	12	11.66666667	11.42857143	10	8.888888889	8	10	5	3.333333333	2.5	2	1.666666667	1.428571429	1.25	1.111111111	1	30	20	16.66666667	12.5	12	10	8.571428571	8.75	8.888888889	9	50	30	23.33333333	17.5	14	13.33333333	12.85714286	12.5	12.22222222	12	20	10	10	7.5	6	6.666666667
YBR109C	0.913373365	37261.94	646.7	30	15	13.33333333	12.5	10	10	8.571428571	8.75	8.888888889	9	0	0	0	0	0	0	0	0	0	0	30	20	13.33333333	15	12	11.66666667	11.42857143	11.25	11.11111111	10	40	20	16.66666667	17.5	16	15	14.28571429	15	14.44444444	14	30	15	13.33333333	10	8	8.333333333
YBR110W	0.896366952	3809.63	592.3	20	15	16.66666667	12.5	12	11.66666667	10	8.75	8.888888889	8	10	10	6.666666667	5	6	5	4.285714286	3.75	3.333333333	3	40	20	20	15	14	13.33333333	11.42857143	11.25	10	10	30	20	16.66666667	12.5	12	10	10	10	8.888888889	8	20	15	13.33333333	10	10	10
YBR111C	1.060310237	9485.07	489	30	20	13.33333333	10	8	6.666666667	7.142857143	6.25	5.555555556	7	10	5	6.666666667	5	4	3.333333333	2.857142857	3.75	3.333333333	3	30	15	13.33333333	12.5	12	10	11.42857143	10	10	10	30	25	20	17.5	14	13.33333333	14.28571429	13.75	13.33333333	13	20	15	10	7.5	10	8.333333333
YBR111W-A	0.800289643	4154.74	NaN	10	5	6.666666667	5	4	3.333333333	4.285714286	3.75	3.333333333	NaN	0	0	0	0	0	0	0	0	0	NaN	20	10	6.666666667	7.5	6	6.666666667	5.714285714	5	4.444444444	NaN	30	20	20	17.5	16	15	15.71428571	15	13.33333333	NaN	10	5	3.333333333	5	4	3.333333333
YBR112C	0.932767873	5956.14	627.8	50	50	50	50	50	50	47.14285714	42.5	38.88888889	38	10	5	3.333333333	2.5	4	3.333333333	2.857142857	2.5	2.222222222	2	30	20	13.33333333	12.5	14	11.66666667	11.42857143	11.25	10	10	50	35	30	30	26	25	24.28571429	23.75	23.33333333	24	20	15	10	10	8	8.333333333
YBR114W	0.924349207	433.84	NaN	30	20	16.66666667	15	12	10	8.571428571	10	10	9	30	20	16.66666667	12.5	14	11.66666667	10	8.75	7.777777778	7	60	40	33.33333333	30	28	26.66666667	25.71428571	22.5	23.33333333	21	40	25	23.33333333	17.5	14	13.33333333	14.28571429	12.5	12.22222222	11	30	20	16.66666667	12.5	14	13.33333333
YBR115C	1.013302125	23437.24	NaN	50	35	23.33333333	17.5	16	13.33333333	12.85714286	13.75	13.33333333	12	30	15	10	7.5	8	6.666666667	5.714285714	5	4.444444444	4	30	25	16.66666667	15	16	13.33333333	12.85714286	12.5	12.22222222	12	30	20	16.66666667	17.5	14	13.33333333	11.42857143	11.25	10	10	30	20	16.66666667	15	14	11.66666667
YBR117C	0.98786999	6471.92	NaN	50	30	23.33333333	20	18	16.66666667	17.14285714	16.25	15.55555556	15	10	5	6.666666667	5	4	3.333333333	2.857142857	2.5	2.222222222	2	40	20	20	20	16	15	12.85714286	12.5	12.22222222	12	40	30	23.33333333	22.5	20	18.33333333	15.71428571	13.75	13.33333333	12	20	15	13.33333333	12.5	12	11.66666667
YBR118W	1.394506399	728695.45	NaN	40	30	23.33333333	20	18	18.33333333	15.71428571	13.75	13.33333333	13	20	10	6.666666667	7.5	8	6.666666667	5.714285714	5	5.555555556	5	20	15	13.33333333	12.5	10	8.333333333	8.571428571	8.75	7.777777778	8	40	20	20	15	14	11.66666667	10	10	10	10	20	10	10	10	8	8.333333333
YBR119W	0.836002201	1870.99	651.8	20	15	13.33333333	10	10	8.333333333	7.142857143	6.25	6.666666667	6	10	5	3.333333333	2.5	2	1.666666667	1.428571429	1.25	1.111111111	1	20	15	13.33333333	10	8	8.333333333	7.142857143	6.25	5.555555556	7	30	30	23.33333333	17.5	16	13.33333333	12.85714286	13.75	13.33333333	13	20	15	10	7.5	6	5
YBR120C	0.881875621	4301.09	398.8	20	10	10	7.5	8	6.666666667	5.714285714	5	4.444444444	4	0	0	0	0	0	0	0	0	0	0	20	15	13.33333333	10	10	10	8.571428571	7.5	7.777777778	7	40	20	16.66666667	15	14	11.66666667	10	8.75	8.888888889	8	20	10	6.666666667	5	6	5
YBR121C	1.134980678	45239.14	617.4	50	30	23.33333333	20	18	15	14.28571429	12.5	11.11111111	11	20	15	10	7.5	6	5	4.285714286	3.75	3.333333333	3	30	20	20	17.5	14	13.33333333	14.28571429	13.75	13.33333333	13	30	25	20	20	18	15	14.28571429	15	15.55555556	15	30	20	16.66666667	12.5	14	11.66666667
YBR122C	0.903607492	2874.25	NaN	20	10	10	10	8	6.666666667	5.714285714	5	5.555555556	5	0	0	0	0	0	0	0	0	0	0	40	25	16.66666667	15	12	11.66666667	11.42857143	12.5	12.22222222	11	40	30	26.66666667	20	18	15	12.85714286	11.25	10	10	20	10	6.666666667	7.5	6	5
YBR123C	0.889334857	3794.33	500	30	25	20	17.5	16	15	12.85714286	12.5	12.22222222	12	10	5	3.333333333	2.5	2	1.666666667	1.428571429	1.25	1.111111111	1	70	40	33.33333333	30	30	28.33333333	25.71428571	25	24.44444444	23	40	25	20	22.5	18	18.33333333	15.71428571	15	14.44444444	15	20	20	16.66666667	15	12	10
YBR125C	0.887813328	1524.18	582.8	20	15	13.33333333	12.5	10	8.333333333	8.571428571	8.75	7.777777778	7	20	15	13.33333333	10	8	6.666666667	5.714285714	5	4.444444444	4	30	20	16.66666667	12.5	12	11.66666667	11.42857143	10	10	9	30	15	13.33333333	10	10	8.333333333	8.571428571	8.75	7.777777778	7	30	25	16.66666667	15	12	10
YBR126C	1.048245687	30719.76	541.6	30	20	16.66666667	12.5	12	10	10	8.75	8.888888889	8	10	10	6.666666667	5	4	3.333333333	2.857142857	2.5	2.222222222	2	40	20	20	15	12	11.66666667	10	10	10	9	30	20	16.66666667	15	12	11.66666667	12.85714286	11.25	11.11111111	12	20	20	13.33333333	12.5	10	10
YBR126W-A	1.166390524	6978.67	144.8	20	15	10	10	8	6.666666667	NaN	NaN	NaN	NaN	20	10	6.666666667	5	4	3.333333333	NaN	NaN	NaN	NaN	10	10	6.666666667	5	6	6.666666667	NaN	NaN	NaN	NaN	30	15	10	7.5	8	6.666666667	NaN	NaN	NaN	NaN	20	20	13.33333333	10	8	6.666666667
YBR127C	1.135306335	45152.42	577.1	40	35	23.33333333	20	16	15	12.85714286	12.5	12.22222222	11	10	5	3.333333333	2.5	2	1.666666667	1.428571429	1.25	1.111111111	1	50	40	30	22.5	20	18.33333333	15.71428571	13.75	13.33333333	13	30	30	23.33333333	20	18	15	15.71428571	16.25	14.44444444	15	30	20	16.66666667	15	12	10
YBR128C	0.830247074	15173.33	NaN	20	15	10	10	10	10	8.571428571	7.5	6.666666667	6	20	20	13.33333333	10	8	6.666666667	5.714285714	5	4.444444444	4	30	20	13.33333333	12.5	12	10	8.571428571	8.75	7.777777778	8	30	20	16.66666667	12.5	12	11.66666667	10	11.25	10	11	30	20	16.66666667	15	14	11.66666667
YBR129C	0.8783419	2150.62	NaN	30	20	13.33333333	15	16	13.33333333	11.42857143	11.25	11.11111111	10	10	5	6.666666667	5	4	3.333333333	2.857142857	2.5	3.333333333	3	60	35	23.33333333	22.5	20	16.66666667	14.28571429	12.5	12.22222222	11	30	20	16.66666667	17.5	16	15	14.28571429	13.75	13.33333333	12	20	15	13.33333333	10	10	10
YBR130C	0.852407077	4321.98	551.3	30	15	13.33333333	10	10	8.333333333	8.571428571	7.5	7.777777778	7	10	5	3.333333333	2.5	2	1.666666667	1.428571429	1.25	1.111111111	1	30	15	16.66666667	12.5	12	11.66666667	10	11.25	10	9	30	25	20	20	20	18.33333333	17.14285714	16.25	16.66666667	16	10	5	3.333333333	2.5	4	3.333333333
YBR131W	0.897471502	1889.85	NaN	30	20	16.66666667	12.5	10	10	10	8.75	7.777777778	8	20	15	13.33333333	12.5	10	10	8.571428571	7.5	6.666666667	6	30	25	20	20	16	15	12.85714286	13.75	12.22222222	12	60	40	36.66666667	30	28	25	21.42857143	20	17.77777778	16	30	25	23.33333333	17.5	16	16.66666667
YBR132C	0.945509907	2040.36	NaN	40	25	23.33333333	20	20	18.33333333	17.14285714	15	15.55555556	15	30	15	10	10	10	8.333333333	7.142857143	6.25	6.666666667	6	40	30	20	15	12	13.33333333	14.28571429	12.5	11.11111111	10	40	30	23.33333333	17.5	14	13.33333333	12.85714286	12.5	12.22222222	11	30	25	20	17.5	16	15
YBR133C	0.884380436	1576.34	296.8	30	25	23.33333333	17.5	14	15	12.85714286	11.25	10	9	20	15	10	7.5	8	6.666666667	5.714285714	5	4.444444444	4	40	20	20	15	14	13.33333333	12.85714286	12.5	11.11111111	12	40	30	20	15	14	15	17.14285714	15	13.33333333	12	30	20	20	17.5	14	13.33333333
YBR135W	1.078037363	5446.44	NaN	60	30	23.33333333	17.5	14	11.66666667	11.42857143	10	8.888888889	9	10	5	3.333333333	2.5	2	1.666666667	1.428571429	1.25	1.111111111	1	20	15	13.33333333	10	10	10	8.571428571	7.5	6.666666667	6	30	20	16.66666667	17.5	16	13.33333333	12.85714286	11.25	11.11111111	11	10	10	6.666666667	5	4	5
YBR136W	0.865075984	338.05	449.6	40	25	20	17.5	16	15	14.28571429	13.75	13.33333333	13	30	15	10	10	8	6.666666667	7.142857143	6.25	6.666666667	6	30	25	16.66666667	15	14	11.66666667	11.42857143	11.25	11.11111111	11	30	25	23.33333333	20	18	15	14.28571429	13.75	12.22222222	11	40	25	23.33333333	20	16	15
YBR137W	0.915521246	5730.09	581.3	30	15	13.33333333	12.5	12	10	8.571428571	8.75	8.888888889	8	10	5	3.333333333	5	4	3.333333333	2.857142857	3.75	3.333333333	3	20	15	10	10	10	8.333333333	8.571428571	7.5	7.777777778	8	40	25	16.66666667	15	14	15	12.85714286	11.25	10	9	30	15	16.66666667	12.5	12	11.66666667
YBR138C	0.83010672	365.5	NaN	20	10	6.666666667	7.5	6	6.666666667	5.714285714	5	4.444444444	4	20	15	13.33333333	10	10	8.333333333	7.142857143	6.25	5.555555556	5	30	15	16.66666667	12.5	12	10	10	10	8.888888889	8	30	30	26.66666667	20	20	18.33333333	17.14285714	16.25	15.55555556	15	30	15	13.33333333	10	8	6.666666667
YBR139W	0.943872627	5612.5	489.7	30	20	16.66666667	15	12	13.33333333	11.42857143	10	10	10	20	15	13.33333333	12.5	12	10	10	10	8.888888889	8	30	25	20	17.5	18	16.66666667	15.71428571	15	14.44444444	14	30	20	16.66666667	12.5	10	11.66666667	10	10	10	9	40	25	16.66666667	15	14	11.66666667
YBR140C	0.879090542	1586.81	387.5	30	20	20	17.5	16	15	14.28571429	13.75	12.22222222	11	20	15	10	7.5	8	6.666666667	7.142857143	6.25	5.555555556	6	40	30	23.33333333	20	18	15	14.28571429	13.75	13.33333333	12	40	25	23.33333333	22.5	20	18.33333333	17.14285714	17.5	15.55555556	14	40	25	20	17.5	16	16.66666667
YBR141C	0.941137605	803.61	369.1	20	15	10	7.5	8	6.666666667	5.714285714	6.25	5.555555556	6	20	10	10	7.5	8	6.666666667	5.714285714	6.25	5.555555556	5	30	15	13.33333333	12.5	10	11.66666667	10	8.75	7.777777778	8	30	25	16.66666667	12.5	12	11.66666667	11.42857143	11.25	11.11111111	10	20	10	10	10	10	8.333333333
YBR142W	0.938273969	4105.53	356.1	30	15	16.66666667	12.5	12	10	10	8.75	8.888888889	9	20	10	10	7.5	6	5	4.285714286	3.75	3.333333333	3	50	35	30	25	22	21.66666667	20	17.5	18.88888889	18	30	30	26.66666667	22.5	22	21.66666667	21.42857143	20	17.77777778	17	30	15	13.33333333	10	10	10
YBR143C	1.02561497	34316.54	543.3	40	20	16.66666667	15	16	13.33333333	12.85714286	12.5	13.33333333	12	10	5	3.333333333	5	4	3.333333333	2.857142857	2.5	2.222222222	2	40	30	20	15	14	13.33333333	12.85714286	12.5	11.11111111	10	40	30	20	20	18	18.33333333	15.71428571	16.25	15.55555556	16	20	15	13.33333333	12.5	10	10
YBR145W	1.067648138	8232.67	1200.2	50	30	26.66666667	25	22	20	20	18.75	16.66666667	15	30	20	13.33333333	10	8	8.333333333	7.142857143	6.25	6.666666667	6	20	15	10	10	8	6.666666667	5.714285714	6.25	6.666666667	6	30	20	16.66666667	12.5	12	10	8.571428571	7.5	7.777777778	8	20	15	10	7.5	8	6.666666667
YBR146W	0.84003686	3972.55	281.3	40	20	16.66666667	15	12	11.66666667	10	11.25	10	9	0	0	0	0	0	0	0	0	0	0	20	10	6.666666667	7.5	6	5	5.714285714	6.25	5.555555556	5	20	10	13.33333333	10	10	10	8.571428571	7.5	6.666666667	8	20	10	10	7.5	8	6.666666667
YBR147W	0.857803632	1442.76	NaN	30	20	13.33333333	10	10	8.333333333	8.571428571	8.75	7.777777778	7	20	10	6.666666667	5	4	3.333333333	4.285714286	3.75	3.333333333	3	10	10	10	7.5	8	8.333333333	7.142857143	6.25	6.666666667	6	40	25	23.33333333	20	18	16.66666667	15.71428571	13.75	12.22222222	11	40	25	20	20	18	16.66666667
YBR148W	0.906690271	NaN	NaN	20	15	10	7.5	8	6.666666667	5.714285714	5	4.444444444	5	30	15	10	7.5	6	5	4.285714286	3.75	3.333333333	3	40	25	20	15	16	16.66666667	14.28571429	13.75	12.22222222	12	40	25	23.33333333	20	18	16.66666667	15.71428571	16.25	15.55555556	15	30	20	16.66666667	17.5	16	13.33333333
YBR149W	1.035600883	19037.87	540.7	40	30	26.66666667	22.5	20	16.66666667	14.28571429	13.75	12.22222222	11	10	5	6.666666667	5	4	3.333333333	2.857142857	2.5	2.222222222	3	20	20	20	15	14	13.33333333	11.42857143	12.5	12.22222222	12	30	25	20	17.5	16	15	14.28571429	13.75	12.22222222	12	20	15	13.33333333	12.5	10	8.333333333
YBR150C	0.840079699	1664.81	NaN	40	30	26.66666667	25	20	16.66666667	14.28571429	12.5	12.22222222	12	20	15	16.66666667	15	12	10	8.571428571	7.5	6.666666667	6	100	100	83.33333333	75	66	55	48.57142857	45	41.11111111	38	40	30	23.33333333	17.5	16	15	14.28571429	13.75	13.33333333	13	50	25	23.33333333	17.5	14	13.33333333
YBR151W	0.892141271	5167.93	583.5	30	20	13.33333333	12.5	12	11.66666667	11.42857143	10	8.888888889	9	20	15	10	7.5	6	5	5.714285714	6.25	5.555555556	6	30	30	20	17.5	18	15	14.28571429	12.5	13.33333333	13	40	30	23.33333333	17.5	18	16.66666667	14.28571429	12.5	12.22222222	11	20	10	10	7.5	8	8.333333333
YBR152W	0.842941938	2157.13	424.9	20	20	13.33333333	12.5	12	10	8.571428571	7.5	6.666666667	7	10	5	3.333333333	2.5	2	1.666666667	1.428571429	1.25	1.111111111	1	50	30	23.33333333	20	16	16.66666667	15.71428571	15	14.44444444	13	50	35	23.33333333	22.5	20	20	18.57142857	17.5	16.66666667	16	20	10	6.666666667	5	4	3.333333333
YBR153W	0.800333467	925.29	NaN	20	15	10	7.5	6	6.666666667	7.142857143	7.5	6.666666667	6	10	5	3.333333333	2.5	2	1.666666667	2.857142857	2.5	2.222222222	2	20	20	13.33333333	10	10	8.333333333	8.571428571	8.75	8.888888889	8	30	20	13.33333333	12.5	12	10	10	8.75	7.777777778	8	20	10	6.666666667	5	6	6.666666667
YBR154C	1.040471702	14611.19	599.6	30	20	13.33333333	10	8	8.333333333	8.571428571	7.5	7.777777778	7	10	5	3.333333333	5	4	3.333333333	2.857142857	2.5	2.222222222	2	20	10	10	7.5	8	8.333333333	7.142857143	6.25	6.666666667	6	40	25	16.66666667	17.5	14	13.33333333	12.85714286	12.5	12.22222222	12	20	15	13.33333333	12.5	10	10
YBR155W	0.941260605	5222.14	563	40	25	16.66666667	15	14	15	15.71428571	13.75	13.33333333	13	20	15	13.33333333	10	10	8.333333333	7.142857143	6.25	5.555555556	5	20	15	13.33333333	12.5	10	8.333333333	7.142857143	7.5	6.666666667	8	40	35	26.66666667	22.5	20	20	18.57142857	18.75	17.77777778	17	20	15	10	10	10	8.333333333
YBR156C	0.8255821	322.54	NaN	40	20	16.66666667	12.5	12	11.66666667	11.42857143	10	8.888888889	9	0	0	0	0	0	0	0	0	0	0	30	20	16.66666667	12.5	12	11.66666667	12.85714286	12.5	11.11111111	10	40	25	20	17.5	18	16.66666667	15.71428571	15	14.44444444	13	10	10	6.666666667	7.5	6	5
YBR157C	0.88025469	1355.57	NaN	10	10	10	7.5	6	5	5.714285714	5	4.444444444	5	10	5	3.333333333	2.5	2	3.333333333	2.857142857	2.5	2.222222222	2	30	20	13.33333333	10	8	6.666666667	7.142857143	7.5	6.666666667	8	40	25	20	15	12	11.66666667	12.85714286	11.25	10	9	20	20	13.33333333	12.5	12	11.66666667
YBR158W	0.835398774	1607.03	23.1	40	20	16.66666667	12.5	10	11.66666667	10	10	8.888888889	8	20	15	10	7.5	6	6.666666667	5.714285714	6.25	5.555555556	5	30	20	13.33333333	12.5	12	10	11.42857143	10	8.888888889	9	30	20	16.66666667	15	16	13.33333333	14.28571429	13.75	12.22222222	12	30	25	16.66666667	15	14	11.66666667
YBR159W	1.017303878	11563.15	NaN	30	20	16.66666667	15	14	11.66666667	11.42857143	11.25	11.11111111	11	10	10	6.666666667	5	6	5	4.285714286	3.75	3.333333333	3	20	15	10	7.5	6	6.666666667	7.142857143	7.5	6.666666667	6	40	20	20	17.5	16	15	15.71428571	13.75	13.33333333	13	30	20	16.66666667	12.5	12	11.66666667
YBR160W	1.010231384	8099.68	622.4	30	20	13.33333333	10	10	8.333333333	8.571428571	7.5	6.666666667	7	20	10	6.666666667	5	4	3.333333333	2.857142857	3.75	4.444444444	4	30	20	20	17.5	16	13.33333333	12.85714286	11.25	12.22222222	11	30	25	16.66666667	12.5	12	11.66666667	11.42857143	10	10	10	20	15	13.33333333	12.5	12	10
YBR161W	0.947734456	3015.28	NaN	20	15	10	10	8	6.666666667	5.714285714	5	4.444444444	4	10	5	6.666666667	5	4	3.333333333	2.857142857	2.5	2.222222222	2	40	25	16.66666667	15	14	13.33333333	14.28571429	12.5	12.22222222	11	20	15	13.33333333	10	10	8.333333333	7.142857143	7.5	7.777777778	7	40	30	23.33333333	20	18	16.66666667
YBR162C	1.140443322	7906.39	236.2	40	30	23.33333333	17.5	14	13.33333333	14.28571429	13.75	13.33333333	13	30	15	10	10	8	6.666666667	5.714285714	6.25	5.555555556	5	40	25	20	17.5	18	18.33333333	17.14285714	15	14.44444444	13	30	20	16.66666667	15	16	13.33333333	12.85714286	11.25	11.11111111	10	30	20	13.33333333	15	12	10
YBR162W-A	0.912532056	3342.02	601.5	20	15	10	10	8	6.666666667	NaN	NaN	NaN	NaN	0	0	0	0	0	0	NaN	NaN	NaN	NaN	0	0	0	0	0	0	NaN	NaN	NaN	NaN	20	15	10	7.5	6	5	NaN	NaN	NaN	NaN	10	5	3.333333333	5	4	3.333333333
YBR163W	0.85057371	1766.71	NaN	20	15	10	10	10	10	8.571428571	7.5	6.666666667	6	30	15	10	7.5	6	5	4.285714286	3.75	3.333333333	3	40	25	20	17.5	16	13.33333333	12.85714286	12.5	12.22222222	11	30	20	20	17.5	14	11.66666667	11.42857143	10	8.888888889	9	30	20	13.33333333	12.5	12	10
YBR164C	0.944936273	7659.28	648.7	30	25	16.66666667	15	14	15	12.85714286	13.75	12.22222222	11	10	5	3.333333333	2.5	2	1.666666667	1.428571429	1.25	1.111111111	1	30	20	13.33333333	12.5	12	10	10	8.75	8.888888889	9	40	20	16.66666667	15	14	13.33333333	14.28571429	13.75	12.22222222	11	20	10	6.666666667	5	6	5
YBR165W	0.910882165	NaN	NaN	20	10	10	7.5	6	6.666666667	5.714285714	6.25	5.555555556	5	30	15	10	7.5	6	5	4.285714286	3.75	3.333333333	3	30	25	16.66666667	17.5	14	11.66666667	10	10	8.888888889	8	20	10	6.666666667	7.5	6	5	4.285714286	3.75	3.333333333	4	20	15	10	10	10	8.333333333
YBR166C	0.902826422	4153.42	599.3	40	30	20	17.5	14	13.33333333	12.85714286	13.75	12.22222222	12	20	10	6.666666667	5	4	5	4.285714286	3.75	4.444444444	4	30	20	13.33333333	12.5	12	11.66666667	10	10	10	9	40	25	16.66666667	15	12	11.66666667	11.42857143	11.25	10	10	30	25	16.66666667	17.5	14	13.33333333
YBR167C	0.869010554	2298.72	NaN	20	15	10	10	8	6.666666667	7.142857143	6.25	6.666666667	6	10	5	3.333333333	2.5	2	1.666666667	1.428571429	1.25	1.111111111	1	50	30	23.33333333	20	16	13.33333333	12.85714286	11.25	10	9	30	20	20	17.5	16	13.33333333	12.85714286	11.25	10	9	10	10	6.666666667	5	6	5
YBR168W	0.849254986	598.5	NaN	20	15	10	10	8	6.666666667	7.142857143	6.25	6.666666667	6	20	10	6.666666667	5	4	3.333333333	2.857142857	2.5	2.222222222	2	30	20	16.66666667	15	12	10	8.571428571	8.75	8.888888889	9	30	25	16.66666667	15	14	13.33333333	14.28571429	12.5	11.11111111	11	30	20	20	17.5	16	15
YBR169C	1.011700829	9924.52	770	40	30	23.33333333	20	18	18.33333333	15.71428571	15	15.55555556	15	10	5	3.333333333	2.5	2	1.666666667	2.857142857	2.5	2.222222222	2	50	35	26.66666667	20	16	15	14.28571429	13.75	12.22222222	12	50	25	23.33333333	20	20	18.33333333	17.14285714	17.5	16.66666667	16	30	20	13.33333333	15	14	11.66666667
YBR170C	0.875473653	6256.72	546	30	20	13.33333333	10	10	10	8.571428571	8.75	7.777777778	8	20	15	10	7.5	6	5	5.714285714	6.25	6.666666667	6	30	20	16.66666667	15	14	13.33333333	12.85714286	12.5	11.11111111	11	40	25	16.66666667	15	16	13.33333333	14.28571429	12.5	12.22222222	12	30	15	13.33333333	12.5	12	11.66666667
YBR171W	0.890793167	6766.32	629.3	30	15	13.33333333	10	10	10	10	8.75	7.777777778	7	20	10	10	7.5	6	5	4.285714286	3.75	3.333333333	3	30	15	10	7.5	6	5	5.714285714	5	5.555555556	5	40	30	23.33333333	17.5	16	15	15.71428571	16.25	15.55555556	15	30	20	13.33333333	12.5	12	10
YBR172C	0.92999673	4319.69	405.1	40	25	16.66666667	12.5	14	11.66666667	10	10	10	10	10	5	3.333333333	2.5	2	3.333333333	2.857142857	2.5	2.222222222	2	30	25	16.66666667	15	14	13.33333333	12.85714286	12.5	11.11111111	11	40	35	26.66666667	25	24	23.33333333	22.85714286	21.25	20	19	30	15	10	7.5	8	8.333333333
YBR173C	0.984976149	1871.39	24.6	10	10	6.666666667	5	4	5	4.285714286	3.75	3.333333333	3	10	5	3.333333333	2.5	2	1.666666667	1.428571429	1.25	1.111111111	1	20	20	16.66666667	12.5	12	10	8.571428571	7.5	7.777777778	7	30	20	16.66666667	15	12	11.66666667	11.42857143	10	10	9	10	5	6.666666667	5	4	3.333333333
YBR175W	0.859072987	1237.54	NaN	20	15	10	10	8	10	8.571428571	7.5	7.777777778	7	30	20	13.33333333	10	10	8.333333333	8.571428571	7.5	7.777777778	8	20	15	13.33333333	15	12	11.66666667	11.42857143	10	8.888888889	9	10	10	10	7.5	6	5	5.714285714	6.25	5.555555556	6	20	10	10	10	8	8.333333333
YBR176W	0.938035573	2690.06	589.1	20	15	13.33333333	10	10	10	8.571428571	8.75	7.777777778	7	20	10	6.666666667	5	4	5	4.285714286	3.75	4.444444444	4	20	15	13.33333333	10	10	8.333333333	10	8.75	8.888888889	9	20	15	16.66666667	15	12	10	8.571428571	7.5	6.666666667	7	20	15	10	10	8	6.666666667
YBR177C	0.969290423	8949.05	460.7	30	25	20	17.5	14	13.33333333	11.42857143	11.25	10	10	10	5	6.666666667	5	4	3.333333333	4.285714286	3.75	3.333333333	3	30	25	23.33333333	20	16	15	14.28571429	12.5	12.22222222	12	40	20	20	15	14	13.33333333	11.42857143	11.25	10	10	30	20	16.66666667	15	14	13.33333333
YBR179C	0.882581886	1779.58	178.7	20	15	13.33333333	12.5	10	10	10	10	8.888888889	8	10	10	6.666666667	5	4	3.333333333	2.857142857	2.5	2.222222222	2	50	40	36.66666667	30	26	23.33333333	20	20	17.77777778	16	40	30	20	17.5	16	15	12.85714286	12.5	12.22222222	12	30	20	13.33333333	12.5	10	11.66666667
YBR180W	0.91368807	NaN	NaN	40	30	23.33333333	17.5	18	16.66666667	15.71428571	15	14.44444444	14	20	15	10	7.5	6	6.666666667	5.714285714	5	5.555555556	5	30	20	20	17.5	14	13.33333333	12.85714286	12.5	11.11111111	10	30	20	16.66666667	12.5	12	11.66666667	10	10	8.888888889	8	30	25	16.66666667	15	16	13.33333333
YBR181C	1.380789958	32600.72	NaN	50	35	30	27.5	24	20	18.57142857	16.25	14.44444444	14	10	5	3.333333333	2.5	2	1.666666667	1.428571429	1.25	1.111111111	1	30	20	16.66666667	15	12	10	8.571428571	8.75	8.888888889	8	30	20	16.66666667	12.5	12	10	10	10	8.888888889	8	20	15	13.33333333	12.5	12	10
YBR182C	0.886970836	2060.6	NaN	30	20	16.66666667	17.5	14	13.33333333	12.85714286	12.5	11.11111111	11	10	10	6.666666667	5	4	5	4.285714286	3.75	3.333333333	3	30	15	13.33333333	10	10	8.333333333	7.142857143	8.75	7.777777778	7	20	15	10	7.5	8	6.666666667	5.714285714	6.25	5.555555556	6	20	15	13.33333333	12.5	10	10
YBR182C-A	0.864761407	NaN	NaN	10	5	6.666666667	5	4	3.333333333	NaN	NaN	NaN	NaN	10	5	3.333333333	2.5	2	1.666666667	NaN	NaN	NaN	NaN	10	5	6.666666667	5	4	3.333333333	NaN	NaN	NaN	NaN	10	10	6.666666667	5	4	3.333333333	NaN	NaN	NaN	NaN	20	15	13.33333333	10	8	6.666666667
YBR183W	0.977859014	750.83	NaN	30	20	23.33333333	17.5	14	15	12.85714286	11.25	12.22222222	12	20	10	6.666666667	5	4	3.333333333	2.857142857	2.5	3.333333333	3	10	5	6.666666667	5	4	5	4.285714286	3.75	4.444444444	4	30	20	16.66666667	12.5	10	10	8.571428571	8.75	7.777777778	7	20	15	13.33333333	10	10	8.333333333
YBR184W	0.790018013	528	NaN	30	25	16.66666667	12.5	10	10	10	8.75	7.777777778	7	20	10	6.666666667	5	6	5	5.714285714	5	4.444444444	4	30	20	13.33333333	15	12	10	10	8.75	8.888888889	8	40	25	16.66666667	17.5	16	15	12.85714286	11.25	11.11111111	10	30	15	13.33333333	12.5	10	10
YBR185C	0.89205453	2163.18	383.5	30	20	20	15	14	11.66666667	11.42857143	11.25	10	11	10	5	3.333333333	2.5	2	1.666666667	1.428571429	1.25	1.111111111	1	30	25	16.66666667	17.5	16	15	12.85714286	12.5	11.11111111	10	20	10	10	7.5	6	5	5.714285714	5	4.444444444	5	20	20	13.33333333	12.5	12	10
YBR186W	0.837038201	NaN	NaN	40	25	16.66666667	12.5	12	10	10	8.75	7.777777778	8	20	10	6.666666667	7.5	6	5	4.285714286	5	4.444444444	4	40	25	20	17.5	16	16.66666667	14.28571429	13.75	12.22222222	11	30	25	23.33333333	20	20	20	17.14285714	16.25	15.55555556	14	20	15	10	10	10	10
YBR187W	1.036795974	2246.29	184.2	70	45	30	22.5	22	20	20	20	18.88888889	19	10	5	3.333333333	2.5	2	1.666666667	1.428571429	1.25	1.111111111	1	40	30	20	17.5	14	11.66666667	11.42857143	11.25	10	10	70	40	30	25	20	18.33333333	15.71428571	13.75	13.33333333	12	40	25	16.66666667	12.5	12	11.66666667
YBR188C	0.842470109	1751.1	271	20	10	6.666666667	7.5	6	5	4.285714286	5	5.555555556	5	10	5	3.333333333	2.5	2	1.666666667	1.428571429	1.25	1.111111111	1	40	20	13.33333333	12.5	12	10	8.571428571	7.5	6.666666667	7	30	15	13.33333333	12.5	12	11.66666667	11.42857143	10	11.11111111	10	10	5	6.666666667	5	4	3.333333333
YBR189W	1.387217722	139551.09	646.5	40	40	30	25	20	18.33333333	17.14285714	16.25	14.44444444	14	0	0	0	0	0	0	0	0	0	0	30	15	10	12.5	12	10	8.571428571	8.75	7.777777778	8	60	35	23.33333333	17.5	16	13.33333333	11.42857143	10	10	10	20	15	10	7.5	6	5
YBR191W	1.335542392	61140.15	867.6	50	35	26.66666667	20	18	15	12.85714286	11.25	10	9	10	5	3.333333333	2.5	2	1.666666667	1.428571429	1.25	1.111111111	1	20	10	10	7.5	6	5	4.285714286	3.75	3.333333333	3	20	15	13.33333333	12.5	10	11.66666667	10	10	8.888888889	8	20	10	6.666666667	5	6	5
YBR192W	0.873717119	2385.81	488.7	60	35	30	22.5	20	18.33333333	15.71428571	13.75	12.22222222	12	10	5	3.333333333	2.5	2	1.666666667	2.857142857	2.5	2.222222222	2	20	10	6.666666667	5	4	5	4.285714286	5	4.444444444	4	50	30	23.33333333	22.5	18	15	12.85714286	11.25	11.11111111	11	20	15	13.33333333	12.5	10	10
YBR193C	0.90471223	3312.83	489.4	30	15	13.33333333	10	8	8.333333333	7.142857143	6.25	5.555555556	5	0	0	0	0	0	0	0	0	0	0	20	15	13.33333333	10	10	10	8.571428571	8.75	7.777777778	7	40	25	20	22.5	18	18.33333333	17.14285714	16.25	14.44444444	14	20	15	10	10	10	8.333333333
YBR194W	0.783673866	1639.82	399.5	10	10	10	7.5	6	6.666666667	5.714285714	5	4.444444444	4	0	0	0	0	0	0	0	0	0	0	20	10	10	7.5	6	5	4.285714286	5	5.555555556	5	30	20	16.66666667	17.5	14	13.33333333	11.42857143	10	10	9	10	5	6.666666667	5	4	3.333333333
YBR195C	0.946459873	2413.13	1026.4	30	20	16.66666667	12.5	10	10	11.42857143	11.25	10	9	10	5	6.666666667	5	4	3.333333333	2.857142857	2.5	2.222222222	3	30	20	13.33333333	12.5	12	11.66666667	10	10	8.888888889	9	30	15	13.33333333	12.5	12	10	8.571428571	8.75	7.777777778	8	20	15	16.66666667	12.5	10	10
YBR196C	1.307781929	178026.54	793	40	25	20	17.5	16	16.66666667	15.71428571	15	14.44444444	13	0	0	0	0	0	0	0	0	0	0	20	15	10	10	10	8.333333333	8.571428571	8.75	7.777777778	8	30	20	13.33333333	12.5	10	10	10	11.25	10	9	20	20	13.33333333	12.5	12	11.66666667
YBR196C-A	0.943916011	NaN	NaN	10	5	3.333333333	2.5	NaN	NaN	NaN	NaN	NaN	NaN	10	5	3.333333333	2.5	NaN	NaN	NaN	NaN	NaN	NaN	0	0	0	0	NaN	NaN	NaN	NaN	NaN	NaN	10	5	3.333333333	2.5	NaN	NaN	NaN	NaN	NaN	NaN	30	25	26.66666667	22.5	NaN	NaN
YBR196C-B	0.904591618	NaN	NaN	20	15	10	NaN	NaN	NaN	NaN	NaN	NaN	NaN	0	0	0	NaN	NaN	NaN	NaN	NaN	NaN	NaN	0	0	0	NaN	NaN	NaN	NaN	NaN	NaN	NaN	10	5	6.666666667	NaN	NaN	NaN	NaN	NaN	NaN	NaN	10	5	3.333333333	NaN	NaN	NaN
YBR197C	0.835300214	2041.12	292.5	20	15	10	10	10	8.333333333	8.571428571	7.5	7.777777778	7	10	5	3.333333333	2.5	2	1.666666667	1.428571429	1.25	1.111111111	1	30	20	20	17.5	14	11.66666667	10	11.25	11.11111111	12	30	20	13.33333333	10	10	8.333333333	8.571428571	8.75	8.888888889	9	20	10	6.666666667	5	4	3.333333333
YBR198C	0.912362329	5832.47	623.5	30	15	13.33333333	12.5	10	10	10	8.75	8.888888889	9	20	15	10	10	8	6.666666667	7.142857143	6.25	5.555555556	5	50	35	26.66666667	22.5	20	18.33333333	17.14285714	16.25	14.44444444	16	50	30	20	17.5	16	15	14.28571429	15	14.44444444	14	40	25	23.33333333	20	16	15
YBR199W	0.90575325	4666.04	134.1	30	20	16.66666667	12.5	12	11.66666667	10	10	8.888888889	8	20	20	13.33333333	12.5	10	8.333333333	7.142857143	6.25	5.555555556	5	30	25	23.33333333	17.5	18	15	12.85714286	13.75	12.22222222	12	40	30	23.33333333	20	20	18.33333333	17.14285714	15	14.44444444	15	20	20	13.33333333	12.5	12	10
YBR200W	0.912041516	2994.11	468.5	30	20	13.33333333	12.5	12	10	10	8.75	8.888888889	9	20	10	6.666666667	5	4	3.333333333	2.857142857	2.5	2.222222222	2	20	15	16.66666667	15	14	11.66666667	11.42857143	10	10	10	30	20	16.66666667	15	12	11.66666667	10	10	8.888888889	9	30	15	10	12.5	10	8.333333333
YBR200W-A	0.966034272	NaN	NaN	10	5	3.333333333	2.5	2	NaN	NaN	NaN	NaN	NaN	20	10	10	7.5	6	NaN	NaN	NaN	NaN	NaN	10	5	3.333333333	5	4	NaN	NaN	NaN	NaN	NaN	0	0	0	0	0	NaN	NaN	NaN	NaN	NaN	20	15	10	7.5	8	NaN
YBR201C-A	0.722357311	NaN	NaN	20	15	13.33333333	12.5	12	10	NaN	NaN	NaN	NaN	10	5	3.333333333	2.5	2	1.666666667	NaN	NaN	NaN	NaN	20	10	6.666666667	5	4	3.333333333	NaN	NaN	NaN	NaN	10	5	3.333333333	2.5	2	1.666666667	NaN	NaN	NaN	NaN	20	10	10	7.5	8	6.666666667
YBR201W	0.874663493	553.15	562.9	20	10	10	7.5	8	8.333333333	7.142857143	6.25	5.555555556	6	10	5	3.333333333	2.5	2	1.666666667	1.428571429	2.5	2.222222222	2	20	20	13.33333333	10	8	8.333333333	7.142857143	6.25	5.555555556	5	20	15	10	7.5	8	6.666666667	5.714285714	5	5.555555556	5	20	15	13.33333333	15	12	11.66666667
YBR202W	0.930134547	4244.4	100.4	40	25	16.66666667	17.5	14	13.33333333	11.42857143	12.5	11.11111111	12	20	10	13.33333333	10	8	8.333333333	7.142857143	6.25	5.555555556	5	40	25	20	22.5	18	16.66666667	14.28571429	13.75	13.33333333	14	40	30	20	17.5	16	13.33333333	11.42857143	11.25	11.11111111	10	20	15	13.33333333	12.5	10	8.333333333
YBR203W	0.958357943	173.83	NaN	30	20	13.33333333	12.5	12	10	8.571428571	8.75	7.777777778	7	20	10	10	7.5	6	5	4.285714286	5	4.444444444	4	50	30	23.33333333	17.5	16	15	14.28571429	13.75	13.33333333	13	30	20	16.66666667	15	12	11.66666667	11.42857143	10	10	10	20	15	13.33333333	12.5	12	10
YBR204C	0.84237742	2355.89	863.3	40	20	16.66666667	17.5	14	13.33333333	11.42857143	10	8.888888889	9	20	15	13.33333333	10	8	6.666666667	5.714285714	5	4.444444444	4	20	15	13.33333333	12.5	10	10	10	10	10	10	30	20	20	17.5	16	16.66666667	14.28571429	12.5	11.11111111	12	30	20	13.33333333	12.5	12	11.66666667
YBR205W	1.035098348	4140.49	426.4	30	15	13.33333333	10	8	6.666666667	5.714285714	5	5.555555556	5	20	15	13.33333333	10	8	6.666666667	5.714285714	5	4.444444444	4	30	20	16.66666667	17.5	16	13.33333333	14.28571429	13.75	12.22222222	12	30	15	10	10	10	10	8.571428571	7.5	7.777777778	8	30	25	20	17.5	16	16.66666667
YBR207W	0.961271733	4085.51	NaN	40	30	23.33333333	20	16	13.33333333	12.85714286	12.5	12.22222222	12	20	10	10	7.5	6	8.333333333	7.142857143	6.25	5.555555556	6	30	20	13.33333333	10	10	10	8.571428571	8.75	8.888888889	8	60	40	30	22.5	18	15	12.85714286	13.75	12.22222222	12	50	30	20	15	14	15
YBR208C	0.987251664	7478.31	628.4	50	25	23.33333333	20	18	16.66666667	15.71428571	16.25	14.44444444	15	20	15	13.33333333	12.5	10	8.333333333	7.142857143	6.25	6.666666667	6	40	20	16.66666667	17.5	14	13.33333333	11.42857143	12.5	12.22222222	11	50	30	26.66666667	25	24	20	18.57142857	18.75	17.77777778	18	30	20	16.66666667	15	12	10
YBR210W	0.841353248	790.98	NaN	30	15	13.33333333	12.5	12	10	10	8.75	8.888888889	8	20	10	10	7.5	6	5	4.285714286	3.75	4.444444444	5	20	10	6.666666667	5	6	5	5.714285714	5	4.444444444	4	20	10	10	7.5	6	5	4.285714286	5	4.444444444	4	50	30	23.33333333	17.5	14	16.66666667
YBR211C	0.798084247	1540.91	601.1	10	10	10	7.5	6	6.666666667	5.714285714	6.25	5.555555556	5	10	5	3.333333333	2.5	2	1.666666667	1.428571429	1.25	1.111111111	1	50	30	26.66666667	22.5	20	18.33333333	18.57142857	16.25	16.66666667	15	20	15	13.33333333	12.5	12	10	10	10	8.888888889	8	20	15	13.33333333	12.5	10	8.333333333
YBR212W	0.926424186	2778.48	NaN	30	20	16.66666667	15	12	11.66666667	11.42857143	10	8.888888889	9	10	5	3.333333333	2.5	2	3.333333333	2.857142857	2.5	2.222222222	2	30	20	13.33333333	10	10	8.333333333	8.571428571	8.75	7.777777778	7	30	15	16.66666667	15	12	10	11.42857143	11.25	10	9	30	15	16.66666667	15	14	11.66666667
YBR213W	1.029414924	2778.36	936.1	20	15	10	10	10	8.333333333	7.142857143	7.5	7.777777778	7	20	10	6.666666667	7.5	8	6.666666667	5.714285714	5	4.444444444	4	40	25	20	17.5	18	16.66666667	14.28571429	13.75	14.44444444	14	30	25	16.66666667	15	14	13.33333333	12.85714286	11.25	10	10	20	15	10	10	8	8.333333333
YBR214W	0.998266912	7440.68	480.4	50	45	33.33333333	25	24	21.66666667	20	17.5	17.77777778	17	20	10	6.666666667	7.5	6	5	4.285714286	3.75	4.444444444	4	30	15	10	10	8	6.666666667	5.714285714	5	4.444444444	4	30	15	13.33333333	12.5	10	8.333333333	8.571428571	7.5	7.777777778	8	30	15	13.33333333	12.5	10	8.333333333
YBR215W	0.871136292	1775.59	456	40	20	16.66666667	15	16	13.33333333	12.85714286	13.75	13.33333333	12	0	0	0	0	0	0	0	0	0	0	50	35	26.66666667	22.5	20	20	17.14285714	16.25	15.55555556	15	50	40	36.66666667	27.5	22	20	20	18.75	17.77777778	17	30	15	13.33333333	10	8	6.666666667
YBR216C	0.834205434	2120.1	606	30	20	16.66666667	12.5	10	10	8.571428571	8.75	8.888888889	9	20	10	10	7.5	6	5	5.714285714	5	4.444444444	4	30	20	16.66666667	15	14	13.33333333	12.85714286	12.5	12.22222222	12	40	30	20	20	18	16.66666667	15.71428571	13.75	12.22222222	12	20	20	16.66666667	15	14	13.33333333
YBR217W	0.8496213	NaN	NaN	20	10	10	7.5	6	6.666666667	5.714285714	5	4.444444444	5	10	5	6.666666667	5	4	5	4.285714286	3.75	3.333333333	3	30	15	10	10	8	6.666666667	5.714285714	5	5.555555556	5	50	25	23.33333333	17.5	16	13.33333333	12.85714286	15	13.33333333	13	20	10	10	10	8	8.333333333
YBR218C	1.118973371	19961.14	805.8	50	35	30	25	22	20	18.57142857	17.5	16.66666667	16	20	10	6.666666667	5	4	5	4.285714286	3.75	3.333333333	3	30	25	20	15	14	13.33333333	12.85714286	13.75	12.22222222	12	40	25	20	17.5	16	15	15.71428571	15	13.33333333	14	30	20	13.33333333	12.5	10	10
YBR219C	0.958473653	1703.16	NaN	20	10	6.666666667	5	4	3.333333333	4.285714286	3.75	3.333333333	3	10	10	6.666666667	5	6	5	4.285714286	3.75	3.333333333	4	10	5	3.333333333	2.5	2	1.666666667	1.428571429	1.25	1.111111111	1	10	5	3.333333333	2.5	2	1.666666667	1.428571429	2.5	2.222222222	2	50	25	23.33333333	17.5	14	11.66666667
YBR220C	0.978199442	947.74	313.1	30	20	16.66666667	12.5	10	10	8.571428571	8.75	7.777777778	8	10	10	6.666666667	5	6	5	4.285714286	5	4.444444444	4	30	20	13.33333333	12.5	10	10	8.571428571	7.5	7.777777778	8	20	15	13.33333333	10	8	6.666666667	5.714285714	6.25	6.666666667	7	30	25	20	17.5	14	13.33333333
YBR221C	1.1251353	37834.51	564.5	50	35	26.66666667	25	22	20	18.57142857	16.25	15.55555556	16	10	5	3.333333333	2.5	2	1.666666667	1.428571429	1.25	1.111111111	1	40	20	16.66666667	15	12	10	8.571428571	8.75	7.777777778	7	40	35	26.66666667	22.5	20	18.33333333	17.14285714	16.25	14.44444444	14	30	15	13.33333333	12.5	10	8.333333333
YBR221W-A	0.687607369	1760.53	NaN	0	0	0	NaN	NaN	NaN	NaN	NaN	NaN	NaN	0	0	0	NaN	NaN	NaN	NaN	NaN	NaN	NaN	10	5	3.333333333	NaN	NaN	NaN	NaN	NaN	NaN	NaN	20	10	6.666666667	NaN	NaN	NaN	NaN	NaN	NaN	NaN	20	10	6.666666667	NaN	NaN	NaN
YBR222C	1.076929043	6683.43	752.5	30	20	23.33333333	17.5	14	11.66666667	11.42857143	11.25	11.11111111	10	20	10	6.666666667	7.5	6	5	4.285714286	3.75	3.333333333	3	30	15	13.33333333	10	10	10	8.571428571	7.5	6.666666667	8	30	20	13.33333333	12.5	12	11.66666667	11.42857143	11.25	11.11111111	10	30	20	16.66666667	12.5	12	11.66666667
YBR223C	0.892132178	1797.36	412.6	40	20	16.66666667	15	12	11.66666667	11.42857143	11.25	11.11111111	11	20	10	10	10	8	6.666666667	5.714285714	6.25	5.555555556	7	30	20	16.66666667	15	16	15	14.28571429	12.5	12.22222222	11	40	25	16.66666667	17.5	16	15	14.28571429	13.75	12.22222222	12	30	20	16.66666667	15	14	13.33333333
YBR225W	0.892071365	1665.93	2159.7	30	20	20	15	14	13.33333333	12.85714286	12.5	12.22222222	11	10	10	6.666666667	5	4	3.333333333	2.857142857	2.5	3.333333333	3	30	25	20	17.5	18	15	14.28571429	13.75	12.22222222	12	30	20	16.66666667	17.5	14	13.33333333	14.28571429	12.5	11.11111111	11	40	20	13.33333333	15	14	13.33333333
YBR227C	0.921807816	4272.99	459.4	40	25	20	17.5	14	13.33333333	14.28571429	12.5	11.11111111	11	10	10	6.666666667	5	4	3.333333333	2.857142857	2.5	2.222222222	2	30	20	16.66666667	17.5	14	13.33333333	11.42857143	10	8.888888889	9	30	25	23.33333333	20	16	15	12.85714286	12.5	12.22222222	11	20	15	10	10	8	8.333333333
YBR228W	0.830997613	1150.12	NaN	30	20	16.66666667	15	12	11.66666667	11.42857143	10	8.888888889	9	30	20	13.33333333	15	14	11.66666667	12.85714286	11.25	10	9	30	15	13.33333333	12.5	10	8.333333333	8.571428571	7.5	7.777777778	7	40	25	23.33333333	22.5	22	20	21.42857143	20	18.88888889	18	30	15	16.66666667	15	12	10
YBR229C	0.94346234	2522.95	264	30	25	20	20	18	16.66666667	15.71428571	16.25	14.44444444	15	20	10	10	7.5	8	6.666666667	5.714285714	5	4.444444444	4	30	25	20	17.5	14	15	14.28571429	13.75	13.33333333	14	30	20	16.66666667	15	14	11.66666667	11.42857143	11.25	10	10	40	20	16.66666667	15	14	13.33333333
YBR230C	1.037241871	6265.63	419.5	40	25	20	17.5	18	16.66666667	14.28571429	13.75	13.33333333	12	20	10	10	7.5	8	8.333333333	7.142857143	6.25	5.555555556	5	20	15	10	7.5	6	6.666666667	5.714285714	5	4.444444444	4	20	15	10	7.5	8	6.666666667	5.714285714	5	4.444444444	4	20	15	10	7.5	8	6.666666667
YBR230W-A	1.111862786	4719.74	NaN	40	30	20	17.5	18	18.33333333	NaN	NaN	NaN	NaN	10	5	6.666666667	5	4	3.333333333	NaN	NaN	NaN	NaN	10	5	3.333333333	2.5	2	1.666666667	NaN	NaN	NaN	NaN	10	10	6.666666667	7.5	6	6.666666667	NaN	NaN	NaN	NaN	10	5	3.333333333	2.5	2	1.666666667
YBR231C	0.959206088	1653.07	264.8	30	20	16.66666667	12.5	14	13.33333333	12.85714286	11.25	11.11111111	11	0	0	0	0	0	0	0	0	0	0	50	45	36.66666667	35	30	26.66666667	22.85714286	20	17.77777778	16	50	40	36.66666667	27.5	22	18.33333333	17.14285714	17.5	17.77777778	18	20	10	6.666666667	5	4	3.333333333
YBR233W	0.946273249	2210.78	338.7	40	25	16.66666667	15	12	10	8.571428571	7.5	8.888888889	9	10	5	3.333333333	2.5	4	3.333333333	2.857142857	2.5	3.333333333	3	40	35	23.33333333	20	16	13.33333333	11.42857143	11.25	10	11	40	25	16.66666667	17.5	14	11.66666667	11.42857143	10	10	9	20	15	10	10	10	8.333333333
YBR233W-A	0.816915955	5643.16	NaN	10	5	3.333333333	2.5	2	1.666666667	1.428571429	1.25	1.111111111	NaN	0	0	0	0	0	0	0	0	0	NaN	20	15	10	10	10	8.333333333	7.142857143	6.25	5.555555556	NaN	30	20	16.66666667	15	12	13.33333333	11.42857143	11.25	11.11111111	NaN	0	0	0	0	0	0
YBR234C	1.035455739	9044.43	698	30	25	20	15	14	11.66666667	12.85714286	11.25	11.11111111	10	20	15	10	7.5	6	6.666666667	5.714285714	5	4.444444444	4	30	15	13.33333333	12.5	12	10	10	8.75	8.888888889	8	30	20	16.66666667	12.5	14	11.66666667	10	11.25	10	10	30	15	16.66666667	12.5	10	8.333333333
YBR235W	0.919626629	1806.57	593.1	40	20	20	15	14	13.33333333	12.85714286	12.5	12.22222222	11	20	10	6.666666667	5	4	5	4.285714286	5	4.444444444	4	40	30	20	17.5	16	15	12.85714286	12.5	11.11111111	11	30	15	13.33333333	12.5	10	8.333333333	8.571428571	8.75	7.777777778	8	40	25	20	17.5	16	15
YBR236C	0.937653135	3602.01	521.9	30	20	13.33333333	12.5	10	8.333333333	8.571428571	8.75	10	9	20	15	13.33333333	10	8	6.666666667	5.714285714	6.25	5.555555556	5	20	15	13.33333333	12.5	10	10	8.571428571	8.75	8.888888889	8	40	25	23.33333333	20	18	18.33333333	15.71428571	13.75	13.33333333	13	30	20	13.33333333	12.5	14	11.66666667
YBR237W	0.875765053	1408.27	NaN	30	15	16.66666667	12.5	14	13.33333333	12.85714286	11.25	10	10	20	10	6.666666667	5	6	5	4.285714286	3.75	3.333333333	4	50	30	30	22.5	22	20	18.57142857	21.25	18.88888889	17	40	30	30	22.5	18	18.33333333	18.57142857	16.25	16.66666667	16	20	15	13.33333333	12.5	12	10
YBR238C	1.022794699	2039.75	100.1	50	45	30	25	20	18.33333333	15.71428571	16.25	17.77777778	16	20	10	6.666666667	5	4	3.333333333	2.857142857	2.5	2.222222222	2	20	20	16.66666667	15	16	13.33333333	11.42857143	11.25	11.11111111	11	30	20	20	17.5	16	13.33333333	11.42857143	10	10	10	40	25	16.66666667	17.5	14	11.66666667
YBR239C	0.92750478	1100.36	819.2	30	15	13.33333333	10	10	8.333333333	8.571428571	7.5	7.777777778	7	30	25	20	15	12	10	10	8.75	7.777777778	7	30	20	13.33333333	10	8	8.333333333	7.142857143	6.25	6.666666667	6	40	25	23.33333333	17.5	16	15	15.71428571	13.75	13.33333333	12	20	15	10	12.5	10	10
YBR240C	0.937786148	1225.64	NaN	40	20	20	17.5	14	11.66666667	10	10	10	9	30	20	20	15	12	10	10	8.75	8.888888889	8	30	20	16.66666667	12.5	12	11.66666667	10	10	10	9	30	20	13.33333333	10	8	8.333333333	7.142857143	6.25	6.666666667	6	20	15	10	12.5	10	10
YBR241C	1.098248238	2510.64	NaN	50	30	20	17.5	20	16.66666667	18.57142857	17.5	15.55555556	15	20	10	6.666666667	5	6	5	4.285714286	3.75	3.333333333	4	30	15	13.33333333	10	8	6.666666667	5.714285714	5	4.444444444	5	30	20	13.33333333	15	12	11.66666667	10	8.75	7.777777778	7	20	20	16.66666667	15	12	11.66666667
YBR242W	0.963430961	3192.96	192.1	20	20	16.66666667	12.5	10	10	10	8.75	8.888888889	8	10	5	6.666666667	5	4	3.333333333	4.285714286	3.75	3.333333333	3	20	15	16.66666667	12.5	12	11.66666667	11.42857143	11.25	10	10	40	20	20	17.5	16	16.66666667	17.14285714	15	14.44444444	13	30	20	13.33333333	10	10	8.333333333
YBR243C	0.9674098	744.01	NaN	30	25	16.66666667	15	12	13.33333333	11.42857143	11.25	11.11111111	11	20	10	6.666666667	5	6	5	4.285714286	3.75	4.444444444	5	30	15	13.33333333	12.5	12	10	10	8.75	8.888888889	8	30	15	16.66666667	12.5	12	10	10	8.75	7.777777778	7	30	20	16.66666667	15	14	13.33333333
YBR244W	1.036673066	9627.87	281.9	10	10	6.666666667	5	4	3.333333333	2.857142857	2.5	3.333333333	3	10	10	6.666666667	5	6	5	4.285714286	5	4.444444444	4	20	15	10	7.5	8	6.666666667	7.142857143	6.25	5.555555556	7	30	15	13.33333333	15	12	10	10	10	8.888888889	8	20	15	13.33333333	12.5	10	10
YBR245C	0.934326854	4897.27	542.3	30	25	20	15	12	13.33333333	11.42857143	10	10	9	20	10	6.666666667	5	4	3.333333333	4.285714286	5	4.444444444	4	40	30	23.33333333	17.5	16	15	14.28571429	15	13.33333333	13	50	35	30	25	22	20	17.14285714	17.5	18.88888889	18	40	20	16.66666667	15	12	11.66666667
YBR246W	0.888902714	2076.28	498	40	25	23.33333333	20	16	16.66666667	15.71428571	13.75	12.22222222	12	20	10	6.666666667	7.5	8	6.666666667	5.714285714	6.25	5.555555556	5	30	20	16.66666667	17.5	14	15	14.28571429	13.75	13.33333333	13	30	20	20	15	12	11.66666667	10	8.75	8.888888889	9	20	15	13.33333333	10	10	8.333333333
YBR247C	0.9526729	7199.42	514.8	40	25	23.33333333	20	20	18.33333333	17.14285714	16.25	15.55555556	14	10	5	3.333333333	2.5	2	1.666666667	2.857142857	2.5	2.222222222	2	60	40	30	27.5	22	21.66666667	20	18.75	18.88888889	17	60	45	43.33333333	40	34	35	34.28571429	31.25	28.88888889	27	40	20	13.33333333	12.5	12	11.66666667
YBR248C	0.970704652	19263.18	903.8	30	20	20	17.5	16	15	14.28571429	13.75	12.22222222	12	20	10	10	10	8	6.666666667	5.714285714	5	5.555555556	5	30	25	20	17.5	14	13.33333333	12.85714286	12.5	11.11111111	12	30	20	16.66666667	15	16	13.33333333	14.28571429	12.5	13.33333333	13	30	20	13.33333333	12.5	12	11.66666667
YBR249C	1.200557394	36221.3	833.4	50	25	23.33333333	17.5	16	18.33333333	17.14285714	15	14.44444444	15	10	5	6.666666667	5	4	3.333333333	2.857142857	2.5	3.333333333	3	30	15	13.33333333	12.5	12	10	11.42857143	10	8.888888889	9	20	15	16.66666667	12.5	12	11.66666667	11.42857143	10	8.888888889	8	20	10	10	7.5	8	6.666666667
YBR250W	0.858957769	907	NaN	40	20	13.33333333	10	10	8.333333333	7.142857143	6.25	7.777777778	7	20	10	6.666666667	5	4	3.333333333	2.857142857	2.5	3.333333333	3	30	20	16.66666667	15	12	13.33333333	11.42857143	10	11.11111111	10	30	20	16.66666667	15	12	11.66666667	11.42857143	11.25	10	10	40	30	23.33333333	17.5	18	15
YBR251W	0.92741662	3516.31	466.3	30	20	13.33333333	12.5	10	10	8.571428571	10	8.888888889	9	20	10	6.666666667	5	4	3.333333333	2.857142857	2.5	2.222222222	2	20	15	13.33333333	10	10	8.333333333	8.571428571	10	8.888888889	9	30	15	16.66666667	12.5	10	8.333333333	10	8.75	7.777777778	8	20	15	13.33333333	12.5	12	10
YBR252W	1.095658488	7096.75	667.9	40	30	23.33333333	17.5	16	15	14.28571429	13.75	12.22222222	12	0	0	0	0	0	0	0	0	0	0	30	15	16.66666667	15	14	11.66666667	10	10	8.888888889	10	20	15	10	7.5	8	6.666666667	5.714285714	5	4.444444444	4	20	10	6.666666667	5	6	5
YBR253W	0.857758428	3336.43	NaN	30	15	16.66666667	12.5	12	10	8.571428571	7.5	6.666666667	6	10	5	3.333333333	2.5	2	1.666666667	1.428571429	1.25	1.111111111	1	40	20	13.33333333	12.5	10	8.333333333	8.571428571	8.75	7.777777778	7	30	25	20	17.5	14	11.66666667	11.42857143	11.25	11.11111111	11	10	10	6.666666667	5	4	3.333333333
YBR254C	0.884194197	2138.96	872.8	20	10	10	10	8	6.666666667	5.714285714	6.25	6.666666667	6	10	5	3.333333333	2.5	2	1.666666667	1.428571429	1.25	1.111111111	1	20	15	10	10	8	6.666666667	7.142857143	7.5	6.666666667	7	30	20	13.33333333	12.5	10	8.333333333	7.142857143	6.25	5.555555556	5	20	15	10	10	8	6.666666667
YBR255C-A	0.958868123	3650.49	NaN	40	30	20	15	14	13.33333333	11.42857143	12.5	11.11111111	10	10	5	3.333333333	5	4	3.333333333	2.857142857	2.5	2.222222222	2	10	10	6.666666667	7.5	6	5	4.285714286	3.75	3.333333333	4	30	25	23.33333333	17.5	14	11.66666667	10	8.75	7.777777778	8	20	10	10	10	10	8.333333333
YBR255W	0.866716444	872.61	723.3	20	15	13.33333333	12.5	10	8.333333333	7.142857143	6.25	7.777777778	8	10	5	3.333333333	2.5	2	1.666666667	1.428571429	1.25	1.111111111	1	30	20	16.66666667	15	14	13.33333333	11.42857143	11.25	11.11111111	10	30	20	20	17.5	16	13.33333333	12.85714286	12.5	13.33333333	12	20	20	16.66666667	12.5	10	10
YBR256C	0.973256447	8264.83	1199.3	10	10	6.666666667	7.5	6	6.666666667	5.714285714	6.25	5.555555556	5	10	10	6.666666667	5	6	5	4.285714286	3.75	3.333333333	3	20	15	13.33333333	10	10	8.333333333	8.571428571	7.5	7.777777778	8	20	15	13.33333333	12.5	12	10	8.571428571	7.5	7.777777778	8	20	20	13.33333333	10	10	8.333333333
YBR257W	0.892011982	1510.17	1267.5	20	15	10	7.5	6	5	4.285714286	5	4.444444444	5	20	10	6.666666667	5	4	3.333333333	2.857142857	2.5	3.333333333	4	40	25	20	20	16	15	14.28571429	12.5	11.11111111	11	30	20	16.66666667	15	14	11.66666667	11.42857143	11.25	11.11111111	10	20	15	13.33333333	10	10	10
YBR258C	0.864313267	2249.92	385	20	10	10	7.5	6	5	4.285714286	5	4.444444444	4	0	0	0	0	0	0	0	0	0	0	30	20	16.66666667	15	12	11.66666667	10	8.75	7.777777778	8	40	25	26.66666667	22.5	20	18.33333333	15.71428571	15	14.44444444	15	10	5	6.666666667	5	6	5
YBR259W	0.838196019	1950.67	NaN	20	15	13.33333333	12.5	10	10	10	10	8.888888889	9	10	5	3.333333333	5	4	3.333333333	2.857142857	2.5	2.222222222	2	30	20	20	15	14	13.33333333	12.85714286	11.25	11.11111111	11	30	20	13.33333333	12.5	12	11.66666667	11.42857143	10	10	10	30	20	20	17.5	14	13.33333333
YBR260C	0.943681862	3344.61	14.6	30	20	20	20	16	15	14.28571429	12.5	11.11111111	11	10	5	3.333333333	2.5	2	3.333333333	2.857142857	2.5	2.222222222	2	30	20	16.66666667	12.5	14	11.66666667	11.42857143	11.25	10	10	40	30	20	15	16	13.33333333	12.85714286	11.25	10	10	20	15	16.66666667	12.5	12	10
YBR261C	1.012680588	4510.14	630.7	20	15	13.33333333	10	10	8.333333333	8.571428571	7.5	8.888888889	8	20	15	10	7.5	6	5	4.285714286	3.75	3.333333333	3	50	30	23.33333333	17.5	16	13.33333333	12.85714286	11.25	11.11111111	10	30	20	16.66666667	12.5	12	10	10	8.75	7.777777778	8	20	15	10	7.5	8	6.666666667
YBR262C	0.951406811	3323.26	321.8	10	5	3.333333333	5	4	3.333333333	4.285714286	3.75	3.333333333	3	0	0	0	0	0	0	0	0	0	0	30	25	16.66666667	17.5	14	13.33333333	12.85714286	11.25	10	9	20	10	10	10	8	6.666666667	5.714285714	5	4.444444444	4	10	10	6.666666667	5	4	3.333333333
YBR263W	1.141224943	13650.27	547.9	40	20	16.66666667	17.5	18	15	12.85714286	12.5	12.22222222	12	10	5	3.333333333	2.5	2	1.666666667	1.428571429	1.25	1.111111111	2	30	15	10	10	10	8.333333333	8.571428571	7.5	7.777777778	7	30	20	16.66666667	15	14	13.33333333	12.85714286	12.5	11.11111111	10	20	10	13.33333333	10	8	8.333333333
YBR264C	0.827857825	2386.38	508.8	50	25	16.66666667	15	12	13.33333333	11.42857143	11.25	11.11111111	10	20	10	6.666666667	5	4	3.333333333	2.857142857	3.75	3.333333333	4	20	15	13.33333333	10	10	10	8.571428571	8.75	7.777777778	7	30	20	13.33333333	10	10	11.66666667	10	8.75	8.888888889	9	10	10	6.666666667	5	4	3.333333333
YBR265W	1.02461879	2846.5	262.4	40	30	23.33333333	22.5	20	16.66666667	15.71428571	15	13.33333333	13	20	15	16.66666667	12.5	10	8.333333333	8.571428571	7.5	6.666666667	6	40	25	20	17.5	14	11.66666667	10	8.75	8.888888889	8	30	25	16.66666667	17.5	16	15	14.28571429	13.75	12.22222222	12	20	15	13.33333333	10	10	10
YBR267W	1.035192792	4523.07	289.4	50	25	20	17.5	16	15	12.85714286	12.5	11.11111111	10	20	10	10	7.5	6	6.666666667	5.714285714	6.25	5.555555556	5	40	40	30	22.5	20	18.33333333	15.71428571	15	13.33333333	12	60	50	43.33333333	35	32	30	27.14285714	25	24.44444444	23	20	15	13.33333333	10	8	6.666666667
YBR268W	0.875249184	8104.08	322.1	30	20	13.33333333	12.5	12	11.66666667	10	8.75	8.888888889	8	10	5	3.333333333	2.5	2	1.666666667	1.428571429	1.25	1.111111111	1	20	15	16.66666667	12.5	10	8.333333333	7.142857143	6.25	5.555555556	5	30	15	16.66666667	12.5	10	8.333333333	7.142857143	6.25	5.555555556	5	10	5	3.333333333	2.5	2	1.666666667
YBR269C	0.868667748	6098.42	169.8	30	20	13.33333333	10	10	10	10	8.75	7.777777778	7	10	5	3.333333333	2.5	2	1.666666667	1.428571429	1.25	1.111111111	1	20	15	13.33333333	10	10	8.333333333	8.571428571	8.75	7.777777778	7	50	30	23.33333333	17.5	16	16.66666667	15.71428571	15	13.33333333	12	20	15	10	10	10	8.333333333
YBR270C	0.860448921	571.97	NaN	30	15	13.33333333	12.5	10	10	10	8.75	8.888888889	8	10	5	3.333333333	2.5	4	3.333333333	2.857142857	2.5	2.222222222	2	30	20	16.66666667	15	12	10	10	10	8.888888889	8	50	25	20	17.5	14	13.33333333	11.42857143	11.25	11.11111111	10	20	15	13.33333333	10	10	8.333333333
YBR271W	0.815423181	1830.37	NaN	20	20	13.33333333	12.5	10	8.333333333	8.571428571	7.5	6.666666667	7	10	5	6.666666667	5	4	5	4.285714286	3.75	4.444444444	4	50	35	30	22.5	22	21.66666667	18.57142857	17.5	15.55555556	14	40	25	20	17.5	14	13.33333333	12.85714286	12.5	12.22222222	12	20	15	13.33333333	10	10	8.333333333
YBR272C	0.829809292	2484.81	1100.8	20	20	16.66666667	12.5	12	10	10	10	8.888888889	8	10	5	3.333333333	2.5	2	1.666666667	2.857142857	2.5	2.222222222	2	30	30	23.33333333	20	18	16.66666667	15.71428571	15	14.44444444	14	40	30	23.33333333	17.5	14	15	12.85714286	12.5	12.22222222	13	30	25	23.33333333	17.5	16	15
YBR273C	0.958349431	3635.34	463.8	30	15	13.33333333	12.5	12	11.66666667	10	11.25	10	10	10	5	3.333333333	5	4	3.333333333	2.857142857	2.5	2.222222222	2	50	30	26.66666667	20	18	18.33333333	17.14285714	16.25	15.55555556	15	40	30	26.66666667	22.5	22	20	18.57142857	17.5	16.66666667	17	30	15	10	10	8	6.666666667
YBR274W	0.859947974	887.88	357.7	30	20	13.33333333	10	10	8.333333333	8.571428571	7.5	7.777777778	7	10	10	6.666666667	7.5	6	6.666666667	5.714285714	5	4.444444444	4	30	30	20	17.5	14	15	12.85714286	12.5	12.22222222	12	40	25	16.66666667	12.5	14	11.66666667	11.42857143	10	8.888888889	8	30	15	13.33333333	12.5	10	8.333333333
YBR275C	0.836668998	1377.46	387.7	30	15	13.33333333	10	10	8.333333333	8.571428571	7.5	7.777777778	7	20	10	10	7.5	6	5	4.285714286	3.75	3.333333333	3	40	25	16.66666667	15	14	13.33333333	11.42857143	11.25	12.22222222	12	40	35	26.66666667	22.5	18	18.33333333	18.57142857	20	18.88888889	17	30	30	20	17.5	16	13.33333333
YBR276C	0.841477568	1295.02	NaN	30	20	13.33333333	12.5	10	8.333333333	8.571428571	7.5	6.666666667	7	30	20	13.33333333	12.5	10	10	8.571428571	8.75	7.777777778	8	40	25	16.66666667	12.5	14	11.66666667	10	8.75	8.888888889	8	20	20	13.33333333	12.5	12	10	10	10	8.888888889	8	30	25	20	15	14	15
YBR278W	0.832676105	1468.64	670.6	50	25	20	17.5	16	13.33333333	11.42857143	11.25	10	10	10	5	3.333333333	2.5	2	3.333333333	2.857142857	2.5	2.222222222	2	40	25	16.66666667	17.5	18	15	15.71428571	15	14.44444444	14	70	65	53.33333333	45	38	31.66666667	30	28.75	25.55555556	25	20	10	6.666666667	7.5	8	6.666666667
YBR279W	0.929200149	5800.39	513.2	30	15	10	7.5	6	6.666666667	7.142857143	6.25	5.555555556	6	0	0	0	0	0	0	0	0	0	0	50	30	23.33333333	20	20	20	20	18.75	17.77777778	18	60	45	40	37.5	40	35	32.85714286	33.75	32.22222222	29	20	10	10	7.5	6	6.666666667
YBR280C	0.941124959	1905.89	304.5	30	25	20	15	14	13.33333333	11.42857143	11.25	10	10	20	15	10	7.5	8	8.333333333	7.142857143	6.25	6.666666667	6	30	20	16.66666667	15	12	11.66666667	11.42857143	12.5	12.22222222	12	40	20	16.66666667	12.5	12	11.66666667	11.42857143	11.25	10	10	20	15	13.33333333	12.5	12	10
YBR281C	0.933367665	3702.22	659	30	20	16.66666667	12.5	10	10	8.571428571	8.75	7.777777778	8	10	10	6.666666667	5	4	3.333333333	2.857142857	2.5	3.333333333	3	30	20	16.66666667	12.5	12	11.66666667	11.42857143	11.25	11.11111111	10	30	25	20	17.5	14	13.33333333	14.28571429	13.75	12.22222222	11	20	15	16.66666667	12.5	10	10
YBR282W	0.977153448	3351.28	924.1	10	5	3.333333333	5	4	3.333333333	2.857142857	3.75	3.333333333	3	10	5	3.333333333	2.5	2	1.666666667	1.428571429	1.25	1.111111111	1	10	5	6.666666667	5	4	5	4.285714286	3.75	3.333333333	3	10	10	10	7.5	8	8.333333333	7.142857143	6.25	5.555555556	5	20	10	10	7.5	8	6.666666667
YBR283C	1.092609209	10343.24	NaN	30	20	16.66666667	15	16	15	14.28571429	13.75	13.33333333	12	10	5	3.333333333	5	4	3.333333333	4.285714286	3.75	3.333333333	3	20	15	10	10	8	6.666666667	8.571428571	7.5	6.666666667	7	30	15	10	7.5	8	8.333333333	7.142857143	7.5	6.666666667	6	30	20	16.66666667	15	14	13.33333333
YBR284W	0.836341398	NaN	NaN	30	15	13.33333333	12.5	10	10	8.571428571	8.75	8.888888889	8	10	10	6.666666667	5	4	3.333333333	4.285714286	3.75	3.333333333	4	40	35	23.33333333	20	22	21.66666667	18.57142857	17.5	15.55555556	15	30	20	16.66666667	15	14	11.66666667	11.42857143	11.25	11.11111111	10	40	20	16.66666667	15	14	13.33333333
YBR285W	0.93322313	1276.5	NaN	20	10	10	7.5	8	6.666666667	5.714285714	5	4.444444444	4	10	5	3.333333333	2.5	2	3.333333333	2.857142857	2.5	2.222222222	2	40	20	20	15	14	13.33333333	11.42857143	15	13.33333333	12	20	15	13.33333333	15	12	10	10	10	8.888888889	10	40	25	16.66666667	15	12	10
YBR286W	1.145165144	19333.17	486	40	25	20	15	18	15	12.85714286	13.75	13.33333333	12	20	10	6.666666667	5	4	3.333333333	2.857142857	2.5	2.222222222	2	40	20	20	15	14	15	12.85714286	12.5	13.33333333	12	40	25	16.66666667	17.5	16	16.66666667	14.28571429	12.5	11.11111111	12	30	20	16.66666667	12.5	10	10
YBR287W	0.961007484	2714.57	NaN	30	20	16.66666667	15	12	10	11.42857143	10	8.888888889	9	10	5	3.333333333	2.5	2	1.666666667	1.428571429	1.25	1.111111111	2	30	15	10	10	12	10	8.571428571	7.5	6.666666667	7	60	50	36.66666667	30	24	20	18.57142857	16.25	15.55555556	15	30	20	16.66666667	15	12	11.66666667
YBR288C	0.880807798	2788.93	701.1	20	10	10	10	8	6.666666667	5.714285714	6.25	5.555555556	5	20	10	6.666666667	7.5	6	6.666666667	5.714285714	5	4.444444444	5	40	25	16.66666667	15	12	13.33333333	12.85714286	12.5	11.11111111	11	30	25	20	17.5	14	11.66666667	10	10	10	11	20	15	10	10	8	8.333333333
YBR289W	0.889914457	2834.13	NaN	30	20	16.66666667	15	16	15	14.28571429	13.75	13.33333333	12	20	10	6.666666667	5	4	3.333333333	4.285714286	3.75	3.333333333	3	40	25	26.66666667	25	22	18.33333333	15.71428571	17.5	16.66666667	17	40	30	23.33333333	20	16	15	14.28571429	12.5	13.33333333	13	30	15	13.33333333	12.5	10	8.333333333
YBR290W	0.840680359	2036.2	NaN	40	20	16.66666667	15	12	10	10	10	8.888888889	9	10	5	3.333333333	2.5	2	1.666666667	1.428571429	1.25	1.111111111	1	30	20	20	15	14	15	12.85714286	12.5	11.11111111	10	40	35	26.66666667	22.5	18	16.66666667	15.71428571	15	13.33333333	12	30	15	16.66666667	12.5	10	8.333333333
YBR291C	0.921624849	2900.15	406.8	50	30	23.33333333	20	18	16.66666667	17.14285714	16.25	14.44444444	13	10	5	3.333333333	2.5	4	3.333333333	2.857142857	2.5	2.222222222	2	30	15	10	10	10	8.333333333	7.142857143	7.5	6.666666667	7	20	10	13.33333333	10	8	6.666666667	5.714285714	5	4.444444444	5	20	15	10	10	8	8.333333333
YBR293W	0.822197321	8712	NaN	20	15	13.33333333	12.5	10	10	8.571428571	10	10	9	20	15	10	7.5	6	5	4.285714286	5	5.555555556	5	20	10	6.666666667	5	4	5	4.285714286	3.75	3.333333333	3	10	10	6.666666667	7.5	6	5	4.285714286	3.75	3.333333333	3	40	25	20	20	20	18.33333333
YBR294W	0.916891238	711	NaN	30	20	16.66666667	15	14	13.33333333	12.85714286	12.5	12.22222222	12	20	10	10	7.5	6	5	5.714285714	6.25	5.555555556	6	50	25	23.33333333	17.5	16	15	14.28571429	12.5	12.22222222	11	30	30	26.66666667	25	20	18.33333333	18.57142857	17.5	15.55555556	14	30	20	16.66666667	15	16	13.33333333
YBR295W	0.98089425	1522	NaN	40	25	20	17.5	16	15	14.28571429	12.5	13.33333333	13	30	20	16.66666667	17.5	14	13.33333333	12.85714286	12.5	11.11111111	10	40	25	20	22.5	20	20	17.14285714	15	13.33333333	13	30	20	20	17.5	18	15	12.85714286	13.75	13.33333333	14	30	20	20	15	14	13.33333333
YBR296C	1.089558709	2160.09	NaN	50	35	26.66666667	25	20	20	18.57142857	17.5	15.55555556	16	10	10	6.666666667	5	4	3.333333333	2.857142857	3.75	3.333333333	3	30	20	16.66666667	15	12	11.66666667	11.42857143	12.5	11.11111111	10	30	25	20	20	18	16.66666667	14.28571429	12.5	11.11111111	10	40	25	20	17.5	14	11.66666667
YBR296C-A	0.935840698	NaN	NaN	10	5	3.333333333	NaN	NaN	NaN	NaN	NaN	NaN	NaN	0	0	0	NaN	NaN	NaN	NaN	NaN	NaN	NaN	20	10	6.666666667	NaN	NaN	NaN	NaN	NaN	NaN	NaN	0	0	0	NaN	NaN	NaN	NaN	NaN	NaN	NaN	20	10	6.666666667	NaN	NaN	NaN
YBR297W	0.854177294	19.36	NaN	30	20	16.66666667	12.5	10	10	10	10	8.888888889	9	30	25	20	15	12	10	10	10	8.888888889	8	50	30	20	15	14	11.66666667	12.85714286	11.25	11.11111111	13	30	20	16.66666667	12.5	12	11.66666667	10	8.75	8.888888889	9	30	25	20	15	12	10
YBR298C	0.949599964	NaN	NaN	70	40	26.66666667	22.5	24	20	18.57142857	16.25	16.66666667	15	40	20	16.66666667	12.5	12	10	8.571428571	8.75	7.777777778	8	30	20	16.66666667	17.5	14	13.33333333	14.28571429	12.5	11.11111111	10	40	30	20	17.5	20	18.33333333	18.57142857	16.25	14.44444444	14	40	25	20	15	16	15
YBR298C-A	0.859737179	NaN	NaN	10	10	6.666666667	5	4	3.333333333	2.857142857	NaN	NaN	NaN	10	5	6.666666667	5	4	5	4.285714286	NaN	NaN	NaN	0	0	0	0	0	0	0	NaN	NaN	NaN	30	20	16.66666667	12.5	12	13.33333333	11.42857143	NaN	NaN	NaN	10	5	3.333333333	2.5	2	3.333333333
YBR299W	1.019164861	1727.73	NaN	30	20	13.33333333	12.5	10	10	10	10	10	9	10	5	6.666666667	5	4	5	4.285714286	3.75	3.333333333	3	40	20	16.66666667	17.5	16	15	14.28571429	13.75	12.22222222	11	40	25	20	15	14	11.66666667	11.42857143	12.5	12.22222222	11	30	20	20	17.5	16	13.33333333
YBR301W	1.396017271	NaN	NaN	60	45	30	25	24	21.66666667	20	18.75	16.66666667	16	0	0	0	0	0	0	0	0	0	0	10	10	6.666666667	7.5	6	6.666666667	5.714285714	5	5.555555556	5	30	15	10	12.5	10	8.333333333	7.142857143	6.25	5.555555556	5	20	10	10	7.5	6	5
YBR302C	0.893332364	1137.74	NaN	20	15	13.33333333	12.5	12	10	10	8.75	8.888888889	9	30	15	10	7.5	6	5	5.714285714	5	4.444444444	4	20	10	10	7.5	6	5	5.714285714	5	4.444444444	5	30	20	20	17.5	14	13.33333333	12.85714286	12.5	12.22222222	11	40	35	26.66666667	20	16	15
YCL001W	1.004030735	3661.31	449.8	20	10	10	7.5	8	6.666666667	7.142857143	6.25	6.666666667	6	10	10	6.666666667	5	4	3.333333333	2.857142857	2.5	2.222222222	2	30	15	10	10	8	6.666666667	5.714285714	5	5.555555556	6	50	35	26.66666667	20	16	15	12.85714286	12.5	11.11111111	10	30	25	20	17.5	18	16.66666667
YCL001W-A	0.894559863	NaN	NaN	20	15	13.33333333	12.5	10	10	8.571428571	8.75	7.777777778	7	10	5	6.666666667	5	4	5	4.285714286	3.75	3.333333333	3	30	15	10	7.5	8	6.666666667	5.714285714	5	5.555555556	5	20	15	10	10	10	10	8.571428571	8.75	10	9	20	10	10	7.5	8	6.666666667
YCL001W-B	0.809153813	NaN	NaN	30	25	16.66666667	12.5	10	8.333333333	7.142857143	6.25	NaN	NaN	0	0	0	0	0	0	0	0	NaN	NaN	30	20	16.66666667	15	14	13.33333333	11.42857143	10	NaN	NaN	30	20	16.66666667	15	12	11.66666667	10	8.75	NaN	NaN	10	5	3.333333333	2.5	2	1.666666667
YCL002C	0.821443159	NaN	NaN	20	10	10	7.5	6	6.666666667	5.714285714	5	4.444444444	4	40	20	13.33333333	10	12	10	8.571428571	8.75	7.777777778	7	20	10	6.666666667	5	6	6.666666667	5.714285714	5	4.444444444	4	10	10	6.666666667	5	4	3.333333333	4.285714286	3.75	3.333333333	3	20	20	13.33333333	12.5	12	10
YCL004W	0.858453318	381.45	962.9	30	30	20	20	16	15	12.85714286	12.5	12.22222222	11	10	10	6.666666667	5	6	5	4.285714286	3.75	3.333333333	4	20	15	13.33333333	10	10	8.333333333	10	8.75	7.777777778	8	30	20	13.33333333	12.5	12	10	8.571428571	7.5	6.666666667	7	20	20	16.66666667	12.5	12	11.66666667
YCL005W	0.829462836	2072.74	NaN	30	15	10	7.5	8	6.666666667	7.142857143	6.25	6.666666667	6	20	10	6.666666667	5	4	3.333333333	2.857142857	2.5	3.333333333	3	40	30	20	15	18	16.66666667	14.28571429	13.75	13.33333333	12	10	10	6.666666667	7.5	6	5	5.714285714	5	4.444444444	5	30	25	20	17.5	16	13.33333333
YCL005W-A	1.02716281	NaN	NaN	20	15	13.33333333	12.5	12	11.66666667	10	NaN	NaN	NaN	10	5	3.333333333	2.5	2	1.666666667	1.428571429	NaN	NaN	NaN	10	5	3.333333333	2.5	2	1.666666667	1.428571429	NaN	NaN	NaN	20	10	6.666666667	5	4	3.333333333	2.857142857	NaN	NaN	NaN	20	15	10	7.5	10	8.333333333
YCL008C	0.923105985	1265.39	NaN	20	20	16.66666667	17.5	14	13.33333333	12.85714286	13.75	12.22222222	12	10	5	3.333333333	2.5	2	1.666666667	1.428571429	1.25	1.111111111	1	40	20	16.66666667	17.5	14	11.66666667	11.42857143	10	10	10	20	15	13.33333333	10	12	11.66666667	10	8.75	8.888888889	8	20	10	10	10	8	6.666666667
YCL009C	1.201625768	24787.13	667.6	30	20	20	15	14	13.33333333	11.42857143	11.25	11.11111111	10	20	10	6.666666667	5	4	3.333333333	4.285714286	3.75	3.333333333	4	20	15	10	10	10	8.333333333	7.142857143	7.5	7.777777778	7	40	25	16.66666667	17.5	14	15	12.85714286	12.5	12.22222222	12	20	10	6.666666667	7.5	6	5
YCL010C	0.871696509	2185.84	387.3	30	15	10	10	10	10	10	8.75	7.777777778	7	10	5	3.333333333	5	4	3.333333333	2.857142857	3.75	3.333333333	3	20	15	16.66666667	15	12	10	10	8.75	8.888888889	8	50	40	26.66666667	22.5	20	16.66666667	17.14285714	15	16.66666667	15	10	10	10	7.5	6	5
YCL011C	1.007948053	4101.72	532.4	40	25	16.66666667	15	12	11.66666667	11.42857143	11.25	10	9	20	10	6.666666667	5	4	5	5.714285714	5	4.444444444	4	50	30	23.33333333	22.5	22	18.33333333	17.14285714	15	14.44444444	13	30	25	20	17.5	16	15	14.28571429	13.75	13.33333333	13	30	20	16.66666667	12.5	12	11.66666667
YCL012C	0.946030316	2785.58	217.7	20	15	10	10	8	6.666666667	5.714285714	5	5.555555556	6	10	5	3.333333333	2.5	2	1.666666667	1.428571429	1.25	1.111111111	1	30	25	20	17.5	20	16.66666667	15.71428571	15	14.44444444	13	20	10	10	10	8	8.333333333	7.142857143	6.25	5.555555556	5	20	15	10	10	8	6.666666667
YCL014W	0.872364419	2541.5	450.7	30	20	16.66666667	15	14	13.33333333	12.85714286	12.5	11.11111111	10	10	10	6.666666667	5	6	5	4.285714286	5	4.444444444	5	40	30	23.33333333	22.5	18	16.66666667	14.28571429	15	14.44444444	14	60	35	26.66666667	22.5	22	20	18.57142857	17.5	16.66666667	16	30	20	16.66666667	12.5	12	13.33333333
YCL016C	0.931989193	1781.05	705.7	20	15	13.33333333	10	10	10	10	10	8.888888889	8	10	5	6.666666667	5	4	3.333333333	2.857142857	2.5	2.222222222	2	30	20	16.66666667	12.5	14	11.66666667	11.42857143	10	10	9	40	25	23.33333333	20	18	16.66666667	14.28571429	15	14.44444444	13	30	20	16.66666667	12.5	12	11.66666667
YCL017C	1.057257065	7165.45	385.9	60	45	36.66666667	30	26	25	24.28571429	21.25	20	18	10	5	6.666666667	5	4	3.333333333	4.285714286	3.75	3.333333333	3	30	25	16.66666667	12.5	10	10	10	10	8.888888889	8	30	20	20	15	12	11.66666667	11.42857143	10	10	10	20	10	10	7.5	6	6.666666667
YCL018W	1.135648234	60140.8	NaN	40	25	26.66666667	20	18	18.33333333	15.71428571	15	13.33333333	13	10	5	3.333333333	2.5	2	1.666666667	1.428571429	1.25	1.111111111	1	40	20	16.66666667	15	14	11.66666667	10	10	8.888888889	9	30	15	13.33333333	15	12	10	10	10	8.888888889	8	20	15	10	10	8	6.666666667
YCL019W	0.856176621	NaN	NaN	40	20	13.33333333	12.5	10	11.66666667	11.42857143	11.25	10	10	20	15	13.33333333	10	8	6.666666667	5.714285714	5	4.444444444	4	40	30	23.33333333	20	20	20	17.14285714	17.5	15.55555556	16	40	30	20	15	16	13.33333333	12.85714286	13.75	12.22222222	12	30	15	13.33333333	15	12	11.66666667
YCL020W	0.939362739	NaN	NaN	40	20	13.33333333	10	10	10	10	8.75	10	9	10	5	3.333333333	2.5	2	3.333333333	2.857142857	2.5	2.222222222	2	20	15	10	10	8	8.333333333	7.142857143	7.5	6.666666667	6	30	15	13.33333333	12.5	10	11.66666667	10	8.75	8.888888889	8	30	15	10	10	12	10
YCL021W-A	1.024495813	1384.59	NaN	30	20	16.66666667	12.5	10	10	8.571428571	7.5	6.666666667	6	10	5	3.333333333	2.5	2	3.333333333	2.857142857	2.5	2.222222222	2	20	15	13.33333333	10	8	6.666666667	5.714285714	5	4.444444444	4	20	15	13.33333333	12.5	12	10	8.571428571	8.75	7.777777778	7	20	15	13.33333333	12.5	12	10
YCL024W	0.850755335	1378.69	443.9	30	20	20	17.5	14	13.33333333	11.42857143	11.25	10	10	10	10	6.666666667	5	4	5	4.285714286	3.75	4.444444444	4	50	35	26.66666667	22.5	22	21.66666667	20	20	17.77777778	16	40	30	23.33333333	22.5	22	18.33333333	18.57142857	16.25	16.66666667	15	20	15	10	10	8	6.666666667
YCL025C	1.077907717	27282.88	NaN	50	30	26.66666667	25	24	20	18.57142857	17.5	16.66666667	16	30	15	10	7.5	10	8.333333333	7.142857143	6.25	5.555555556	7	30	20	20	15	12	11.66666667	10	8.75	8.888888889	8	50	30	20	15	12	11.66666667	11.42857143	11.25	11.11111111	11	30	25	20	20	16	15
YCL026C-A	1.12898405	1213.83	NaN	50	35	26.66666667	22.5	20	21.66666667	20	18.75	17.77777778	17	10	5	3.333333333	5	4	3.333333333	2.857142857	2.5	2.222222222	2	20	10	10	10	10	8.333333333	8.571428571	8.75	7.777777778	7	20	15	16.66666667	12.5	10	10	8.571428571	7.5	6.666666667	7	20	15	13.33333333	10	8	6.666666667
YCL026C-B	1.160733239	7759.54	NaN	50	35	30	25	24	21.66666667	21.42857143	20	18.88888889	19	0	0	0	0	0	0	0	0	0	0	20	15	13.33333333	12.5	10	10	8.571428571	7.5	6.666666667	7	20	15	13.33333333	10	10	10	10	8.75	8.888888889	8	30	20	20	15	12	10
YCL027W	0.858849301	2383.06	NaN	30	20	16.66666667	12.5	14	13.33333333	12.85714286	11.25	10	9	20	10	6.666666667	7.5	6	6.666666667	5.714285714	5	4.444444444	4	30	20	16.66666667	12.5	12	11.66666667	11.42857143	10	8.888888889	8	40	20	16.66666667	12.5	12	11.66666667	10	8.75	7.777777778	9	20	15	10	10	10	8.333333333
YCL028W	1.043514702	10544.23	1009.9	40	25	20	15	18	16.66666667	14.28571429	15	14.44444444	13	0	0	0	0	0	0	0	0	0	0	20	15	13.33333333	10	10	8.333333333	8.571428571	7.5	7.777777778	7	20	15	13.33333333	12.5	10	8.333333333	7.142857143	6.25	5.555555556	5	30	15	10	10	8	8.333333333
YCL029C	0.929601461	1926.8	693.2	30	20	16.66666667	15	14	13.33333333	11.42857143	10	8.888888889	9	20	15	10	7.5	6	5	4.285714286	3.75	3.333333333	3	30	20	20	17.5	16	15	14.28571429	13.75	12.22222222	12	50	30	23.33333333	22.5	24	21.66666667	21.42857143	20	20	20	20	15	10	10	8	8.333333333
YCL030C	1.056678631	74324.25	7649.4	50	35	26.66666667	22.5	20	20	18.57142857	17.5	17.77777778	16	20	10	10	7.5	6	5	4.285714286	5	4.444444444	4	40	25	20	17.5	16	13.33333333	12.85714286	12.5	11.11111111	11	50	35	23.33333333	25	20	20	17.14285714	17.5	15.55555556	15	20	15	13.33333333	10	10	10
YCL031C	0.912557903	5813.32	514	30	20	16.66666667	12.5	12	10	10	10	8.888888889	9	10	5	6.666666667	5	4	3.333333333	2.857142857	2.5	3.333333333	3	30	15	13.33333333	15	12	10	8.571428571	8.75	8.888888889	8	30	20	16.66666667	12.5	12	11.66666667	10	8.75	8.888888889	9	30	20	13.33333333	12.5	10	10
YCL032W	0.910715002	2988.86	374.9	20	15	13.33333333	12.5	12	10	8.571428571	7.5	7.777777778	8	30	15	13.33333333	12.5	10	8.333333333	7.142857143	6.25	5.555555556	5	40	25	20	20	18	16.66666667	17.14285714	16.25	15.55555556	16	30	20	16.66666667	12.5	12	10	10	10	8.888888889	8	10	10	6.666666667	5	4	3.333333333
YCL033C	1.046022816	4420.89	251.5	20	20	13.33333333	15	14	11.66666667	11.42857143	11.25	11.11111111	10	30	15	10	10	10	10	8.571428571	8.75	7.777777778	7	30	15	13.33333333	10	10	10	8.571428571	7.5	7.777777778	7	20	15	10	12.5	10	8.333333333	8.571428571	7.5	7.777777778	7	20	10	6.666666667	5	6	5
YCL034W	0.927910468	4356.39	473.3	30	25	16.66666667	15	16	13.33333333	14.28571429	13.75	13.33333333	12	10	5	3.333333333	2.5	2	1.666666667	1.428571429	1.25	1.111111111	1	40	40	33.33333333	27.5	24	20	18.57142857	16.25	15.55555556	14	40	30	20	17.5	14	13.33333333	14.28571429	12.5	13.33333333	12	20	10	6.666666667	7.5	6	5
YCL035C	1.060861582	22432.58	569.1	30	20	13.33333333	12.5	12	11.66666667	10	8.75	7.777777778	8	20	10	6.666666667	5	4	3.333333333	2.857142857	2.5	2.222222222	2	20	10	10	10	8	6.666666667	5.714285714	6.25	5.555555556	5	50	30	20	17.5	16	13.33333333	12.85714286	11.25	12.22222222	11	10	10	6.666666667	5	4	3.333333333
YCL036W	0.951000504	718.74	NaN	30	20	20	15	14	13.33333333	12.85714286	13.75	12.22222222	12	20	15	10	7.5	6	5	5.714285714	6.25	6.666666667	6	30	20	13.33333333	12.5	12	11.66666667	10	10	10	10	30	20	16.66666667	15	14	13.33333333	12.85714286	12.5	12.22222222	13	30	15	16.66666667	12.5	12	11.66666667
YCL037C	1.109466026	27979.85	630.2	50	30	26.66666667	22.5	18	16.66666667	14.28571429	12.5	12.22222222	12	0	0	0	0	0	0	0	0	0	0	20	15	10	7.5	8	6.666666667	5.714285714	6.25	5.555555556	5	40	35	30	22.5	24	23.33333333	20	18.75	18.88888889	18	20	15	10	10	8	8.333333333
YCL038C	0.892873407	1068.17	NaN	20	15	13.33333333	12.5	10	10	10	8.75	8.888888889	9	10	10	6.666666667	5	4	3.333333333	2.857142857	2.5	2.222222222	3	30	20	16.66666667	12.5	12	10	10	8.75	8.888888889	8	30	25	16.66666667	12.5	10	8.333333333	7.142857143	7.5	6.666666667	6	40	30	26.66666667	20	20	18.33333333
YCL039W	0.970817407	1361.16	582.3	30	20	20	15	14	11.66666667	12.85714286	11.25	11.11111111	11	20	10	6.666666667	5	6	5	4.285714286	3.75	3.333333333	4	40	25	20	17.5	18	15	14.28571429	13.75	13.33333333	12	30	20	16.66666667	12.5	12	10	10	8.75	8.888888889	9	30	15	13.33333333	10	10	10
YCL040W	1.108363026	32705.68	905.3	50	30	23.33333333	20	16	15	14.28571429	16.25	16.66666667	15	20	10	6.666666667	7.5	6	5	4.285714286	3.75	3.333333333	3	40	30	23.33333333	20	16	15	14.28571429	13.75	12.22222222	12	30	25	20	15	14	13.33333333	11.42857143	10	10	10	20	15	10	12.5	10	10
YCL042W	0.943286153	12338.99	NaN	30	15	13.33333333	12.5	10	8.333333333	8.571428571	7.5	6.666666667	7	10	5	3.333333333	2.5	2	3.333333333	2.857142857	2.5	2.222222222	2	10	10	6.666666667	5	4	3.333333333	2.857142857	2.5	2.222222222	2	10	5	3.333333333	5	4	3.333333333	2.857142857	2.5	2.222222222	3	0	0	0	0	0	0
YCL043C	1.217074372	31843.46	745.4	50	35	30	22.5	18	18.33333333	17.14285714	16.25	15.55555556	16	20	10	10	10	8	6.666666667	5.714285714	5	4.444444444	4	30	25	23.33333333	20	18	18.33333333	15.71428571	15	13.33333333	13	50	35	30	25	20	18.33333333	15.71428571	15	14.44444444	14	30	20	16.66666667	12.5	12	10
YCL044C	0.969611864	2428.6	440.4	40	20	16.66666667	12.5	10	8.333333333	7.142857143	6.25	6.666666667	6	10	5	3.333333333	2.5	2	1.666666667	1.428571429	1.25	1.111111111	1	60	35	23.33333333	20	16	13.33333333	11.42857143	11.25	10	10	20	15	16.66666667	15	14	13.33333333	12.85714286	12.5	11.11111111	11	40	25	20	15	12	10
YCL045C	0.935620927	7530.01	482.1	30	20	13.33333333	12.5	10	8.333333333	7.142857143	7.5	6.666666667	7	20	10	6.666666667	5	4	3.333333333	4.285714286	3.75	3.333333333	4	30	25	20	17.5	14	15	14.28571429	13.75	12.22222222	12	30	20	16.66666667	15	14	13.33333333	12.85714286	12.5	11.11111111	10	30	20	13.33333333	12.5	10	8.333333333
YCL047C	0.896457174	2745.13	9627.3	20	15	13.33333333	10	10	8.333333333	7.142857143	7.5	7.777777778	7	20	10	6.666666667	5	6	5	4.285714286	3.75	4.444444444	4	20	15	13.33333333	12.5	12	10	10	10	8.888888889	9	20	15	13.33333333	10	12	11.66666667	10	8.75	8.888888889	9	20	15	13.33333333	15	14	11.66666667
YCL048W	0.899389375	NaN	NaN	30	25	16.66666667	15	12	10	8.571428571	7.5	6.666666667	6	10	5	6.666666667	5	4	3.333333333	2.857142857	3.75	3.333333333	3	20	15	13.33333333	10	10	10	10	8.75	7.777777778	8	30	25	16.66666667	17.5	16	13.33333333	12.85714286	12.5	12.22222222	11	30	20	16.66666667	15	12	10
YCL048W-A	1.127081373	NaN	NaN	60	45	30	25	24	23.33333333	24.28571429	NaN	NaN	NaN	0	0	0	0	0	0	0	NaN	NaN	NaN	0	0	0	0	0	0	0	NaN	NaN	NaN	10	5	3.333333333	5	4	3.333333333	2.857142857	NaN	NaN	NaN	20	15	10	7.5	6	5
YCL049C	0.975401552	1028.68	NaN	30	25	16.66666667	12.5	12	11.66666667	11.42857143	11.25	10	9	10	10	10	7.5	8	6.666666667	5.714285714	5	4.444444444	4	40	25	20	20	18	16.66666667	15.71428571	15	13.33333333	13	70	35	26.66666667	27.5	24	20	17.14285714	15	13.33333333	12	20	15	13.33333333	10	10	8.333333333
YCL050C	1.053251051	24546.24	904	20	15	10	10	10	8.333333333	8.571428571	7.5	6.666666667	6	10	5	6.666666667	5	4	5	4.285714286	3.75	4.444444444	4	20	15	13.33333333	10	10	10	8.571428571	8.75	7.777777778	8	40	30	26.66666667	20	18	16.66666667	14.28571429	13.75	13.33333333	12	20	20	13.33333333	15	12	11.66666667
YCL051W	0.884076272	1085.77	NaN	30	25	20	17.5	16	13.33333333	11.42857143	10	10	10	10	5	6.666666667	5	4	3.333333333	2.857142857	2.5	2.222222222	2	30	20	16.66666667	17.5	16	13.33333333	14.28571429	12.5	12.22222222	11	50	35	23.33333333	20	18	15	14.28571429	13.75	12.22222222	12	30	15	13.33333333	10	10	8.333333333
YCL052C	0.894962597	2437.01	NaN	20	15	10	7.5	6	5	5.714285714	5	4.444444444	4	10	10	6.666666667	5	4	3.333333333	4.285714286	3.75	3.333333333	3	40	25	20	17.5	14	11.66666667	12.85714286	12.5	12.22222222	11	30	20	20	17.5	16	16.66666667	14.28571429	13.75	13.33333333	13	20	15	13.33333333	10	10	8.333333333
YCL054W	1.01942367	5450.91	514.5	30	30	26.66666667	25	22	20	17.14285714	15	15.55555556	14	20	15	10	7.5	8	6.666666667	5.714285714	5	4.444444444	4	50	40	33.33333333	27.5	24	20	18.57142857	18.75	18.88888889	21	50	40	33.33333333	30	24	21.66666667	20	18.75	17.77777778	17	20	15	13.33333333	10	12	10
YCL054W-A	0.812872799	NaN	NaN	10	5	NaN	NaN	NaN	NaN	NaN	NaN	NaN	NaN	10	5	NaN	NaN	NaN	NaN	NaN	NaN	NaN	NaN	10	5	NaN	NaN	NaN	NaN	NaN	NaN	NaN	NaN	10	5	NaN	NaN	NaN	NaN	NaN	NaN	NaN	NaN	20	10	NaN	NaN	NaN	NaN
YCL055W	0.937825591	1731.78	39.7	30	15	13.33333333	10	8	6.666666667	7.142857143	6.25	6.666666667	6	20	15	10	7.5	6	5	4.285714286	3.75	3.333333333	3	30	20	13.33333333	15	14	13.33333333	11.42857143	10	8.888888889	9	20	20	13.33333333	12.5	12	10	8.571428571	8.75	7.777777778	8	20	15	10	10	10	8.333333333
YCL056C	0.781230403	1464.66	NaN	20	10	10	7.5	6	5	4.285714286	3.75	3.333333333	4	30	20	13.33333333	10	8	6.666666667	5.714285714	5	5.555555556	5	20	15	10	10	8	6.666666667	7.142857143	7.5	6.666666667	6	20	10	10	7.5	6	5	4.285714286	5	4.444444444	5	20	10	6.666666667	5	6	5
YCL057C-A	1.201029953	3439.62	377.8	20	15	13.33333333	10	10	8.333333333	7.142857143	7.5	7.777777778	NaN	0	0	0	0	0	0	0	0	0	NaN	20	15	10	7.5	6	5	5.714285714	5	4.444444444	NaN	10	5	3.333333333	2.5	2	1.666666667	1.428571429	2.5	2.222222222	NaN	30	25	20	17.5	14	11.66666667
YCL057W	0.969355001	9831.19	544.4	30	20	16.66666667	15	14	13.33333333	11.42857143	10	10	10	20	10	6.666666667	5	4	3.333333333	2.857142857	2.5	2.222222222	2	20	20	16.66666667	17.5	16	15	14.28571429	13.75	13.33333333	13	30	20	20	17.5	14	15	14.28571429	13.75	13.33333333	12	30	15	13.33333333	12.5	10	10
YCL058C	0.9641156	1344.93	NaN	20	20	13.33333333	10	10	8.333333333	7.142857143	7.5	7.777777778	7	10	10	6.666666667	7.5	6	5	5.714285714	5	5.555555556	5	10	10	6.666666667	5	4	3.333333333	2.857142857	2.5	3.333333333	3	10	5	6.666666667	5	4	3.333333333	2.857142857	2.5	2.222222222	2	40	35	30	27.5	24	20
YCL058W-A	0.911268309	255.5	70.8	20	20	13.33333333	10	10	8.333333333	7.142857143	6.25	5.555555556	5	10	5	3.333333333	2.5	2	1.666666667	1.428571429	1.25	1.111111111	1	20	10	10	7.5	6	5	4.285714286	3.75	3.333333333	3	30	25	20	20	18	16.66666667	15.71428571	15	13.33333333	12	10	5	3.333333333	2.5	2	1.666666667
YCL059C	0.963096624	6287.98	419	20	15	13.33333333	12.5	10	11.66666667	10	8.75	8.888888889	9	10	5	6.666666667	5	4	3.333333333	4.285714286	3.75	3.333333333	3	50	25	20	15	12	13.33333333	12.85714286	11.25	11.11111111	11	50	40	33.33333333	27.5	28	23.33333333	21.42857143	18.75	16.66666667	17	20	15	13.33333333	10	8	6.666666667
YCL061C	0.880100752	1432.86	NaN	30	15	13.33333333	10	10	10	10	8.75	7.777777778	7	10	5	3.333333333	2.5	2	1.666666667	1.428571429	1.25	1.111111111	1	50	40	33.33333333	25	20	18.33333333	18.57142857	18.75	20	19	60	35	33.33333333	27.5	26	23.33333333	24.28571429	23.75	23.33333333	22	30	20	13.33333333	10	8	6.666666667
YCL063W	0.83353445	1041.27	NaN	30	20	16.66666667	12.5	12	10	10	10	10	9	20	10	6.666666667	7.5	6	5	4.285714286	3.75	3.333333333	3	60	35	23.33333333	20	18	15	12.85714286	12.5	11.11111111	10	30	20	16.66666667	17.5	16	13.33333333	11.42857143	11.25	10	10	30	20	16.66666667	12.5	12	10
YCL064C	0.949171532	12535.09	90.6	50	30	23.33333333	17.5	18	16.66666667	15.71428571	13.75	12.22222222	13	20	10	6.666666667	5	6	5	4.285714286	3.75	3.333333333	3	20	20	16.66666667	15	12	10	10	8.75	8.888888889	8	20	15	13.33333333	10	8	8.333333333	8.571428571	7.5	7.777777778	8	30	20	16.66666667	12.5	12	11.66666667
YCL066W	0.792797571	NaN	NaN	20	15	13.33333333	12.5	10	8.333333333	8.571428571	8.75	7.777777778	7	10	5	3.333333333	2.5	2	1.666666667	1.428571429	1.25	1.111111111	1	20	10	6.666666667	7.5	8	6.666666667	5.714285714	5	4.444444444	4	20	15	10	10	10	8.333333333	7.142857143	6.25	5.555555556	5	30	20	16.66666667	12.5	12	11.66666667
YCL067C	0.824715722	696.98	NaN	20	15	10	7.5	6	6.666666667	5.714285714	5	4.444444444	5	20	10	6.666666667	5	4	3.333333333	2.857142857	2.5	2.222222222	2	20	15	10	7.5	8	6.666666667	7.142857143	6.25	5.555555556	6	50	25	20	17.5	14	15	12.85714286	12.5	11.11111111	10	10	10	6.666666667	7.5	6	5
YCL068C	0.910731334	NaN	NaN	30	25	16.66666667	15	14	15	12.85714286	12.5	12.22222222	12	20	10	6.666666667	5	4	3.333333333	2.857142857	2.5	2.222222222	2	40	20	13.33333333	12.5	12	11.66666667	10	8.75	8.888888889	8	20	10	6.666666667	5	4	3.333333333	4.285714286	3.75	3.333333333	3	20	10	10	7.5	8	6.666666667
YCL069W	0.888972319	2772	NaN	40	25	20	15	14	13.33333333	11.42857143	11.25	11.11111111	12	20	10	10	7.5	8	6.666666667	5.714285714	5	4.444444444	4	30	15	13.33333333	12.5	10	10	11.42857143	10	8.888888889	8	30	15	10	7.5	8	6.666666667	5.714285714	6.25	5.555555556	5	50	30	30	25	22	20
YCL073C	0.894963711	NaN	NaN	40	25	20	20	16	15	14.28571429	13.75	12.22222222	13	20	10	6.666666667	7.5	6	5	4.285714286	3.75	3.333333333	4	20	15	13.33333333	10	8	8.333333333	8.571428571	7.5	7.777777778	7	30	25	20	15	12	13.33333333	11.42857143	11.25	10	9	60	30	23.33333333	22.5	22	18.33333333
YCR002C	0.938428652	9625.61	1301.8	20	20	16.66666667	12.5	10	8.333333333	8.571428571	7.5	7.777777778	7	10	5	3.333333333	2.5	2	1.666666667	1.428571429	1.25	1.111111111	1	30	20	13.33333333	12.5	14	11.66666667	10	8.75	8.888888889	8	50	25	26.66666667	25	22	23.33333333	20	18.75	17.77777778	17	20	15	10	10	8	8.333333333
YCR003W	0.949085187	4005.96	NaN	20	10	6.666666667	5	4	3.333333333	4.285714286	3.75	3.333333333	3	20	20	13.33333333	10	8	6.666666667	5.714285714	5	4.444444444	4	40	20	16.66666667	15	12	10	8.571428571	7.5	6.666666667	6	50	30	20	17.5	14	11.66666667	10	8.75	7.777777778	8	20	10	6.666666667	5	4	6.666666667
YCR004C	1.039447453	15017.82	438.3	40	30	26.66666667	22.5	20	18.33333333	18.57142857	17.5	16.66666667	16	20	10	6.666666667	5	4	3.333333333	2.857142857	2.5	2.222222222	2	10	10	10	10	8	8.333333333	7.142857143	7.5	6.666666667	6	30	20	16.66666667	15	14	11.66666667	11.42857143	10	11.11111111	10	30	20	13.33333333	12.5	10	8.333333333
YCR005C	0.966553879	4922.75	84.1	30	25	20	15	16	13.33333333	12.85714286	12.5	12.22222222	11	0	0	0	0	0	0	0	0	0	0	30	20	20	15	14	15	12.85714286	12.5	11.11111111	11	30	20	16.66666667	12.5	10	11.66666667	10	8.75	8.888888889	9	20	15	10	7.5	6	6.666666667
YCR007C	0.882226813	590.18	NaN	30	20	16.66666667	15	14	13.33333333	11.42857143	10	8.888888889	8	10	5	3.333333333	2.5	4	3.333333333	2.857142857	2.5	2.222222222	2	30	20	13.33333333	12.5	10	8.333333333	7.142857143	7.5	6.666666667	6	30	20	16.66666667	15	12	11.66666667	10	10	8.888888889	9	30	25	20	17.5	16	15
YCR008W	0.924050237	1202.94	292.2	30	20	13.33333333	12.5	14	11.66666667	11.42857143	11.25	11.11111111	10	20	10	10	7.5	8	6.666666667	5.714285714	6.25	6.666666667	6	30	15	20	15	14	13.33333333	11.42857143	11.25	10	9	40	20	16.66666667	15	12	13.33333333	11.42857143	12.5	11.11111111	11	20	15	10	10	8	8.333333333
YCR009C	0.976650477	11647.96	578.4	30	25	23.33333333	17.5	16	13.33333333	11.42857143	11.25	10	10	10	5	3.333333333	2.5	4	3.333333333	2.857142857	2.5	2.222222222	2	30	20	16.66666667	15	14	13.33333333	12.85714286	12.5	12.22222222	11	30	20	16.66666667	12.5	12	10	10	10	10	10	20	15	10	10	8	6.666666667
YCR010C	1.042440718	1298.19	NaN	40	30	23.33333333	20	18	16.66666667	15.71428571	15	15.55555556	15	10	5	6.666666667	5	4	3.333333333	2.857142857	2.5	3.333333333	3	30	20	16.66666667	15	14	11.66666667	11.42857143	10	8.888888889	8	30	15	10	10	10	8.333333333	7.142857143	6.25	5.555555556	5	40	30	23.33333333	20	18	16.66666667
YCR011C	0.878064006	3200.08	1028	30	20	13.33333333	10	10	10	8.571428571	8.75	7.777777778	8	30	25	23.33333333	20	18	15	15.71428571	16.25	15.55555556	15	30	20	20	17.5	16	16.66666667	15.71428571	15	13.33333333	14	50	35	23.33333333	20	22	20	18.57142857	16.25	14.44444444	14	50	35	26.66666667	22.5	20	16.66666667
YCR012W	1.41543133	1048126.29	984.6	40	25	23.33333333	20	18	18.33333333	17.14285714	17.5	16.66666667	16	10	5	3.333333333	2.5	2	1.666666667	1.428571429	1.25	1.111111111	1	30	25	16.66666667	12.5	12	10	10	11.25	11.11111111	11	40	20	20	15	16	15	12.85714286	12.5	12.22222222	12	30	15	13.33333333	10	10	10
YCR014C	0.89698305	919.99	NaN	20	15	10	10	8	8.333333333	7.142857143	7.5	7.777777778	7	30	15	10	10	8	8.333333333	8.571428571	8.75	7.777777778	7	30	25	23.33333333	20	20	18.33333333	17.14285714	16.25	14.44444444	16	70	45	40	32.5	28	25	22.85714286	20	17.77777778	18	30	25	16.66666667	12.5	12	10
YCR015C	0.903297879	2493.94	401.2	20	15	10	7.5	6	5	4.285714286	3.75	3.333333333	3	20	10	10	7.5	8	8.333333333	7.142857143	6.25	6.666666667	7	30	20	13.33333333	15	12	13.33333333	11.42857143	11.25	10	11	20	15	13.33333333	12.5	10	10	8.571428571	8.75	8.888888889	8	20	20	16.66666667	12.5	12	11.66666667
YCR016W	0.868862176	4929.3	475.4	30	15	13.33333333	10	8	6.666666667	5.714285714	5	4.444444444	4	10	5	3.333333333	2.5	2	1.666666667	1.428571429	1.25	1.111111111	1	30	20	13.33333333	10	10	10	8.571428571	8.75	8.888888889	8	50	35	33.33333333	30	28	25	22.85714286	22.5	20	20	30	15	10	10	8	10
YCR017C	0.980338799	2209.26	NaN	40	25	23.33333333	20	16	15	12.85714286	11.25	11.11111111	10	10	10	6.666666667	5	4	3.333333333	2.857142857	2.5	3.333333333	3	50	25	20	17.5	16	15	14.28571429	12.5	12.22222222	11	40	30	20	20	18	16.66666667	14.28571429	12.5	12.22222222	12	50	35	23.33333333	20	16	16.66666667
YCR018C	0.851263255	1776.52	NaN	20	15	13.33333333	10	8	6.666666667	7.142857143	7.5	7.777777778	8	20	10	13.33333333	10	8	6.666666667	7.142857143	6.25	6.666666667	6	30	20	13.33333333	12.5	10	8.333333333	8.571428571	8.75	7.777777778	7	30	20	13.33333333	12.5	12	11.66666667	11.42857143	11.25	10	10	20	10	6.666666667	5	6	5
YCR019W	0.88026198	4066.97	458.1	30	25	20	17.5	14	11.66666667	11.42857143	10	11.11111111	10	20	10	10	7.5	6	5	5.714285714	5	4.444444444	5	40	25	20	17.5	16	16.66666667	14.28571429	13.75	13.33333333	13	30	25	16.66666667	15	12	11.66666667	10	8.75	8.888888889	8	20	15	13.33333333	12.5	10	10
YCR020C	0.995454851	2671.97	NaN	20	15	13.33333333	10	12	10	10	10	10	10	10	5	6.666666667	5	4	5	4.285714286	3.75	4.444444444	4	20	20	16.66666667	15	14	11.66666667	11.42857143	10	11.11111111	10	30	30	23.33333333	22.5	18	15	15.71428571	13.75	13.33333333	12	40	25	23.33333333	20	16	13.33333333
YCR020C-A	0.992791775	2190.21	138.6	20	10	6.666666667	5	6	6.666666667	5.714285714	5	NaN	NaN	0	0	0	0	0	0	0	0	NaN	NaN	20	15	10	12.5	10	8.333333333	8.571428571	7.5	NaN	NaN	20	10	10	10	8	6.666666667	7.142857143	6.25	NaN	NaN	10	5	3.333333333	2.5	2	1.666666667
YCR020W-B	0.83831483	6168.32	556.9	10	10	6.666666667	5	4	5	4.285714286	NaN	NaN	NaN	10	5	3.333333333	2.5	2	1.666666667	1.428571429	NaN	NaN	NaN	10	5	3.333333333	2.5	2	1.666666667	1.428571429	NaN	NaN	NaN	30	20	20	17.5	16	13.33333333	12.85714286	NaN	NaN	NaN	10	5	3.333333333	2.5	2	1.666666667
YCR021C	1.089557876	6499.14	NaN	30	25	20	20	18	15	14.28571429	13.75	13.33333333	12	20	15	10	10	10	8.333333333	8.571428571	7.5	6.666666667	6	30	15	13.33333333	10	10	11.66666667	10	8.75	7.777777778	8	40	30	30	25	20	16.66666667	14.28571429	12.5	12.22222222	11	60	35	26.66666667	25	24	21.66666667
YCR023C	0.887366658	1343.84	NaN	30	15	13.33333333	12.5	12	10	10	8.75	8.888888889	9	10	10	6.666666667	5	4	3.333333333	4.285714286	3.75	4.444444444	4	30	25	20	17.5	16	15	14.28571429	13.75	12.22222222	12	30	20	16.66666667	15	12	10	11.42857143	11.25	10	9	40	25	20	17.5	14	13.33333333
YCR024C	0.903043661	1792.71	570.2	20	10	6.666666667	7.5	6	6.666666667	5.714285714	6.25	5.555555556	6	20	10	10	7.5	6	6.666666667	5.714285714	5	4.444444444	5	30	15	20	15	14	11.66666667	11.42857143	10	8.888888889	9	30	20	16.66666667	15	14	15	14.28571429	13.75	13.33333333	13	40	25	16.66666667	15	14	11.66666667
YCR024C-A	1.287538984	76782.38	NaN	30	20	13.33333333	10	NaN	NaN	NaN	NaN	NaN	NaN	10	5	3.333333333	2.5	NaN	NaN	NaN	NaN	NaN	NaN	0	0	0	0	NaN	NaN	NaN	NaN	NaN	NaN	0	0	0	0	NaN	NaN	NaN	NaN	NaN	NaN	10	5	6.666666667	5	NaN	NaN
YCR024C-B	0.854502226	NaN	NaN	10	10	6.666666667	5	6	5	4.285714286	3.75	NaN	NaN	20	15	13.33333333	10	10	8.333333333	8.571428571	7.5	NaN	NaN	10	5	3.333333333	2.5	2	1.666666667	1.428571429	1.25	NaN	NaN	10	5	6.666666667	5	6	5	4.285714286	3.75	NaN	NaN	50	35	26.66666667	22.5	24	20
YCR026C	0.879318321	1621.49	250.2	30	20	13.33333333	10	12	10	10	8.75	7.777777778	7	20	10	6.666666667	5	4	3.333333333	2.857142857	2.5	2.222222222	2	60	45	36.66666667	27.5	22	18.33333333	17.14285714	17.5	17.77777778	19	40	25	23.33333333	22.5	18	16.66666667	15.71428571	15	14.44444444	15	30	25	23.33333333	17.5	16	16.66666667
YCR027C	0.837760418	3063.27	591.5	30	20	16.66666667	12.5	12	10	10	8.75	7.777777778	8	10	5	6.666666667	5	4	3.333333333	4.285714286	3.75	3.333333333	3	30	20	16.66666667	12.5	10	11.66666667	11.42857143	10	8.888888889	9	30	20	20	17.5	16	15	12.85714286	11.25	10	9	20	15	10	10	8	6.666666667
YCR028C	0.954107829	2339.36	NaN	30	25	23.33333333	22.5	20	18.33333333	18.57142857	17.5	17.77777778	16	10	10	6.666666667	7.5	8	6.666666667	5.714285714	5	4.444444444	5	60	50	36.66666667	27.5	22	18.33333333	17.14285714	15	13.33333333	13	40	35	26.66666667	20	18	15	12.85714286	12.5	11.11111111	10	30	25	20	17.5	16	15
YCR028C-A	1.164930752	17842.88	544.4	40	20	13.33333333	10	12	11.66666667	10	8.75	8.888888889	9	0	0	0	0	0	0	0	0	0	0	20	15	13.33333333	12.5	10	8.333333333	8.571428571	7.5	6.666666667	6	30	20	13.33333333	12.5	12	11.66666667	11.42857143	10	8.888888889	9	30	20	13.33333333	12.5	10	8.333333333
YCR030C	0.950814434	6990.9	655.4	40	30	20	17.5	18	15	15.71428571	15	13.33333333	12	10	10	6.666666667	5	4	3.333333333	2.857142857	2.5	2.222222222	2	20	15	10	10	8	8.333333333	8.571428571	7.5	6.666666667	7	30	20	20	17.5	16	15	15.71428571	15	14.44444444	14	20	15	13.33333333	12.5	12	11.66666667
YCR031C	1.410626677	68873.54	NaN	50	35	26.66666667	22.5	24	21.66666667	20	17.5	17.77777778	17	10	5	3.333333333	2.5	2	1.666666667	1.428571429	1.25	1.111111111	1	20	15	13.33333333	10	10	10	8.571428571	7.5	6.666666667	7	10	10	6.666666667	7.5	6	5	4.285714286	5	4.444444444	4	20	15	10	7.5	6	5
YCR032W	0.834637258	944.64	NaN	30	20	16.66666667	15	12	11.66666667	11.42857143	11.25	10	9	20	15	10	7.5	8	6.666666667	7.142857143	6.25	5.555555556	6	30	20	16.66666667	15	12	11.66666667	11.42857143	11.25	11.11111111	11	50	30	23.33333333	20	20	18.33333333	17.14285714	15	14.44444444	14	40	25	20	20	18	15
YCR033W	0.8544555	1451.15	NaN	60	35	26.66666667	22.5	20	16.66666667	15.71428571	13.75	12.22222222	12	10	5	3.333333333	2.5	2	3.333333333	2.857142857	2.5	2.222222222	2	30	20	16.66666667	15	12	11.66666667	14.28571429	12.5	11.11111111	10	50	45	40	32.5	30	28.33333333	30	27.5	27.77777778	26	30	15	13.33333333	10	8	8.333333333
YCR034W	1.047090454	9198.53	2042.6	30	15	13.33333333	12.5	12	10	11.42857143	10	8.888888889	10	20	15	10	7.5	6	5	4.285714286	3.75	3.333333333	4	20	10	10	7.5	6	5	4.285714286	3.75	3.333333333	3	20	10	10	10	10	8.333333333	7.142857143	6.25	5.555555556	5	40	25	20	15	14	13.33333333
YCR035C	0.93128188	4013.53	587.5	30	15	13.33333333	12.5	12	11.66666667	10	10	8.888888889	9	10	5	3.333333333	5	4	3.333333333	2.857142857	3.75	3.333333333	3	30	25	20	17.5	14	13.33333333	11.42857143	10	11.11111111	10	50	30	26.66666667	25	20	20	17.14285714	15	15.55555556	15	20	10	6.666666667	5	4	3.333333333
YCR036W	0.912015528	4469.98	482.4	30	25	20	15	12	10	10	8.75	8.888888889	9	10	5	6.666666667	5	4	3.333333333	2.857142857	2.5	2.222222222	2	30	20	13.33333333	12.5	10	8.333333333	8.571428571	8.75	7.777777778	7	50	35	23.33333333	22.5	22	18.33333333	17.14285714	17.5	16.66666667	17	20	15	10	7.5	8	6.666666667
YCR037C	0.954132297	1532.85	NaN	40	25	20	20	20	18.33333333	15.71428571	15	15.55555556	14	30	15	10	7.5	6	5	4.285714286	3.75	3.333333333	4	50	35	30	22.5	18	16.66666667	14.28571429	12.5	12.22222222	13	40	25	20	20	18	16.66666667	17.14285714	17.5	15.55555556	15	30	20	16.66666667	15	14	15
YCR038C	0.880316439	1080.38	NaN	30	25	16.66666667	15	14	15	12.85714286	12.5	12.22222222	12	20	10	6.666666667	5	4	3.333333333	2.857142857	2.5	2.222222222	2	40	20	16.66666667	15	12	11.66666667	10	8.75	10	9	30	25	20	15	16	15	14.28571429	13.75	13.33333333	12	20	15	13.33333333	12.5	12	10
YCR039C	0.824715722	333.32	NaN	20	15	10	7.5	6	6.666666667	5.714285714	5	4.444444444	5	20	10	6.666666667	5	4	3.333333333	2.857142857	2.5	2.222222222	2	20	15	10	7.5	8	6.666666667	7.142857143	6.25	5.555555556	6	50	25	20	17.5	14	15	12.85714286	12.5	11.11111111	10	10	10	6.666666667	7.5	6	5
YCR040W	0.792797571	1129.31	NaN	20	15	13.33333333	12.5	10	8.333333333	8.571428571	8.75	7.777777778	7	10	5	3.333333333	2.5	2	1.666666667	1.428571429	1.25	1.111111111	1	20	10	6.666666667	7.5	8	6.666666667	5.714285714	5	4.444444444	4	20	15	10	10	10	8.333333333	7.142857143	6.25	5.555555556	5	30	20	16.66666667	12.5	12	11.66666667
YCR041W	0.805232005	NaN	NaN	20	10	10	7.5	8	8.333333333	7.142857143	6.25	5.555555556	5	50	25	20	15	12	10	10	8.75	7.777777778	7	20	10	10	7.5	6	5	4.285714286	3.75	3.333333333	4	10	5	3.333333333	2.5	2	1.666666667	1.428571429	1.25	1.111111111	1	30	20	13.33333333	12.5	10	8.333333333
YCR042C	0.87794961	1844.23	298.9	30	20	16.66666667	17.5	14	11.66666667	11.42857143	10	10	9	20	15	10	7.5	8	6.666666667	7.142857143	6.25	6.666666667	6	50	30	30	22.5	20	16.66666667	15.71428571	15	13.33333333	13	80	70	53.33333333	45	38	36.66666667	38.57142857	36.25	32.22222222	31	20	20	16.66666667	12.5	12	11.66666667
YCR043C	0.927311263	4362.61	563.6	20	15	10	7.5	6	5	4.285714286	3.75	3.333333333	3	30	20	13.33333333	12.5	10	8.333333333	7.142857143	6.25	5.555555556	5	30	25	16.66666667	12.5	12	13.33333333	12.85714286	11.25	11.11111111	11	20	10	6.666666667	5	6	5	4.285714286	3.75	4.444444444	4	30	20	16.66666667	15	12	10
YCR044C	0.985923548	2905.36	NaN	50	30	26.66666667	22.5	18	16.66666667	17.14285714	15	13.33333333	12	30	15	16.66666667	12.5	10	10	10	10	8.888888889	8	30	20	16.66666667	15	14	15	12.85714286	12.5	11.11111111	10	40	20	16.66666667	12.5	14	11.66666667	10	10	10	9	30	25	23.33333333	20	16	13.33333333
YCR045C	1.010406071	1129.31	NaN	40	35	26.66666667	25	22	18.33333333	17.14285714	16.25	14.44444444	14	10	10	6.666666667	5	4	3.333333333	2.857142857	2.5	3.333333333	3	50	25	16.66666667	17.5	18	16.66666667	14.28571429	13.75	13.33333333	12	40	25	20	17.5	14	11.66666667	12.85714286	12.5	11.11111111	11	30	20	16.66666667	15	12	11.66666667
YCR046C	1.120679667	4619.08	396.4	20	15	10	10	8	8.333333333	7.142857143	7.5	7.777777778	8	10	5	3.333333333	2.5	2	1.666666667	1.428571429	1.25	1.111111111	1	20	15	13.33333333	15	12	11.66666667	10	8.75	8.888888889	9	20	10	6.666666667	5	6	5	4.285714286	3.75	4.444444444	4	10	5	3.333333333	5	4	3.333333333
YCR047C	1.038486983	4328.67	403	30	25	16.66666667	17.5	16	13.33333333	14.28571429	12.5	11.11111111	11	20	10	10	7.5	6	5	4.285714286	5	4.444444444	4	40	20	20	15	12	13.33333333	11.42857143	11.25	11.11111111	11	30	20	13.33333333	12.5	12	10	10	8.75	10	9	20	20	13.33333333	12.5	10	10
YCR048W	1.084261148	1529.32	NaN	30	20	16.66666667	12.5	12	11.66666667	11.42857143	11.25	10	9	20	10	13.33333333	10	8	8.333333333	7.142857143	6.25	6.666666667	6	20	15	13.33333333	10	10	8.333333333	8.571428571	7.5	6.666666667	7	40	40	33.33333333	27.5	24	21.66666667	21.42857143	20	17.77777778	16	40	30	26.66666667	22.5	22	20
YCR050C	0.902494429	NaN	NaN	30	20	16.66666667	12.5	12	11.66666667	10	8.75	8.888888889	8	10	10	6.666666667	5	4	5	5.714285714	5	4.444444444	4	10	5	6.666666667	5	4	3.333333333	2.857142857	2.5	2.222222222	2	20	10	6.666666667	5	4	3.333333333	2.857142857	3.75	3.333333333	3	0	0	0	0	0	0
YCR051W	1.14538183	8388.42	587.2	40	25	16.66666667	17.5	16	13.33333333	11.42857143	11.25	11.11111111	10	10	5	3.333333333	2.5	2	1.666666667	1.428571429	1.25	1.111111111	1	40	25	20	15	14	13.33333333	12.85714286	12.5	12.22222222	13	40	25	26.66666667	22.5	22	20	18.57142857	18.75	17.77777778	17	10	10	6.666666667	5	4	5
YCR052W	0.944973294	4050.27	566.4	20	15	13.33333333	10	10	8.333333333	8.571428571	7.5	7.777777778	7	10	5	3.333333333	2.5	2	1.666666667	1.428571429	1.25	1.111111111	1	40	30	23.33333333	20	20	18.33333333	17.14285714	15	14.44444444	14	40	35	30	22.5	20	16.66666667	14.28571429	13.75	13.33333333	14	20	15	10	7.5	6	5
YCR053W	1.127554927	55453.3	617	40	25	20	20	16	13.33333333	12.85714286	12.5	12.22222222	11	10	5	3.333333333	2.5	2	1.666666667	1.428571429	1.25	1.111111111	1	30	20	16.66666667	15	14	11.66666667	11.42857143	11.25	10	10	40	25	20	20	16	13.33333333	14.28571429	12.5	11.11111111	11	30	20	16.66666667	15	12	11.66666667
YCR054C	0.889384569	2872.87	289	20	15	13.33333333	12.5	10	8.333333333	8.571428571	8.75	8.888888889	8	20	10	10	10	10	8.333333333	7.142857143	6.25	5.555555556	5	30	25	20	17.5	16	15	14.28571429	12.5	12.22222222	11	50	25	23.33333333	17.5	16	15	12.85714286	12.5	12.22222222	12	30	25	20	17.5	18	16.66666667
YCR057C	0.960282617	5498.83	591	50	25	16.66666667	15	14	13.33333333	12.85714286	12.5	12.22222222	12	10	10	6.666666667	5	6	5	4.285714286	3.75	3.333333333	4	60	40	33.33333333	30	26	23.33333333	21.42857143	20	17.77777778	16	50	40	30	25	28	25	22.85714286	20	18.88888889	17	30	20	16.66666667	15	14	13.33333333
YCR059C	1.143203701	3107.28	NaN	30	25	20	17.5	18	18.33333333	17.14285714	15	14.44444444	14	10	5	3.333333333	5	4	3.333333333	2.857142857	2.5	2.222222222	2	40	25	20	17.5	14	13.33333333	12.85714286	13.75	12.22222222	13	50	30	23.33333333	17.5	16	16.66666667	14.28571429	13.75	12.22222222	12	20	20	13.33333333	10	10	10
YCR060W	1.000439913	4616.57	NaN	20	20	13.33333333	12.5	14	13.33333333	12.85714286	11.25	10	9	10	5	3.333333333	5	4	3.333333333	2.857142857	2.5	2.222222222	2	20	10	6.666666667	5	4	3.333333333	2.857142857	2.5	3.333333333	3	30	15	13.33333333	12.5	10	10	8.571428571	7.5	7.777777778	8	10	10	6.666666667	5	4	3.333333333
YCR061W	1.033917436	1083.13	NaN	30	20	16.66666667	15	14	11.66666667	11.42857143	11.25	11.11111111	11	20	10	6.666666667	5	4	3.333333333	2.857142857	2.5	2.222222222	2	60	45	33.33333333	25	22	18.33333333	17.14285714	16.25	14.44444444	14	30	20	16.66666667	15	12	10	8.571428571	8.75	8.888888889	8	40	30	26.66666667	20	18	16.66666667
YCR063W	1.126042489	2849.47	NaN	20	15	10	10	8	8.333333333	8.571428571	7.5	7.777777778	7	40	25	16.66666667	15	18	15	12.85714286	11.25	10	9	20	15	13.33333333	10	8	8.333333333	8.571428571	8.75	7.777777778	7	30	20	13.33333333	12.5	12	10	8.571428571	7.5	8.888888889	8	10	10	6.666666667	5	4	3.333333333
YCR065W	0.919096093	1534.05	NaN	20	15	13.33333333	10	10	10	8.571428571	7.5	7.777777778	8	10	5	3.333333333	5	4	3.333333333	2.857142857	2.5	2.222222222	3	30	20	20	17.5	14	11.66666667	11.42857143	11.25	11.11111111	10	50	40	33.33333333	27.5	24	21.66666667	21.42857143	20	17.77777778	16	30	20	16.66666667	12.5	12	10
YCR066W	0.840436854	710.13	384.9	30	20	13.33333333	12.5	10	10	10	8.75	7.777777778	7	30	20	16.66666667	17.5	14	11.66666667	10	8.75	7.777777778	7	40	25	23.33333333	20	20	18.33333333	17.14285714	16.25	15.55555556	14	40	30	23.33333333	20	16	16.66666667	15.71428571	15	13.33333333	12	20	20	13.33333333	10	10	8.333333333
YCR067C	0.910140474	1501.87	NaN	40	20	16.66666667	15	14	13.33333333	12.85714286	11.25	10	10	20	10	6.666666667	5	4	3.333333333	2.857142857	2.5	2.222222222	2	30	20	20	17.5	14	15	14.28571429	12.5	12.22222222	11	40	25	26.66666667	22.5	18	18.33333333	17.14285714	17.5	16.66666667	16	30	20	20	15	14	11.66666667
YCR068W	1.037693145	1150.02	NaN	20	20	20	15	14	11.66666667	10	10	11.11111111	10	30	25	23.33333333	17.5	14	11.66666667	10	8.75	7.777777778	7	30	20	13.33333333	12.5	12	13.33333333	11.42857143	11.25	10	11	50	35	26.66666667	25	22	21.66666667	20	18.75	17.77777778	16	30	15	13.33333333	10	10	8.333333333
YCR069W	1.006260581	1423.49	59.8	30	15	13.33333333	10	10	8.333333333	8.571428571	8.75	7.777777778	7	20	10	6.666666667	5	4	3.333333333	2.857142857	2.5	2.222222222	2	30	15	13.33333333	12.5	12	13.33333333	12.85714286	12.5	11.11111111	10	20	20	13.33333333	15	12	11.66666667	11.42857143	11.25	10	10	20	15	13.33333333	12.5	10	10
YCR071C	0.897135168	3570.3	326.1	30	20	16.66666667	12.5	10	8.333333333	8.571428571	7.5	6.666666667	6	20	15	13.33333333	10	8	6.666666667	5.714285714	5	4.444444444	4	20	10	6.666666667	5	4	5	4.285714286	3.75	3.333333333	3	20	15	13.33333333	10	10	10	10	8.75	7.777777778	8	10	10	6.666666667	5	4	5
YCR072C	0.989810198	4313.62	492.3	20	20	16.66666667	15	14	11.66666667	10	10	8.888888889	9	20	10	6.666666667	5	6	5	4.285714286	5	4.444444444	4	30	20	16.66666667	15	14	13.33333333	12.85714286	12.5	12.22222222	12	30	20	20	15	12	10	8.571428571	7.5	6.666666667	6	20	15	10	10	8	8.333333333
YCR073C	0.872294394	122.95	NaN	30	25	20	17.5	16	15	15.71428571	15	14.44444444	13	10	10	6.666666667	5	6	5	4.285714286	3.75	3.333333333	4	40	35	23.33333333	22.5	18	18.33333333	15.71428571	15	14.44444444	14	40	30	23.33333333	22.5	18	16.66666667	15.71428571	13.75	14.44444444	13	30	25	20	17.5	14	13.33333333
YCR073W-A	0.988391299	12836.55	506.3	40	30	23.33333333	20	22	20	17.14285714	15	14.44444444	13	10	5	3.333333333	5	4	3.333333333	4.285714286	3.75	3.333333333	3	40	25	20	17.5	14	16.66666667	15.71428571	15	14.44444444	14	20	15	13.33333333	10	10	8.333333333	8.571428571	8.75	7.777777778	8	30	15	13.33333333	12.5	10	8.333333333
YCR075C	0.863840178	NaN	410.3	20	15	13.33333333	10	8	8.333333333	7.142857143	6.25	5.555555556	7	20	10	10	7.5	6	5	4.285714286	3.75	3.333333333	4	20	15	10	10	8	6.666666667	7.142857143	7.5	6.666666667	6	10	5	3.333333333	2.5	2	1.666666667	1.428571429	1.25	1.111111111	1	40	20	20	17.5	14	15
YCR075W-A	0.995152158	11417.72	NaN	20	10	13.33333333	10	8	6.666666667	7.142857143	NaN	NaN	NaN	0	0	0	0	0	0	0	NaN	NaN	NaN	20	15	13.33333333	12.5	12	11.66666667	10	NaN	NaN	NaN	20	10	10	10	10	8.333333333	7.142857143	NaN	NaN	NaN	10	5	3.333333333	5	4	3.333333333
YCR076C	0.93379342	691.97	548.1	30	20	16.66666667	15	16	13.33333333	11.42857143	10	10	9	10	5	3.333333333	2.5	4	3.333333333	2.857142857	2.5	2.222222222	2	30	15	13.33333333	10	10	10	11.42857143	10	8.888888889	9	30	25	20	15	14	13.33333333	11.42857143	10	8.888888889	11	20	15	13.33333333	10	10	8.333333333
YCR077C	1.025828895	5221.4	557.7	40	30	26.66666667	22.5	22	23.33333333	21.42857143	20	17.77777778	17	0	0	0	0	0	0	0	0	0	0	40	25	16.66666667	17.5	14	11.66666667	10	10	10	9	40	30	23.33333333	20	18	15	15.71428571	13.75	12.22222222	12	20	20	13.33333333	12.5	10	10
YCR079W	0.915650459	1216.39	1183	30	20	16.66666667	12.5	12	11.66666667	10	8.75	8.888888889	8	20	10	6.666666667	5	4	5	4.285714286	3.75	3.333333333	3	40	30	20	20	18	16.66666667	15.71428571	15	14.44444444	14	20	15	10	10	10	10	8.571428571	8.75	7.777777778	7	30	20	16.66666667	15	12	13.33333333
YCR081W	0.878616325	750.56	NaN	40	20	16.66666667	12.5	10	8.333333333	7.142857143	7.5	6.666666667	6	20	15	10	7.5	6	5	7.142857143	6.25	5.555555556	5	60	45	33.33333333	30	26	23.33333333	21.42857143	18.75	16.66666667	16	50	30	26.66666667	22.5	18	16.66666667	14.28571429	13.75	12.22222222	11	40	30	20	22.5	22	18.33333333
YCR082W	0.83608559	1340.98	56.1	30	20	13.33333333	10	8	8.333333333	7.142857143	6.25	5.555555556	5	10	5	3.333333333	2.5	2	1.666666667	1.428571429	1.25	1.111111111	1	40	25	20	17.5	14	15	12.85714286	11.25	10	11	30	20	13.33333333	12.5	14	11.66666667	10	10	10	9	20	10	10	10	10	8.333333333
YCR083W	1.026886588	13900.65	413.9	20	10	10	10	10	8.333333333	8.571428571	7.5	6.666666667	6	20	10	10	10	8	6.666666667	5.714285714	5	4.444444444	4	30	20	13.33333333	12.5	12	10	10	8.75	8.888888889	8	30	15	10	10	8	6.666666667	5.714285714	5	5.555555556	5	10	10	6.666666667	7.5	8	6.666666667
YCR084C	1.024619434	10282.02	516.8	50	35	33.33333333	30	24	20	18.57142857	16.25	15.55555556	15	20	15	10	7.5	6	5	4.285714286	3.75	3.333333333	3	30	20	16.66666667	15	14	13.33333333	12.85714286	12.5	11.11111111	11	40	25	20	17.5	16	15	12.85714286	12.5	11.11111111	10	20	10	6.666666667	5	6	5
YCR086W	0.851566749	2655.18	410.6	20	10	10	10	8	8.333333333	7.142857143	6.25	5.555555556	5	10	5	3.333333333	2.5	2	1.666666667	1.428571429	1.25	1.111111111	1	30	20	20	15	14	11.66666667	11.42857143	10	10	10	30	20	16.66666667	12.5	14	13.33333333	11.42857143	10	8.888888889	9	20	15	10	7.5	8	6.666666667
YCR087C-A	1.031409598	5169.12	420.6	20	15	10	7.5	8	6.666666667	7.142857143	6.25	5.555555556	6	20	15	16.66666667	12.5	12	10	8.571428571	7.5	6.666666667	6	20	10	10	7.5	8	6.666666667	5.714285714	5	4.444444444	4	20	20	13.33333333	10	10	10	8.571428571	8.75	7.777777778	8	10	5	3.333333333	5	4	3.333333333
YCR088W	1.011111254	18301.38	555.4	50	35	26.66666667	20	20	20	18.57142857	17.5	17.77777778	17	10	5	3.333333333	2.5	2	1.666666667	1.428571429	1.25	1.111111111	1	70	40	26.66666667	22.5	18	15	15.71428571	13.75	13.33333333	12	80	55	36.66666667	37.5	32	26.66666667	25.71428571	28.75	26.66666667	25	30	15	10	7.5	8	10
YCR089W	0.916650689	NaN	NaN	40	25	20	22.5	20	16.66666667	14.28571429	13.75	12.22222222	12	20	20	13.33333333	15	12	13.33333333	11.42857143	12.5	11.11111111	10	20	15	10	10	8	8.333333333	8.571428571	7.5	6.666666667	6	20	15	10	10	10	8.333333333	8.571428571	8.75	7.777777778	7	30	20	13.33333333	12.5	10	8.333333333
YCR090C	0.892972718	3586.95	687.8	30	15	13.33333333	12.5	10	10	8.571428571	8.75	8.888888889	8	20	15	10	10	10	8.333333333	7.142857143	6.25	6.666666667	7	40	25	20	17.5	16	13.33333333	14.28571429	15	14.44444444	13	30	20	16.66666667	15	14	11.66666667	12.85714286	12.5	11.11111111	10	20	15	10	10	10	10
YCR091W	0.901702287	807.35	NaN	30	25	20	15	12	11.66666667	10	8.75	8.888888889	8	20	10	10	10	8	6.666666667	5.714285714	5	4.444444444	4	40	25	20	15	12	11.66666667	11.42857143	10	10	9	30	25	16.66666667	15	12	11.66666667	11.42857143	11.25	10	10	30	15	13.33333333	10	10	8.333333333
YCR092C	0.848350489	1459.32	NaN	30	20	16.66666667	15	14	11.66666667	10	8.75	8.888888889	9	20	10	6.666666667	7.5	6	5	4.285714286	3.75	3.333333333	3	30	25	20	17.5	16	15	14.28571429	13.75	12.22222222	12	60	40	26.66666667	20	18	15	12.85714286	13.75	13.33333333	15	20	20	13.33333333	12.5	12	11.66666667
YCR093W	0.925098479	6369.12	600.9	40	25	20	17.5	20	18.33333333	17.14285714	15	14.44444444	14	10	10	6.666666667	5	6	5	4.285714286	3.75	3.333333333	4	30	25	20	17.5	16	13.33333333	12.85714286	12.5	11.11111111	11	30	25	16.66666667	17.5	16	15	12.85714286	12.5	12.22222222	11	40	25	23.33333333	17.5	16	16.66666667
YCR094W	0.891468694	1750.99	365.5	20	15	10	10	8	8.333333333	8.571428571	8.75	7.777777778	7	10	10	6.666666667	5	4	3.333333333	4.285714286	3.75	3.333333333	3	40	25	16.66666667	12.5	16	15	14.28571429	12.5	13.33333333	13	40	30	20	17.5	14	11.66666667	10	10	8.888888889	9	20	15	13.33333333	10	10	10
YCR095C	0.809381068	1962.45	1745.9	30	20	13.33333333	12.5	10	10	8.571428571	8.75	7.777777778	8	10	5	3.333333333	2.5	2	1.666666667	1.428571429	2.5	2.222222222	2	30	20	13.33333333	12.5	12	13.33333333	11.42857143	10	10	10	40	25	20	17.5	14	16.66666667	14.28571429	13.75	13.33333333	12	40	25	20	15	14	11.66666667
YCR095W-A	0.81418424	NaN	NaN	10	5	3.333333333	2.5	2	NaN	NaN	NaN	NaN	NaN	10	5	3.333333333	2.5	2	NaN	NaN	NaN	NaN	NaN	0	0	0	0	0	NaN	NaN	NaN	NaN	NaN	10	5	3.333333333	2.5	2	NaN	NaN	NaN	NaN	NaN	30	25	20	15	12	NaN
YCR096C	0.809425176	175.78	NaN	20	15	10	7.5	6	6.666666667	5.714285714	5	4.444444444	5	0	0	0	0	0	0	0	0	0	0	10	10	10	7.5	6	5	5.714285714	5	4.444444444	4	20	15	13.33333333	10	10	10	10	10	8.888888889	8	10	10	6.666666667	7.5	6	5
YCR097W	0.841492485	1182.73	NaN	20	10	10	7.5	6	5	4.285714286	3.75	3.333333333	4	10	5	3.333333333	2.5	2	1.666666667	1.428571429	1.25	1.111111111	1	20	10	10	7.5	6	5	4.285714286	3.75	3.333333333	3	30	20	13.33333333	12.5	12	11.66666667	11.42857143	11.25	11.11111111	11	20	10	6.666666667	7.5	6	5
YCR098C	0.979765376	NaN	NaN	30	25	23.33333333	17.5	18	15	14.28571429	13.75	13.33333333	12	10	10	6.666666667	5	4	3.333333333	4.285714286	3.75	3.333333333	3	20	10	13.33333333	10	8	8.333333333	7.142857143	6.25	5.555555556	6	30	30	23.33333333	17.5	16	15	12.85714286	11.25	10	10	30	20	16.66666667	15	14	13.33333333
YCR099C	0.881561414	NaN	NaN	20	15	10	7.5	8	6.666666667	7.142857143	7.5	6.666666667	6	20	15	13.33333333	12.5	10	10	10	8.75	8.888888889	8	30	30	23.33333333	20	18	16.66666667	14.28571429	15	15.55555556	14	40	20	16.66666667	15	14	13.33333333	11.42857143	12.5	12.22222222	12	20	15	10	7.5	8	6.666666667
YCR100C	0.857487964	1381.4	NaN	30	20	16.66666667	12.5	10	10	8.571428571	7.5	6.666666667	7	20	10	6.666666667	5	4	3.333333333	2.857142857	2.5	2.222222222	2	40	25	16.66666667	15	12	13.33333333	12.85714286	12.5	11.11111111	11	30	20	16.66666667	12.5	12	10	8.571428571	8.75	8.888888889	9	30	30	20	20	16	13.33333333
YCR101C	0.843218247	NaN	NaN	20	10	10	7.5	6	6.666666667	5.714285714	5	5.555555556	5	10	10	6.666666667	5	6	5	4.285714286	3.75	3.333333333	3	30	20	13.33333333	12.5	12	13.33333333	11.42857143	10	10	9	40	25	20	17.5	16	16.66666667	14.28571429	13.75	12.22222222	13	30	25	20	15	14	13.33333333
YCR102C	1.069656443	3037.32	NaN	40	20	16.66666667	17.5	16	13.33333333	11.42857143	12.5	12.22222222	11	10	10	6.666666667	5	4	3.333333333	2.857142857	2.5	2.222222222	2	40	20	16.66666667	15	14	11.66666667	10	10	8.888888889	9	40	25	16.66666667	12.5	12	11.66666667	10	8.75	8.888888889	9	20	15	13.33333333	10	10	8.333333333
YCR104W	1.371759894	NaN	NaN	70	50	33.33333333	25	24	23.33333333	22.85714286	20	18.88888889	17	0	0	0	0	0	0	0	0	0	0	10	10	6.666666667	5	6	5	4.285714286	3.75	4.444444444	4	30	15	13.33333333	12.5	10	10	8.571428571	7.5	6.666666667	6	20	10	10	7.5	6	5
YCR105W	1.055420104	2019.66	NaN	40	20	16.66666667	15	14	11.66666667	10	11.25	10	10	30	20	13.33333333	12.5	10	8.333333333	8.571428571	8.75	7.777777778	7	30	20	16.66666667	15	12	10	8.571428571	8.75	7.777777778	8	30	20	20	17.5	14	13.33333333	12.85714286	11.25	10	10	20	10	10	7.5	8	6.666666667
YCR106W	0.84025116	624.02	NaN	30	25	20	17.5	16	15	14.28571429	13.75	12.22222222	12	20	20	20	15	12	10	8.571428571	7.5	6.666666667	6	30	20	13.33333333	12.5	12	10	8.571428571	8.75	7.777777778	8	50	30	26.66666667	22.5	18	16.66666667	15.71428571	13.75	12.22222222	12	30	20	13.33333333	12.5	12	10
YCR107W	0.943414838	3259.92	NaN	30	30	23.33333333	22.5	18	16.66666667	15.71428571	16.25	14.44444444	14	10	5	3.333333333	2.5	4	3.333333333	2.857142857	2.5	2.222222222	2	20	20	16.66666667	12.5	12	10	10	8.75	8.888888889	8	40	25	20	22.5	18	15	15.71428571	15	14.44444444	13	30	15	13.33333333	10	10	8.333333333
YCR108C	1.011183956	NaN	NaN	10	10	6.666666667	5	6	5	NaN	NaN	NaN	NaN	10	5	3.333333333	2.5	2	1.666666667	NaN	NaN	NaN	NaN	10	5	3.333333333	2.5	2	1.666666667	NaN	NaN	NaN	NaN	0	0	0	0	0	0	NaN	NaN	NaN	NaN	10	5	3.333333333	2.5	2	1.666666667
YDL001W	0.878286414	1923.48	892.6	20	15	16.66666667	12.5	10	8.333333333	10	8.75	8.888888889	9	10	10	6.666666667	7.5	6	5	4.285714286	3.75	3.333333333	3	40	30	23.33333333	20	18	16.66666667	14.28571429	13.75	12.22222222	12	40	35	33.33333333	27.5	22	21.66666667	21.42857143	18.75	17.77777778	16	20	15	16.66666667	12.5	12	11.66666667
YDL002C	0.75981476	2815.27	NaN	10	5	6.666666667	5	4	3.333333333	4.285714286	3.75	4.444444444	4	10	5	3.333333333	2.5	4	3.333333333	2.857142857	2.5	2.222222222	2	40	20	16.66666667	15	14	13.33333333	11.42857143	12.5	11.11111111	10	40	25	23.33333333	22.5	20	18.33333333	17.14285714	16.25	15.55555556	14	20	10	6.666666667	5	4	3.333333333
YDL003W	0.847427359	2132.32	NaN	40	20	16.66666667	17.5	14	11.66666667	10	11.25	11.11111111	10	10	5	3.333333333	2.5	2	1.666666667	1.428571429	1.25	1.111111111	1	50	30	36.66666667	30	24	23.33333333	21.42857143	21.25	18.88888889	18	40	30	23.33333333	17.5	18	16.66666667	17.14285714	16.25	15.55555556	15	20	15	10	12.5	10	10
YDL004W	0.988356754	29037.76	NaN	50	35	26.66666667	22.5	20	16.66666667	14.28571429	12.5	12.22222222	12	10	5	3.333333333	2.5	2	1.666666667	1.428571429	1.25	1.111111111	1	10	5	3.333333333	5	4	3.333333333	2.857142857	2.5	2.222222222	2	30	20	16.66666667	17.5	16	13.33333333	11.42857143	12.5	12.22222222	11	30	15	16.66666667	12.5	10	8.333333333
YDL005C	0.894637602	4702.95	335.6	50	25	20	20	16	15	12.85714286	12.5	12.22222222	11	10	5	3.333333333	2.5	2	1.666666667	1.428571429	1.25	1.111111111	1	40	25	20	20	20	16.66666667	14.28571429	13.75	14.44444444	13	60	40	36.66666667	35	30	26.66666667	24.28571429	21.25	20	19	20	15	13.33333333	12.5	10	10
YDL006W	0.856603157	2690.4	624.6	30	20	13.33333333	12.5	10	10	10	10	8.888888889	9	20	10	6.666666667	5	4	5	4.285714286	3.75	3.333333333	3	40	30	23.33333333	17.5	18	15	14.28571429	12.5	13.33333333	12	30	20	13.33333333	12.5	12	10	8.571428571	8.75	7.777777778	9	20	15	13.33333333	10	8	6.666666667
YDL007C-A	0.827967806	NaN	NaN	0	0	0	0	0	0	0	0	NaN	NaN	10	5	3.333333333	2.5	2	1.666666667	1.428571429	1.25	NaN	NaN	30	20	16.66666667	12.5	16	15	12.85714286	11.25	NaN	NaN	20	20	13.33333333	12.5	10	10	8.571428571	7.5	NaN	NaN	20	15	10	7.5	6	6.666666667
YDL007W	0.916244629	18588.81	563.6	40	25	20	15	12	11.66666667	11.42857143	10	8.888888889	8	10	5	3.333333333	2.5	2	1.666666667	1.428571429	1.25	1.111111111	2	40	20	16.66666667	17.5	14	13.33333333	14.28571429	13.75	12.22222222	12	50	35	33.33333333	30	26	21.66666667	20	18.75	16.66666667	16	10	10	6.666666667	7.5	6	5
YDL008W	0.966937846	2006.94	89	20	15	10	10	8	6.666666667	5.714285714	5	5.555555556	6	20	20	20	17.5	14	15	12.85714286	11.25	10	9	40	30	20	17.5	14	13.33333333	12.85714286	11.25	11.11111111	10	50	35	26.66666667	20	18	15	12.85714286	11.25	10	9	20	10	10	10	8	6.666666667
YDL009C	0.952655143	NaN	NaN	10	5	6.666666667	5	4	5	4.285714286	3.75	3.333333333	3	20	10	6.666666667	5	4	3.333333333	4.285714286	3.75	3.333333333	4	20	10	6.666666667	7.5	6	5	4.285714286	3.75	3.333333333	3	10	5	3.333333333	2.5	2	1.666666667	1.428571429	1.25	1.111111111	1	60	40	30	25	24	23.33333333
YDL010W	0.831964345	2817.17	145.1	30	20	13.33333333	15	12	11.66666667	10	10	10	9	10	5	3.333333333	2.5	2	1.666666667	1.428571429	1.25	1.111111111	1	30	15	13.33333333	10	10	8.333333333	7.142857143	7.5	6.666666667	6	40	20	23.33333333	17.5	16	15	14.28571429	13.75	13.33333333	12	30	15	13.33333333	10	8	6.666666667
YDL012C	0.981269272	12683.39	NaN	20	15	13.33333333	12.5	10	8.333333333	7.142857143	7.5	7.777777778	8	40	25	16.66666667	12.5	10	8.333333333	7.142857143	6.25	5.555555556	5	10	10	6.666666667	5	4	3.333333333	2.857142857	2.5	2.222222222	3	10	5	3.333333333	2.5	2	1.666666667	2.857142857	2.5	2.222222222	2	10	5	3.333333333	2.5	2	1.666666667
YDL013W	0.839775291	517.85	NaN	30	25	16.66666667	15	14	11.66666667	11.42857143	10	8.888888889	9	30	15	10	10	10	8.333333333	8.571428571	8.75	7.777777778	7	50	30	23.33333333	20	18	16.66666667	17.14285714	15	14.44444444	14	40	30	23.33333333	22.5	20	18.33333333	17.14285714	16.25	15.55555556	16	20	15	10	10	10	10
YDL014W	1.33483027	31821.21	580.1	40	25	20	17.5	16	13.33333333	12.85714286	11.25	11.11111111	11	10	5	3.333333333	5	4	3.333333333	2.857142857	3.75	3.333333333	3	20	15	13.33333333	12.5	12	11.66666667	10	8.75	8.888888889	8	30	25	23.33333333	17.5	14	13.33333333	11.42857143	11.25	10	10	10	10	6.666666667	7.5	6	6.666666667
YDL015C	1.028290279	9035.74	659	30	20	16.66666667	12.5	10	10	10	8.75	7.777777778	7	10	5	3.333333333	2.5	2	3.333333333	2.857142857	2.5	2.222222222	2	30	20	13.33333333	10	8	10	10	8.75	7.777777778	8	30	20	16.66666667	12.5	12	10	8.571428571	8.75	7.777777778	7	50	30	26.66666667	22.5	22	18.33333333
YDL017W	0.883149187	1448.05	328.1	30	20	13.33333333	10	8	8.333333333	8.571428571	10	8.888888889	8	20	10	6.666666667	5	6	5	4.285714286	3.75	4.444444444	4	40	30	23.33333333	20	18	15	14.28571429	13.75	14.44444444	14	30	25	20	17.5	16	16.66666667	15.71428571	13.75	13.33333333	14	30	20	16.66666667	12.5	12	10
YDL018C	0.902379976	3344.28	592.2	30	15	10	10	8	8.333333333	7.142857143	6.25	6.666666667	7	10	10	6.666666667	5	6	5	4.285714286	3.75	4.444444444	4	30	25	16.66666667	17.5	18	15	12.85714286	12.5	12.22222222	13	30	20	13.33333333	12.5	12	11.66666667	12.85714286	12.5	11.11111111	10	60	40	26.66666667	20	18	16.66666667
YDL019C	0.922111532	3623.85	424.2	40	25	23.33333333	22.5	22	20	17.14285714	17.5	15.55555556	15	10	10	6.666666667	5	4	3.333333333	2.857142857	2.5	3.333333333	3	40	30	26.66666667	20	18	15	14.28571429	13.75	13.33333333	13	40	30	30	22.5	24	23.33333333	21.42857143	18.75	17.77777778	19	20	20	13.33333333	15	14	13.33333333
YDL020C	0.901083226	1487.35	NaN	40	20	13.33333333	12.5	10	10	8.571428571	8.75	7.777777778	7	20	10	6.666666667	7.5	8	6.666666667	5.714285714	5	4.444444444	4	70	40	33.33333333	30	24	21.66666667	22.85714286	20	18.88888889	21	50	40	30	25	20	18.33333333	18.57142857	17.5	17.77777778	17	20	15	13.33333333	10	10	10
YDL021W	0.942772933	4370.15	NaN	20	15	13.33333333	10	8	8.333333333	7.142857143	6.25	5.555555556	5	10	5	6.666666667	5	4	5	4.285714286	3.75	3.333333333	3	40	25	16.66666667	15	12	11.66666667	11.42857143	11.25	10	9	30	25	23.33333333	20	18	16.66666667	15.71428571	13.75	13.33333333	12	20	10	10	7.5	6	5
YDL022C-A	0.934780371	NaN	NaN	10	10	6.666666667	5	4	5	4.285714286	3.75	NaN	NaN	20	10	10	7.5	10	8.333333333	8.571428571	7.5	NaN	NaN	10	5	3.333333333	2.5	2	1.666666667	1.428571429	1.25	NaN	NaN	20	10	6.666666667	5	6	5	4.285714286	3.75	NaN	NaN	30	20	16.66666667	15	12	11.66666667
YDL022W	1.228082844	35400.01	1469	30	20	20	15	14	13.33333333	12.85714286	12.5	13.33333333	12	10	10	10	7.5	8	6.666666667	5.714285714	5	4.444444444	4	40	25	16.66666667	15	12	10	8.571428571	7.5	6.666666667	6	40	25	23.33333333	20	16	16.66666667	15.71428571	15	14.44444444	14	30	15	10	10	8	8.333333333
YDL024C	0.893009597	NaN	NaN	40	25	23.33333333	17.5	14	13.33333333	14.28571429	13.75	13.33333333	13	20	10	10	7.5	6	6.666666667	5.714285714	5	4.444444444	4	20	20	16.66666667	15	12	10	10	10	8.888888889	9	30	20	16.66666667	15	16	13.33333333	12.85714286	12.5	12.22222222	12	30	20	16.66666667	12.5	12	10
YDL025C	0.938648797	3056.48	345.7	20	15	13.33333333	10	8	8.333333333	7.142857143	7.5	7.777777778	7	20	10	10	7.5	6	5	4.285714286	5	4.444444444	4	30	20	20	15	12	11.66666667	11.42857143	10	10	10	40	25	20	15	14	11.66666667	11.42857143	11.25	12.22222222	11	30	20	16.66666667	12.5	10	8.333333333
YDL027C	0.821261098	1515.93	521.4	20	15	13.33333333	10	10	8.333333333	7.142857143	6.25	5.555555556	7	20	10	6.666666667	5	4	3.333333333	2.857142857	2.5	2.222222222	2	30	20	13.33333333	10	10	10	10	8.75	8.888888889	8	20	20	16.66666667	15	14	13.33333333	12.85714286	12.5	11.11111111	10	50	45	33.33333333	32.5	30	26.66666667
YDL028C	0.777015804	718.99	NaN	30	15	16.66666667	12.5	12	11.66666667	10	8.75	7.777777778	7	20	10	6.666666667	5	4	5	4.285714286	3.75	3.333333333	3	40	25	16.66666667	17.5	18	15	14.28571429	12.5	12.22222222	12	30	20	13.33333333	12.5	12	10	10	10	8.888888889	9	30	15	10	10	10	8.333333333
YDL029W	1.01682199	18048.52	675	40	20	13.33333333	12.5	10	8.333333333	10	8.75	7.777777778	8	10	5	3.333333333	2.5	4	3.333333333	2.857142857	2.5	2.222222222	2	30	15	13.33333333	12.5	14	11.66666667	11.42857143	11.25	10	10	30	20	20	17.5	16	13.33333333	14.28571429	12.5	12.22222222	11	20	15	10	7.5	8	6.666666667
YDL030W	0.836622756	1735.27	696.3	40	20	16.66666667	15	12	10	8.571428571	7.5	6.666666667	7	20	15	10	7.5	6	5	4.285714286	3.75	4.444444444	4	30	20	16.66666667	17.5	16	15	15.71428571	13.75	13.33333333	13	70	35	26.66666667	22.5	20	18.33333333	17.14285714	16.25	15.55555556	15	30	20	13.33333333	12.5	12	11.66666667
YDL031W	0.950587032	5311.88	458.1	50	25	23.33333333	17.5	16	15	14.28571429	13.75	12.22222222	11	10	5	3.333333333	2.5	2	1.666666667	1.428571429	1.25	1.111111111	1	50	35	26.66666667	27.5	28	25	21.42857143	20	17.77777778	18	40	30	23.33333333	22.5	22	21.66666667	18.57142857	17.5	17.77777778	16	30	15	16.66666667	15	12	10
YDL033C	0.929518666	991.49	NaN	40	25	20	17.5	16	13.33333333	11.42857143	10	10	9	20	10	10	7.5	6	5	4.285714286	3.75	3.333333333	3	20	20	16.66666667	17.5	14	13.33333333	11.42857143	11.25	10	10	20	15	13.33333333	10	10	10	10	10	8.888888889	9	20	15	10	10	8	6.666666667
YDL035C	0.840247389	2535.46	NaN	40	30	23.33333333	20	18	16.66666667	14.28571429	15	14.44444444	14	20	10	6.666666667	5	4	5	4.285714286	5	4.444444444	4	50	35	23.33333333	25	20	16.66666667	15.71428571	13.75	12.22222222	13	40	25	20	17.5	14	13.33333333	12.85714286	12.5	11.11111111	11	40	30	23.33333333	17.5	16	15
YDL036C	0.817828612	1604.86	NaN	40	30	20	15	12	11.66666667	11.42857143	10	8.888888889	8	20	10	6.666666667	5	6	5	4.285714286	3.75	3.333333333	3	30	20	16.66666667	15	14	11.66666667	11.42857143	12.5	11.11111111	11	50	30	23.33333333	17.5	18	16.66666667	14.28571429	13.75	12.22222222	12	20	15	13.33333333	10	8	8.333333333
YDL037C	1.037094955	NaN	NaN	20	15	10	7.5	6	5	4.285714286	5	4.444444444	4	20	10	6.666666667	7.5	6	5	5.714285714	5	4.444444444	4	20	15	13.33333333	10	12	10	10	8.75	8.888888889	8	10	5	3.333333333	5	4	3.333333333	2.857142857	2.5	2.222222222	2	20	10	13.33333333	10	10	8.333333333
YDL039C	1.026688106	NaN	NaN	40	30	23.33333333	25	22	18.33333333	17.14285714	17.5	16.66666667	16	0	0	0	0	0	0	0	0	0	0	20	20	13.33333333	15	14	13.33333333	12.85714286	12.5	12.22222222	12	20	10	6.666666667	5	4	5	4.285714286	5	4.444444444	4	20	10	6.666666667	5	4	5
YDL040C	0.964537578	9498.92	699.3	40	30	23.33333333	17.5	16	15	14.28571429	15	13.33333333	14	20	10	6.666666667	5	4	3.333333333	2.857142857	2.5	2.222222222	2	30	25	20	15	14	13.33333333	11.42857143	11.25	11.11111111	12	30	25	20	17.5	16	15	14.28571429	13.75	13.33333333	12	30	20	16.66666667	15	14	13.33333333
YDL042C	0.924928544	2618.07	382.6	30	20	20	15	14	11.66666667	11.42857143	10	10	9	20	15	13.33333333	12.5	10	8.333333333	7.142857143	6.25	5.555555556	6	30	25	20	17.5	14	13.33333333	12.85714286	12.5	11.11111111	10	20	15	13.33333333	10	10	10	8.571428571	8.75	8.888888889	9	30	15	13.33333333	12.5	10	10
YDL043C	0.843539402	2480.34	312.6	20	15	10	7.5	8	6.666666667	7.142857143	6.25	6.666666667	6	20	10	6.666666667	5	4	3.333333333	2.857142857	3.75	3.333333333	3	40	25	16.66666667	12.5	12	10	11.42857143	11.25	10	10	30	25	16.66666667	15	14	13.33333333	11.42857143	11.25	10	10	30	20	13.33333333	12.5	10	11.66666667
YDL044C	0.928803122	2080.13	369.4	20	15	13.33333333	10	10	8.333333333	8.571428571	8.75	8.888888889	8	20	15	10	7.5	6	5	4.285714286	3.75	3.333333333	3	30	20	16.66666667	15	12	11.66666667	10	10	10	10	40	35	26.66666667	22.5	20	16.66666667	15.71428571	15	14.44444444	15	20	15	10	7.5	8	6.666666667
YDL045C	0.915050262	2444.23	537.3	30	15	13.33333333	12.5	10	8.333333333	7.142857143	6.25	6.666666667	6	10	10	6.666666667	5	4	3.333333333	4.285714286	3.75	3.333333333	3	20	15	13.33333333	12.5	10	10	8.571428571	7.5	6.666666667	7	30	25	20	15	16	13.33333333	12.85714286	11.25	11.11111111	11	40	30	23.33333333	22.5	18	15
YDL045W-A	0.903856881	1758.8	221.5	20	15	10	10	8	8.333333333	7.142857143	6.25	5.555555556	NaN	10	10	10	10	8	6.666666667	5.714285714	5	4.444444444	NaN	20	10	6.666666667	5	4	3.333333333	2.857142857	2.5	2.222222222	NaN	20	10	6.666666667	7.5	6	5	4.285714286	3.75	3.333333333	NaN	0	0	0	0	0	0
YDL046W	1.079760854	7123.54	424.7	30	25	20	15	12	10	8.571428571	8.75	8.888888889	8	10	10	6.666666667	5	4	5	4.285714286	3.75	3.333333333	3	30	15	13.33333333	10	8	8.333333333	10	8.75	7.777777778	7	40	25	20	20	20	18.33333333	17.14285714	16.25	16.66666667	15	20	15	10	7.5	6	5
YDL047W	0.991225782	4886.08	603.5	20	15	13.33333333	12.5	10	10	10	8.75	8.888888889	9	20	15	10	10	8	6.666666667	7.142857143	6.25	5.555555556	5	30	20	16.66666667	15	12	10	8.571428571	8.75	7.777777778	8	40	30	23.33333333	20	16	15	12.85714286	11.25	11.11111111	10	20	15	13.33333333	12.5	10	8.333333333
YDL048C	0.994607529	1536.88	NaN	20	20	16.66666667	15	12	11.66666667	10	10	8.888888889	8	20	10	10	10	8	6.666666667	7.142857143	6.25	6.666666667	6	40	40	30	25	22	18.33333333	17.14285714	15	13.33333333	13	20	10	10	7.5	8	6.666666667	5.714285714	6.25	6.666666667	6	20	15	13.33333333	10	10	8.333333333
YDL049C	0.931356802	NaN	NaN	30	20	16.66666667	15	14	13.33333333	12.85714286	13.75	13.33333333	12	20	10	6.666666667	5	4	5	4.285714286	3.75	3.333333333	3	20	15	10	10	8	8.333333333	8.571428571	7.5	7.777777778	7	20	10	10	7.5	8	6.666666667	5.714285714	6.25	5.555555556	5	30	15	10	10	8	8.333333333
YDL051W	1.046597232	9416.58	661.1	30	20	16.66666667	15	12	11.66666667	11.42857143	10	10	10	10	5	3.333333333	2.5	2	1.666666667	1.428571429	1.25	1.111111111	1	40	20	13.33333333	10	8	8.333333333	7.142857143	8.75	7.777777778	7	40	30	20	17.5	16	15	15.71428571	15	14.44444444	13	40	25	20	17.5	14	13.33333333
YDL052C	1.06627187	9998.23	496.3	30	20	16.66666667	12.5	10	10	10	8.75	8.888888889	9	10	10	10	7.5	6	5	4.285714286	5	4.444444444	4	20	15	13.33333333	10	10	8.333333333	8.571428571	7.5	6.666666667	6	20	15	13.33333333	10	10	10	8.571428571	8.75	7.777777778	7	20	15	13.33333333	12.5	10	8.333333333
YDL053C	0.86784125	5624.7	292.6	50	30	26.66666667	25	22	20	20	18.75	17.77777778	16	10	5	3.333333333	2.5	2	1.666666667	1.428571429	1.25	1.111111111	1	20	10	6.666666667	5	4	5	4.285714286	3.75	3.333333333	3	20	15	10	10	8	6.666666667	5.714285714	5	4.444444444	4	10	5	6.666666667	5	4	3.333333333
YDL054C	0.865206015	2310.67	NaN	30	20	13.33333333	12.5	12	11.66666667	10	8.75	7.777777778	8	10	10	10	7.5	6	5	4.285714286	3.75	3.333333333	4	30	20	13.33333333	12.5	10	8.333333333	7.142857143	7.5	6.666666667	6	20	15	16.66666667	12.5	10	10	8.571428571	7.5	6.666666667	6	30	20	13.33333333	12.5	12	10
YDL055C	1.262913405	200294.85	603.4	30	20	20	15	12	10	8.571428571	7.5	8.888888889	9	10	5	6.666666667	5	4	3.333333333	2.857142857	2.5	2.222222222	2	30	15	13.33333333	10	10	10	10	8.75	7.777777778	8	30	25	20	17.5	16	15	12.85714286	12.5	11.11111111	11	20	20	13.33333333	10	10	8.333333333
YDL056W	0.859063933	1347.3	466.4	40	25	20	17.5	14	15	12.85714286	12.5	12.22222222	12	10	5	3.333333333	2.5	2	1.666666667	1.428571429	1.25	1.111111111	1	30	15	13.33333333	12.5	10	10	10	8.75	7.777777778	7	40	20	20	17.5	16	15	15.71428571	13.75	14.44444444	13	20	15	13.33333333	10	8	8.333333333
YDL057W	0.881241712	1072.49	NaN	30	20	13.33333333	12.5	12	11.66666667	10	10	10	10	30	15	13.33333333	10	8	6.666666667	7.142857143	7.5	6.666666667	7	30	25	20	17.5	14	13.33333333	11.42857143	10	10	9	20	15	10	10	10	8.333333333	8.571428571	7.5	7.777777778	8	20	10	6.666666667	7.5	6	6.666666667
YDL058W	0.863345099	4726.48	614.9	30	20	16.66666667	12.5	12	11.66666667	10	10	10	10	10	5	6.666666667	5	4	3.333333333	2.857142857	2.5	2.222222222	2	50	35	23.33333333	25	24	20	18.57142857	17.5	17.77777778	17	70	50	36.66666667	32.5	32	30	28.57142857	27.5	26.66666667	27	50	35	26.66666667	22.5	18	15
YDL059C	0.940999521	1868.29	NaN	30	15	13.33333333	10	10	10	8.571428571	8.75	7.777777778	9	10	10	6.666666667	5	4	5	4.285714286	3.75	3.333333333	3	30	15	10	7.5	8	6.666666667	5.714285714	6.25	6.666666667	6	20	15	16.66666667	12.5	12	10	10	10	10	9	20	10	10	7.5	6	5
YDL060W	0.973579286	4563.21	504.4	30	15	16.66666667	12.5	14	11.66666667	10	8.75	7.777777778	8	10	5	3.333333333	2.5	4	3.333333333	2.857142857	2.5	2.222222222	2	40	30	26.66666667	22.5	20	18.33333333	18.57142857	17.5	17.77777778	18	60	50	43.33333333	37.5	38	36.66666667	35.71428571	36.25	33.33333333	30	30	20	20	17.5	16	15
YDL061C	1.478454873	36363.61	764.9	10	5	3.333333333	2.5	4	NaN	NaN	NaN	NaN	NaN	20	15	13.33333333	10	8	NaN	NaN	NaN	NaN	NaN	10	10	6.666666667	5	4	NaN	NaN	NaN	NaN	NaN	10	5	3.333333333	2.5	4	NaN	NaN	NaN	NaN	NaN	20	10	6.666666667	7.5	8	NaN
YDL063C	0.827092249	2888.64	430.4	30	20	16.66666667	15	12	10	8.571428571	7.5	6.666666667	6	20	10	10	7.5	6	5	4.285714286	3.75	3.333333333	3	30	20	13.33333333	10	10	10	8.571428571	8.75	7.777777778	8	40	30	20	20	16	15	14.28571429	12.5	11.11111111	10	20	15	13.33333333	10	10	10
YDL064W	0.903247305	7356.53	573.3	20	15	13.33333333	10	10	8.333333333	7.142857143	7.5	6.666666667	7	10	5	3.333333333	2.5	2	1.666666667	1.428571429	1.25	2.222222222	2	20	15	13.33333333	10	10	8.333333333	7.142857143	6.25	6.666666667	6	20	15	13.33333333	10	8	10	8.571428571	7.5	7.777777778	7	20	10	6.666666667	5	4	6.666666667
YDL065C	0.854782848	7424.02	480.2	30	15	13.33333333	10	10	8.333333333	8.571428571	8.75	8.888888889	8	10	5	3.333333333	2.5	2	1.666666667	1.428571429	1.25	1.111111111	1	60	40	33.33333333	27.5	26	23.33333333	21.42857143	18.75	17.77777778	16	50	30	30	22.5	22	20	21.42857143	20	20	20	20	10	10	7.5	6	6.666666667
YDL066W	1.135814139	24250.99	551.9	30	20	16.66666667	15	14	13.33333333	12.85714286	11.25	11.11111111	11	10	5	6.666666667	5	4	3.333333333	2.857142857	2.5	2.222222222	2	30	25	20	17.5	18	15	14.28571429	12.5	11.11111111	10	30	25	20	15	12	11.66666667	11.42857143	10	11.11111111	10	20	15	10	12.5	12	10
YDL067C	1.309714484	12895.1	153.1	20	10	10	7.5	8	NaN	NaN	NaN	NaN	NaN	0	0	0	0	0	NaN	NaN	NaN	NaN	NaN	10	5	6.666666667	5	4	NaN	NaN	NaN	NaN	NaN	30	20	13.33333333	10	8	NaN	NaN	NaN	NaN	NaN	10	10	10	7.5	6	NaN
YDL069C	0.726679555	434.91	NaN	20	10	10	7.5	6	5	4.285714286	3.75	3.333333333	3	10	5	3.333333333	2.5	2	1.666666667	1.428571429	1.25	1.111111111	1	20	10	10	7.5	6	6.666666667	7.142857143	6.25	5.555555556	5	30	20	16.66666667	12.5	10	11.66666667	12.85714286	11.25	10	9	30	20	13.33333333	10	10	8.333333333
YDL070W	0.901931181	2355.68	42.8	40	30	20	15	14	11.66666667	11.42857143	10	10	10	10	5	3.333333333	2.5	2	1.666666667	1.428571429	2.5	2.222222222	2	50	30	30	25	20	16.66666667	15.71428571	16.25	14.44444444	14	50	40	33.33333333	25	20	18.33333333	17.14285714	17.5	16.66666667	16	30	20	16.66666667	15	12	11.66666667
YDL072C	1.017224504	8802.15	463.4	50	25	23.33333333	17.5	14	13.33333333	11.42857143	12.5	12.22222222	11	10	10	6.666666667	5	4	3.333333333	2.857142857	2.5	2.222222222	2	30	30	20	20	16	15	12.85714286	11.25	10	10	40	25	23.33333333	17.5	16	13.33333333	11.42857143	11.25	10	9	30	20	16.66666667	12.5	10	10
YDL073W	0.836096495	510.28	184.8	30	20	13.33333333	12.5	10	8.333333333	7.142857143	8.75	7.777777778	7	20	10	10	7.5	6	6.666666667	5.714285714	6.25	5.555555556	5	40	25	16.66666667	12.5	14	13.33333333	12.85714286	12.5	11.11111111	11	40	25	20	17.5	14	15	15.71428571	15	14.44444444	13	40	25	16.66666667	17.5	14	13.33333333
YDL074C	0.832453191	4464.87	484.4	30	20	16.66666667	12.5	12	11.66666667	11.42857143	10	10	10	40	25	20	20	16	13.33333333	11.42857143	11.25	10	9	40	20	16.66666667	15	14	13.33333333	14.28571429	13.75	13.33333333	13	50	35	26.66666667	22.5	24	23.33333333	21.42857143	18.75	21.11111111	20	20	15	10	7.5	8	8.333333333
YDL075W	1.368631995	162099.18	NaN	20	15	16.66666667	12.5	10	10	10	10	10	9	0	0	0	0	0	0	0	0	0	0	20	10	6.666666667	7.5	6	5	5.714285714	5	4.444444444	4	30	20	16.66666667	15	14	13.33333333	11.42857143	11.25	10	9	10	10	6.666666667	5	4	3.333333333
YDL076C	0.862575047	2527.45	436.4	10	10	10	7.5	6	5	5.714285714	5	5.555555556	5	10	10	6.666666667	5	4	3.333333333	2.857142857	2.5	2.222222222	2	40	20	16.66666667	12.5	10	10	10	11.25	10	9	30	20	16.66666667	15	14	11.66666667	10	10	10	10	20	15	10	10	8	8.333333333
YDL077C	0.887151756	1615.76	1000.1	20	15	10	10	8	6.666666667	7.142857143	7.5	6.666666667	7	20	10	10	7.5	6	6.666666667	5.714285714	5	5.555555556	5	50	40	30	22.5	20	18.33333333	17.14285714	16.25	15.55555556	14	40	30	20	15	14	13.33333333	12.85714286	11.25	11.11111111	10	30	20	13.33333333	12.5	12	11.66666667
YDL078C	0.991225779	17380.51	526.7	40	35	23.33333333	20	16	15	12.85714286	11.25	10	10	10	5	3.333333333	2.5	2	1.666666667	1.428571429	1.25	1.111111111	1	20	15	13.33333333	10	10	10	8.571428571	7.5	6.666666667	6	30	25	16.66666667	15	12	11.66666667	11.42857143	12.5	12.22222222	11	20	15	13.33333333	10	12	10
YDL079C	0.899881009	4699.09	NaN	20	15	13.33333333	10	10	8.333333333	7.142857143	6.25	7.777777778	7	20	15	10	7.5	8	6.666666667	7.142857143	6.25	5.555555556	5	30	20	16.66666667	15	12	13.33333333	11.42857143	11.25	11.11111111	11	40	25	20	15	14	11.66666667	11.42857143	11.25	10	10	30	15	10	10	10	10
YDL080C	0.850868022	1500.26	NaN	40	25	16.66666667	17.5	16	13.33333333	12.85714286	12.5	12.22222222	11	20	15	10	7.5	6	5	4.285714286	3.75	4.444444444	4	30	20	16.66666667	12.5	10	10	10	10	8.888888889	9	30	25	20	15	14	11.66666667	11.42857143	11.25	10	9	30	20	16.66666667	15	14	15
YDL081C	1.290268941	177289.97	635.3	60	40	36.66666667	30	26	25	22.85714286	23.75	22.22222222	20	0	0	0	0	0	0	0	0	0	0	40	20	13.33333333	10	10	10	10	8.75	7.777777778	8	70	50	33.33333333	25	20	18.33333333	15.71428571	17.5	15.55555556	15	20	10	6.666666667	5	6	5
YDL082W	1.305880795	50041.38	5921.1	50	35	30	25	22	23.33333333	21.42857143	20	20	19	0	0	0	0	0	0	0	0	0	0	20	10	6.666666667	5	4	5	5.714285714	5	4.444444444	4	40	25	20	17.5	16	13.33333333	14.28571429	13.75	13.33333333	12	10	10	6.666666667	7.5	6	6.666666667
YDL083C	1.377577388	49721.19	NaN	40	20	16.66666667	15	12	11.66666667	10	10	10	9	0	0	0	0	0	0	0	0	0	0	20	10	10	7.5	6	6.666666667	7.142857143	6.25	5.555555556	5	20	15	10	7.5	6	6.666666667	7.142857143	6.25	6.666666667	6	20	10	10	7.5	6	5
YDL084W	1.106559505	29503.75	620.7	50	35	30	22.5	18	16.66666667	14.28571429	12.5	12.22222222	12	10	5	6.666666667	5	4	5	4.285714286	3.75	3.333333333	3	20	20	16.66666667	15	12	11.66666667	11.42857143	10	10	10	40	30	26.66666667	22.5	18	15	14.28571429	13.75	13.33333333	12	20	15	10	10	10	8.333333333
YDL085C-A	1.05379841	4790.5	1069.1	50	30	23.33333333	17.5	16	15	NaN	NaN	NaN	NaN	0	0	0	0	0	0	NaN	NaN	NaN	NaN	20	15	10	10	10	8.333333333	NaN	NaN	NaN	NaN	30	20	20	15	12	10	NaN	NaN	NaN	NaN	0	0	0	0	0	0
YDL085W	0.984686677	1334.63	NaN	30	20	16.66666667	17.5	16	13.33333333	11.42857143	10	10	10	10	5	3.333333333	2.5	2	1.666666667	1.428571429	1.25	1.111111111	1	30	20	13.33333333	12.5	12	11.66666667	10	10	8.888888889	9	30	20	20	17.5	14	13.33333333	12.85714286	11.25	11.11111111	11	30	15	13.33333333	12.5	12	11.66666667
YDL086W	1.113004987	11941.57	540.7	30	20	13.33333333	10	10	10	8.571428571	7.5	7.777777778	7	20	10	10	10	10	8.333333333	7.142857143	6.25	5.555555556	5	30	20	16.66666667	15	12	11.66666667	10	11.25	10	10	20	15	13.33333333	10	10	8.333333333	8.571428571	7.5	6.666666667	8	30	20	20	20	18	15
YDL087C	0.965083754	1740.43	448.6	20	10	10	10	8	8.333333333	7.142857143	7.5	6.666666667	7	20	10	10	7.5	6	5	5.714285714	5	4.444444444	4	30	15	16.66666667	12.5	10	8.333333333	7.142857143	7.5	7.777777778	8	30	25	20	15	16	16.66666667	15.71428571	15	13.33333333	14	20	15	10	7.5	8	6.666666667
YDL088C	0.8805699	3940.37	618.5	20	15	10	10	8	8.333333333	8.571428571	7.5	6.666666667	7	10	10	6.666666667	5	4	3.333333333	2.857142857	3.75	3.333333333	3	30	15	13.33333333	12.5	12	11.66666667	11.42857143	11.25	11.11111111	11	30	20	13.33333333	12.5	12	11.66666667	10	8.75	8.888888889	8	20	15	16.66666667	12.5	12	10
YDL089W	0.880763891	1838.87	460.8	30	15	13.33333333	10	10	10	8.571428571	8.75	7.777777778	7	10	5	6.666666667	5	4	3.333333333	2.857142857	2.5	2.222222222	2	30	20	16.66666667	12.5	12	11.66666667	10	10	10	9	40	30	26.66666667	20	16	13.33333333	14.28571429	12.5	11.11111111	10	30	25	26.66666667	22.5	22	21.66666667
YDL090C	0.847787509	1801.52	420.5	40	20	13.33333333	12.5	12	11.66666667	11.42857143	11.25	10	10	20	15	10	10	10	8.333333333	8.571428571	7.5	7.777777778	8	40	25	16.66666667	15	14	13.33333333	12.85714286	12.5	11.11111111	11	30	20	20	17.5	16	13.33333333	12.85714286	11.25	11.11111111	11	20	15	10	10	8	6.666666667
YDL091C	0.871720748	1374.85	336.5	20	15	13.33333333	10	10	8.333333333	8.571428571	7.5	6.666666667	6	10	5	6.666666667	5	4	3.333333333	2.857142857	2.5	3.333333333	3	30	15	13.33333333	12.5	12	10	10	8.75	7.777777778	8	30	30	23.33333333	20	18	15	15.71428571	15	14.44444444	13	20	20	13.33333333	10	8	10
YDL092W	0.9317285	7254.31	578.5	20	10	10	10	8	6.666666667	7.142857143	6.25	5.555555556	6	10	5	3.333333333	2.5	2	1.666666667	1.428571429	1.25	2.222222222	2	30	20	13.33333333	12.5	12	10	10	8.75	7.777777778	7	30	15	13.33333333	12.5	12	11.66666667	10	8.75	8.888888889	9	30	15	10	10	8	6.666666667
YDL093W	0.945811786	540.22	NaN	40	25	26.66666667	20	20	16.66666667	17.14285714	17.5	16.66666667	15	20	10	10	7.5	8	6.666666667	5.714285714	5	4.444444444	4	30	20	16.66666667	15	12	11.66666667	10	8.75	8.888888889	8	40	25	23.33333333	20	18	16.66666667	15.71428571	16.25	15.55555556	16	40	30	23.33333333	20	18	16.66666667
YDL095W	1.064701546	8666.49	640.4	40	25	23.33333333	20	18	16.66666667	17.14285714	15	15.55555556	14	10	10	6.666666667	5	4	3.333333333	4.285714286	3.75	3.333333333	4	40	25	20	17.5	14	13.33333333	11.42857143	11.25	11.11111111	11	40	30	23.33333333	22.5	22	21.66666667	20	20	17.77777778	16	30	25	23.33333333	22.5	20	18.33333333
YDL097C	0.941679652	15297.09	714.4	50	30	23.33333333	17.5	16	13.33333333	12.85714286	11.25	10	10	20	10	6.666666667	5	6	5	4.285714286	3.75	3.333333333	3	30	20	16.66666667	12.5	10	10	11.42857143	10	8.888888889	8	30	25	16.66666667	17.5	14	13.33333333	12.85714286	12.5	11.11111111	12	40	20	13.33333333	10	10	10
YDL098C	0.907959005	1784.67	424.8	20	15	13.33333333	10	10	8.333333333	7.142857143	6.25	5.555555556	6	20	10	6.666666667	5	4	5	4.285714286	3.75	3.333333333	3	40	25	20	17.5	16	15	12.85714286	13.75	12.22222222	11	30	20	16.66666667	15	16	13.33333333	14.28571429	12.5	11.11111111	10	30	20	13.33333333	12.5	12	11.66666667
YDL099W	0.89216115	5697.47	628.9	40	35	26.66666667	22.5	18	16.66666667	14.28571429	12.5	11.11111111	11	0	0	0	0	0	0	0	0	0	0	30	25	20	15	14	13.33333333	12.85714286	12.5	12.22222222	11	60	35	30	30	28	26.66666667	24.28571429	23.75	22.22222222	23	20	10	6.666666667	5	6	5
YDL100C	1.091840995	17433.82	783.8	30	20	13.33333333	15	14	11.66666667	12.85714286	11.25	12.22222222	11	20	10	6.666666667	7.5	8	6.666666667	5.714285714	6.25	5.555555556	5	30	20	20	17.5	16	15	12.85714286	12.5	12.22222222	11	30	20	16.66666667	15	12	11.66666667	11.42857143	11.25	11.11111111	10	20	15	10	10	10	8.333333333
YDL101C	0.89192753	2222.4	401.7	30	20	16.66666667	15	14	13.33333333	12.85714286	11.25	10	10	20	10	6.666666667	7.5	6	5	4.285714286	3.75	3.333333333	3	30	25	16.66666667	15	14	11.66666667	11.42857143	12.5	11.11111111	12	30	20	13.33333333	12.5	12	11.66666667	11.42857143	11.25	11.11111111	10	30	15	13.33333333	10	10	11.66666667
YDL102W	0.946311619	3053.54	313.7	30	15	13.33333333	12.5	14	11.66666667	11.42857143	10	11.11111111	10	20	20	13.33333333	10	10	10	11.42857143	10	8.888888889	8	40	20	20	17.5	16	15	14.28571429	12.5	12.22222222	13	30	30	23.33333333	17.5	16	15	12.85714286	12.5	12.22222222	12	20	15	13.33333333	12.5	10	10
YDL103C	0.986559728	10450.15	685.9	30	20	16.66666667	15	14	13.33333333	12.85714286	11.25	10	10	20	10	6.666666667	5	4	5	4.285714286	3.75	3.333333333	3	30	15	16.66666667	12.5	12	11.66666667	10	10	10	9	30	25	20	17.5	14	11.66666667	12.85714286	12.5	12.22222222	12	30	20	16.66666667	15	12	10
YDL104C	0.854844257	763.21	412.1	30	15	13.33333333	12.5	14	11.66666667	11.42857143	12.5	11.11111111	11	20	10	6.666666667	5	4	3.333333333	4.285714286	3.75	3.333333333	3	30	30	20	15	18	15	12.85714286	11.25	10	9	40	25	16.66666667	15	14	11.66666667	12.85714286	11.25	10	10	30	15	13.33333333	12.5	12	10
YDL105W	0.843846952	849.68	389.6	40	25	16.66666667	15	14	11.66666667	12.85714286	11.25	11.11111111	11	10	5	3.333333333	2.5	2	1.666666667	1.428571429	1.25	1.111111111	1	50	35	26.66666667	22.5	18	15	15.71428571	13.75	13.33333333	12	30	20	16.66666667	15	14	11.66666667	11.42857143	12.5	11.11111111	11	30	20	16.66666667	15	12	10
YDL106C	0.884054716	2480.59	336.4	30	20	16.66666667	12.5	10	8.333333333	8.571428571	7.5	7.777777778	9	10	5	3.333333333	2.5	2	1.666666667	1.428571429	1.25	2.222222222	2	50	40	30	30	26	21.66666667	20	18.75	18.88888889	18	30	15	10	10	12	10	8.571428571	7.5	6.666666667	6	30	25	16.66666667	12.5	12	10
YDL107W	0.826220229	870.74	339.2	30	20	13.33333333	10	10	10	8.571428571	8.75	7.777777778	8	30	15	13.33333333	10	10	8.333333333	8.571428571	7.5	6.666666667	7	20	15	13.33333333	12.5	12	11.66666667	10	8.75	7.777777778	7	30	25	20	17.5	16	16.66666667	14.28571429	13.75	14.44444444	14	40	25	20	20	18	16.66666667
YDL108W	0.929835076	2229.35	2563.6	30	20	16.66666667	17.5	14	13.33333333	11.42857143	11.25	10	10	10	10	6.666666667	5	4	3.333333333	2.857142857	2.5	2.222222222	2	20	20	13.33333333	12.5	10	10	10	10	8.888888889	9	30	15	13.33333333	12.5	12	11.66666667	11.42857143	11.25	11.11111111	10	10	10	10	7.5	8	6.666666667
YDL109C	0.886277656	195	NaN	20	15	13.33333333	12.5	10	10	8.571428571	8.75	10	9	20	10	6.666666667	5	4	3.333333333	4.285714286	3.75	3.333333333	4	40	20	16.66666667	12.5	12	13.33333333	12.85714286	11.25	11.11111111	10	30	30	20	17.5	14	11.66666667	10	8.75	8.888888889	9	30	15	13.33333333	12.5	10	10
YDL110C	1.12210765	7768.85	NaN	20	20	13.33333333	12.5	12	10	10	10	8.888888889	9	10	5	3.333333333	2.5	2	1.666666667	1.428571429	1.25	1.111111111	1	50	40	30	22.5	20	16.66666667	15.71428571	17.5	16.66666667	15	30	25	16.66666667	17.5	16	15	14.28571429	13.75	13.33333333	13	10	5	3.333333333	2.5	2	1.666666667
YDL111C	0.847354874	4082.07	620.2	30	20	13.33333333	12.5	10	10	10	8.75	8.888888889	8	10	5	3.333333333	2.5	2	1.666666667	1.428571429	1.25	1.111111111	1	40	25	16.66666667	15	14	11.66666667	11.42857143	11.25	10	10	30	15	10	10	10	8.333333333	7.142857143	6.25	6.666666667	7	30	15	10	10	8	8.333333333
YDL112W	0.893900047	3605.16	655.4	30	20	20	15	12	10	8.571428571	8.75	8.888888889	8	20	15	13.33333333	12.5	12	10	8.571428571	7.5	6.666666667	6	40	25	20	20	20	18.33333333	15.71428571	13.75	13.33333333	13	40	25	23.33333333	17.5	18	18.33333333	17.14285714	15	13.33333333	12	40	25	20	17.5	16	13.33333333
YDL113C	0.885378534	2304.54	606.3	30	20	16.66666667	12.5	10	11.66666667	10	8.75	10	9	10	5	3.333333333	2.5	2	1.666666667	1.428571429	1.25	1.111111111	1	30	15	13.33333333	10	12	10	8.571428571	8.75	7.777777778	7	40	30	23.33333333	20	18	16.66666667	15.71428571	15	15.55555556	14	20	15	10	10	8	6.666666667
YDL114W	0.812833852	1050.9	NaN	30	20	16.66666667	12.5	12	10	10	10	10	9	10	10	10	7.5	6	5	4.285714286	3.75	3.333333333	3	20	15	10	10	8	6.666666667	8.571428571	7.5	7.777777778	7	30	15	13.33333333	12.5	12	10	10	10	8.888888889	9	20	15	10	10	8	6.666666667
YDL115C	0.861774942	2338.7	459.2	20	10	10	7.5	8	8.333333333	7.142857143	6.25	5.555555556	7	0	0	0	0	0	0	0	0	0	0	50	35	33.33333333	30	26	23.33333333	21.42857143	20	18.88888889	18	40	30	23.33333333	20	22	20	18.57142857	17.5	16.66666667	16	20	15	10	7.5	8	6.666666667
YDL116W	0.881247271	4928.48	681.5	40	20	16.66666667	15	14	13.33333333	11.42857143	12.5	11.11111111	10	20	10	6.666666667	5	4	5	4.285714286	3.75	3.333333333	3	30	20	16.66666667	15	14	11.66666667	11.42857143	10	10	9	40	30	26.66666667	25	24	21.66666667	20	18.75	17.77777778	16	20	15	13.33333333	12.5	10	8.333333333
YDL117W	0.908407497	1444.27	746.7	30	25	20	15	14	13.33333333	11.42857143	10	10	9	10	5	6.666666667	5	6	5	4.285714286	5	4.444444444	4	30	15	13.33333333	12.5	12	11.66666667	11.42857143	10	10	9	30	25	23.33333333	20	16	15	14.28571429	12.5	12.22222222	12	30	25	16.66666667	15	12	11.66666667
YDL119C	0.849453769	1505.02	NaN	40	20	13.33333333	10	8	10	11.42857143	10	8.888888889	8	10	5	3.333333333	2.5	2	1.666666667	1.428571429	1.25	1.111111111	2	20	10	10	7.5	6	5	5.714285714	5	4.444444444	4	20	10	10	7.5	8	6.666666667	7.142857143	6.25	5.555555556	6	40	20	13.33333333	12.5	12	10
YDL120W	0.856082296	4170.09	296.2	40	25	20	15	12	10	8.571428571	8.75	8.888888889	8	10	5	3.333333333	2.5	2	1.666666667	2.857142857	2.5	2.222222222	2	40	25	20	15	14	11.66666667	10	8.75	8.888888889	8	30	25	23.33333333	20	18	16.66666667	14.28571429	12.5	12.22222222	12	20	15	10	7.5	6	5
YDL121C	0.886786411	5395.83	392.3	30	15	16.66666667	12.5	12	10	11.42857143	10	8.888888889	8	0	0	0	0	0	0	0	0	0	0	50	40	26.66666667	22.5	20	20	18.57142857	16.25	14.44444444	13	50	30	26.66666667	20	16	15	12.85714286	13.75	12.22222222	12	20	15	13.33333333	10	8	8.333333333
YDL122W	0.929325706	5348.05	535.9	30	15	13.33333333	10	10	10	8.571428571	8.75	8.888888889	8	20	10	6.666666667	5	4	6.666666667	5.714285714	5	4.444444444	4	40	25	23.33333333	20	18	16.66666667	17.14285714	16.25	15.55555556	16	60	45	43.33333333	37.5	34	31.66666667	28.57142857	27.5	25.55555556	23	30	20	16.66666667	17.5	16	13.33333333
YDL123W	0.89031197	6217.86	NaN	30	15	10	10	8	8.333333333	7.142857143	6.25	6.666666667	7	50	25	16.66666667	15	12	10	8.571428571	7.5	6.666666667	6	10	5	6.666666667	5	4	3.333333333	4.285714286	3.75	3.333333333	3	10	10	6.666666667	5	6	5	5.714285714	5	4.444444444	4	40	20	16.66666667	15	14	11.66666667
YDL124W	1.007148589	46596.1	1005.4	20	15	13.33333333	12.5	12	11.66666667	11.42857143	10	11.11111111	10	10	5	3.333333333	2.5	2	1.666666667	1.428571429	1.25	1.111111111	1	30	25	20	15	12	11.66666667	10	10	8.888888889	8	30	25	16.66666667	12.5	12	11.66666667	12.85714286	11.25	11.11111111	11	30	15	10	10	10	8.333333333
YDL125C	1.066322204	20428.66	616.4	40	25	16.66666667	17.5	16	13.33333333	14.28571429	15	14.44444444	13	20	10	6.666666667	5	4	3.333333333	2.857142857	2.5	2.222222222	2	30	15	13.33333333	10	10	10	11.42857143	10	10	9	20	15	10	10	10	8.333333333	7.142857143	7.5	6.666666667	7	10	10	10	7.5	6	6.666666667
YDL126C	1.091541662	34690.41	563.7	40	30	26.66666667	22.5	20	18.33333333	20	17.5	17.77777778	16	10	5	6.666666667	5	4	3.333333333	2.857142857	2.5	2.222222222	2	40	30	23.33333333	20	18	18.33333333	17.14285714	17.5	15.55555556	15	40	35	33.33333333	27.5	26	23.33333333	21.42857143	18.75	16.66666667	16	30	15	13.33333333	12.5	10	8.333333333
YDL127W	0.885794271	2846.74	NaN	20	15	13.33333333	12.5	12	10	11.42857143	10	8.888888889	10	10	5	6.666666667	5	4	3.333333333	2.857142857	3.75	3.333333333	3	40	20	16.66666667	12.5	12	10	10	10	8.888888889	8	30	20	16.66666667	15	14	11.66666667	11.42857143	10	8.888888889	9	20	10	10	7.5	6	6.666666667
YDL128W	0.981952845	6108.5	391.4	40	35	26.66666667	22.5	20	18.33333333	15.71428571	16.25	15.55555556	15	10	5	6.666666667	5	4	3.333333333	2.857142857	2.5	2.222222222	2	20	10	6.666666667	7.5	8	6.666666667	5.714285714	6.25	5.555555556	6	50	25	16.66666667	15	14	11.66666667	10	8.75	7.777777778	8	30	20	20	15	12	11.66666667
YDL129W	0.83774912	1457.81	484.5	20	15	13.33333333	10	12	10	10	10	8.888888889	8	0	0	0	0	0	0	0	0	0	0	30	20	13.33333333	10	12	11.66666667	10	8.75	7.777777778	7	30	25	23.33333333	20	18	15	14.28571429	13.75	13.33333333	14	20	10	10	7.5	6	5
YDL130W	1.339287463	127116.81	675.2	70	55	43.33333333	35	32	30	28.57142857	27.5	26.66666667	24	0	0	0	0	0	0	0	0	0	0	40	20	16.66666667	12.5	12	10	11.42857143	10	10	10	70	40	26.66666667	20	20	16.66666667	14.28571429	13.75	12.22222222	11	20	10	6.666666667	5	6	5
YDL130W-A	0.925692835	7850.31	NaN	20	15	10	10	10	8.333333333	7.142857143	6.25	NaN	NaN	10	5	3.333333333	2.5	2	1.666666667	1.428571429	1.25	NaN	NaN	10	10	10	7.5	6	5	4.285714286	3.75	NaN	NaN	30	25	20	20	16	13.33333333	11.42857143	10	NaN	NaN	10	10	6.666666667	5	4	3.333333333
YDL131W	1.110874909	31645.75	711.2	40	25	20	17.5	16	16.66666667	14.28571429	12.5	13.33333333	15	20	15	10	10	8	6.666666667	5.714285714	5	4.444444444	4	40	25	23.33333333	22.5	18	18.33333333	17.14285714	15	15.55555556	14	30	20	13.33333333	15	14	11.66666667	10	10	11.11111111	10	30	20	13.33333333	12.5	10	8.333333333
YDL132W	0.942376669	4705.51	563.5	40	25	23.33333333	20	18	16.66666667	14.28571429	13.75	13.33333333	13	10	5	6.666666667	5	4	3.333333333	2.857142857	2.5	2.222222222	2	30	25	16.66666667	15	12	11.66666667	10	11.25	11.11111111	11	40	30	20	20	16	15	14.28571429	13.75	13.33333333	13	30	20	16.66666667	15	12	11.66666667
YDL133C-A	1.271789981	96975.62	NaN	10	10	NaN	NaN	NaN	NaN	NaN	NaN	NaN	NaN	0	0	NaN	NaN	NaN	NaN	NaN	NaN	NaN	NaN	0	0	NaN	NaN	NaN	NaN	NaN	NaN	NaN	NaN	0	0	NaN	NaN	NaN	NaN	NaN	NaN	NaN	NaN	0	0	NaN	NaN	NaN	NaN
YDL133W	0.891966083	1289.88	332.9	40	25	20	15	16	15	12.85714286	11.25	12.22222222	12	10	5	6.666666667	5	4	3.333333333	2.857142857	2.5	3.333333333	3	30	25	16.66666667	12.5	14	11.66666667	10	10	10	10	40	25	30	25	22	20	20	18.75	17.77777778	16	30	20	13.33333333	12.5	10	11.66666667
YDL134C	0.911277547	4853.86	NaN	20	15	13.33333333	15	12	11.66666667	10	8.75	7.777777778	7	20	10	6.666666667	7.5	6	6.666666667	5.714285714	5	4.444444444	4	40	25	20	20	18	16.66666667	15.71428571	13.75	14.44444444	14	20	20	16.66666667	12.5	12	10	11.42857143	10	11.11111111	10	30	20	13.33333333	12.5	10	8.333333333
YDL135C	0.897296043	10723.07	662.7	20	15	10	12.5	12	10	8.571428571	7.5	7.777777778	7	0	0	0	0	0	0	0	0	0	0	30	15	13.33333333	12.5	12	11.66666667	10	10	8.888888889	8	40	25	20	20	18	16.66666667	14.28571429	13.75	13.33333333	13	20	10	10	7.5	6	5
YDL136W	1.343690416	62112.72	NaN	30	20	16.66666667	17.5	14	13.33333333	12.85714286	11.25	10	10	10	5	3.333333333	2.5	2	1.666666667	1.428571429	1.25	1.111111111	1	10	5	3.333333333	2.5	2	3.333333333	2.857142857	2.5	2.222222222	2	20	15	13.33333333	10	10	10	8.571428571	7.5	7.777777778	8	10	10	6.666666667	5	4	3.333333333
YDL137W	1.17751213	18551.45	NaN	30	25	16.66666667	15	12	11.66666667	10	8.75	7.777777778	7	10	5	3.333333333	2.5	2	1.666666667	1.428571429	1.25	1.111111111	1	20	10	13.33333333	10	10	8.333333333	8.571428571	7.5	6.666666667	6	30	20	16.66666667	17.5	14	13.33333333	14.28571429	12.5	12.22222222	11	20	10	6.666666667	7.5	6	6.666666667
YDL138W	0.922150478	1251.86	NaN	40	25	20	20	20	18.33333333	18.57142857	17.5	16.66666667	16	20	15	10	7.5	8	6.666666667	5.714285714	5	4.444444444	4	40	25	20	17.5	16	13.33333333	12.85714286	11.25	12.22222222	12	30	25	16.66666667	15	14	11.66666667	11.42857143	10	8.888888889	8	40	25	20	17.5	16	13.33333333
YDL139C	0.84142438	1130.08	261.9	20	15	13.33333333	12.5	10	8.333333333	7.142857143	7.5	6.666666667	6	10	5	3.333333333	2.5	2	1.666666667	1.428571429	1.25	1.111111111	1	40	30	30	27.5	28	25	21.42857143	20	20	18	40	30	23.33333333	22.5	20	16.66666667	14.28571429	13.75	15.55555556	15	10	5	3.333333333	2.5	2	1.666666667
YDL140C	0.98297814	16726.42	365.8	30	25	23.33333333	17.5	16	13.33333333	14.28571429	13.75	12.22222222	12	40	20	13.33333333	12.5	14	11.66666667	10	10	10	9	30	25	16.66666667	17.5	14	15	14.28571429	13.75	12.22222222	12	40	30	26.66666667	20	18	20	18.57142857	17.5	16.66666667	15	30	20	16.66666667	17.5	14	11.66666667
YDL141W	0.886913801	4086.26	638.5	30	20	16.66666667	15	14	13.33333333	12.85714286	12.5	11.11111111	11	20	10	6.666666667	5	4	3.333333333	2.857142857	2.5	3.333333333	3	30	20	16.66666667	15	12	10	8.571428571	8.75	8.888888889	8	30	15	16.66666667	12.5	12	11.66666667	11.42857143	11.25	10	10	30	20	16.66666667	15	14	13.33333333
YDL142C	0.828406339	743.58	NaN	20	20	16.66666667	12.5	14	13.33333333	11.42857143	12.5	11.11111111	11	10	5	3.333333333	2.5	2	1.666666667	1.428571429	2.5	2.222222222	2	30	15	13.33333333	10	8	8.333333333	7.142857143	6.25	6.666666667	6	50	35	23.33333333	17.5	16	13.33333333	11.42857143	10	8.888888889	8	30	20	16.66666667	12.5	10	8.333333333
YDL143W	1.031599642	21094.34	618.8	40	25	20	20	18	18.33333333	15.71428571	15	14.44444444	14	20	10	6.666666667	5	4	5	4.285714286	3.75	3.333333333	3	30	20	20	17.5	14	11.66666667	11.42857143	11.25	11.11111111	10	40	20	20	20	16	16.66666667	14.28571429	15	14.44444444	13	20	10	6.666666667	7.5	6	5
YDL144C	1.092238919	5739.67	620.1	50	30	20	15	16	15	12.85714286	12.5	14.44444444	13	20	10	6.666666667	5	4	5	4.285714286	3.75	3.333333333	3	20	15	13.33333333	12.5	12	10	10	8.75	7.777777778	7	40	25	23.33333333	20	18	18.33333333	17.14285714	15	13.33333333	12	20	15	13.33333333	10	10	8.333333333
YDL145C	1.032821409	18181.77	654.4	50	40	33.33333333	25	22	18.33333333	17.14285714	16.25	16.66666667	15	20	10	6.666666667	5	4	5	4.285714286	3.75	3.333333333	3	40	35	23.33333333	20	22	18.33333333	15.71428571	13.75	14.44444444	15	50	40	30	32.5	30	28.33333333	25.71428571	23.75	24.44444444	22	30	20	16.66666667	15	14	13.33333333
YDL146W	0.914287423	1079.18	NaN	20	15	13.33333333	12.5	10	8.333333333	7.142857143	7.5	7.777777778	7	20	10	6.666666667	5	4	3.333333333	2.857142857	3.75	3.333333333	4	30	25	20	15	16	15	15.71428571	13.75	13.33333333	12	40	25	23.33333333	17.5	14	11.66666667	12.85714286	12.5	12.22222222	11	30	20	13.33333333	12.5	10	11.66666667
YDL147W	0.91569098	14040.8	640.2	20	20	13.33333333	15	12	11.66666667	11.42857143	10	8.888888889	8	10	5	3.333333333	2.5	2	1.666666667	1.428571429	1.25	1.111111111	1	30	15	16.66666667	15	14	11.66666667	12.85714286	12.5	11.11111111	10	30	25	23.33333333	22.5	22	21.66666667	20	17.5	16.66666667	16	10	5	6.666666667	5	4	3.333333333
YDL148C	0.933940224	5441.09	488.2	30	20	16.66666667	15	14	13.33333333	14.28571429	13.75	12.22222222	13	10	5	3.333333333	2.5	2	1.666666667	1.428571429	1.25	1.111111111	2	50	45	36.66666667	32.5	26	25	25.71428571	22.5	21.11111111	19	60	40	33.33333333	35	34	30	27.14285714	25	23.33333333	23	30	20	13.33333333	12.5	12	11.66666667
YDL149W	0.877885631	737.02	NaN	20	20	16.66666667	15	12	10	8.571428571	7.5	6.666666667	7	10	10	10	7.5	8	6.666666667	5.714285714	5	4.444444444	4	40	25	23.33333333	17.5	20	18.33333333	15.71428571	15	14.44444444	16	60	35	30	25	22	20	21.42857143	21.25	20	19	50	30	26.66666667	22.5	20	18.33333333
YDL150W	0.928830255	3911.1	467.8	40	25	20	15	14	13.33333333	12.85714286	12.5	11.11111111	10	0	0	0	0	0	0	0	0	0	0	40	35	23.33333333	20	20	18.33333333	15.71428571	15	13.33333333	12	40	30	26.66666667	22.5	22	21.66666667	21.42857143	20	21.11111111	20	20	15	10	7.5	8	6.666666667
YDL153C	0.947223349	6159.69	433.7	40	30	23.33333333	17.5	14	13.33333333	12.85714286	11.25	11.11111111	10	10	5	3.333333333	2.5	2	1.666666667	1.428571429	1.25	1.111111111	1	50	30	33.33333333	27.5	24	21.66666667	20	18.75	21.11111111	20	90	60	53.33333333	42.5	36	36.66666667	32.85714286	30	30	29	20	20	16.66666667	12.5	10	10
YDL154W	0.871035956	NaN	NaN	30	20	13.33333333	15	12	10	11.42857143	10	8.888888889	9	20	10	10	7.5	6	5	4.285714286	6.25	5.555555556	5	40	25	23.33333333	20	18	18.33333333	17.14285714	17.5	16.66666667	15	30	25	23.33333333	20	16	16.66666667	15.71428571	15	15.55555556	15	40	20	16.66666667	12.5	12	10
YDL155W	0.87935779	1085.34	NaN	40	25	20	15	14	15	12.85714286	12.5	12.22222222	12	20	10	6.666666667	7.5	6	6.666666667	5.714285714	5	4.444444444	4	50	25	23.33333333	20	20	18.33333333	18.57142857	17.5	16.66666667	15	60	50	36.66666667	30	30	26.66666667	24.28571429	21.25	18.88888889	20	20	10	10	7.5	6	6.666666667
YDL156W	0.911494284	2086.72	382.2	30	20	20	17.5	14	13.33333333	11.42857143	11.25	10	9	10	5	3.333333333	5	4	3.333333333	2.857142857	2.5	2.222222222	2	40	25	23.33333333	20	20	16.66666667	15.71428571	16.25	15.55555556	16	40	25	16.66666667	15	14	13.33333333	12.85714286	13.75	12.22222222	12	30	25	16.66666667	17.5	14	13.33333333
YDL157C	1.017580652	1737.32	123.7	10	10	6.666666667	5	6	5	4.285714286	5	4.444444444	4	20	10	6.666666667	5	4	3.333333333	2.857142857	2.5	2.222222222	2	10	5	3.333333333	2.5	2	1.666666667	1.428571429	1.25	2.222222222	2	40	20	13.33333333	12.5	12	11.66666667	10	10	10	10	30	15	13.33333333	10	10	11.66666667
YDL159W	0.84652784	1666.29	451.2	30	15	13.33333333	12.5	12	10	8.571428571	8.75	7.777777778	8	20	10	6.666666667	7.5	6	5	4.285714286	3.75	3.333333333	3	30	15	13.33333333	12.5	10	10	11.42857143	10	10	10	30	20	13.33333333	12.5	10	10	10	10	10	9	10	10	6.666666667	5	6	5
YDL159W-A	0.693812272	NaN	NaN	0	0	0	0	NaN	NaN	NaN	NaN	NaN	NaN	10	5	3.333333333	2.5	NaN	NaN	NaN	NaN	NaN	NaN	20	10	6.666666667	5	NaN	NaN	NaN	NaN	NaN	NaN	0	0	0	0	NaN	NaN	NaN	NaN	NaN	NaN	40	25	20	17.5	NaN	NaN
YDL160C	0.99869013	14400.71	493.2	30	25	20	17.5	14	13.33333333	12.85714286	11.25	10	9	20	10	6.666666667	7.5	6	5	5.714285714	5	4.444444444	4	30	25	20	17.5	16	13.33333333	11.42857143	10	8.888888889	8	30	25	20	15	12	11.66666667	10	10	8.888888889	9	20	20	13.33333333	12.5	12	10
YDL160C-A	0.839391081	9374.6	417.6	10	10	6.666666667	7.5	6	5	4.285714286	3.75	NaN	NaN	0	0	0	0	0	0	0	0	NaN	NaN	20	15	13.33333333	15	14	11.66666667	11.42857143	10	NaN	NaN	20	15	10	10	10	10	10	8.75	NaN	NaN	10	5	3.333333333	2.5	2	1.666666667
YDL161W	0.955385974	4271.96	526.7	30	15	13.33333333	12.5	12	10	8.571428571	8.75	8.888888889	8	20	10	6.666666667	5	4	3.333333333	2.857142857	2.5	2.222222222	2	40	25	23.33333333	17.5	16	15	12.85714286	13.75	13.33333333	12	40	30	30	22.5	20	16.66666667	18.57142857	17.5	15.55555556	17	20	10	6.666666667	7.5	8	6.666666667
YDL164C	0.942466807	3205.79	466.1	30	20	16.66666667	15	12	11.66666667	10	10	10	9	20	15	10	10	8	6.666666667	5.714285714	6.25	5.555555556	5	40	25	20	15	16	15	14.28571429	12.5	12.22222222	12	30	20	20	15	14	15	14.28571429	12.5	12.22222222	11	20	20	13.33333333	12.5	14	11.66666667
YDL165W	0.916516231	4701.04	1050.5	10	10	6.666666667	5	6	5	4.285714286	3.75	4.444444444	4	10	5	3.333333333	2.5	2	1.666666667	1.428571429	1.25	2.222222222	2	30	15	16.66666667	15	12	10	8.571428571	7.5	7.777777778	8	30	20	13.33333333	10	10	8.333333333	10	8.75	7.777777778	8	40	20	16.66666667	15	16	13.33333333
YDL166C	0.993721442	5720.06	539.4	10	10	10	7.5	6	6.666666667	5.714285714	5	4.444444444	4	20	10	6.666666667	7.5	6	5	4.285714286	3.75	4.444444444	4	50	30	23.33333333	20	18	16.66666667	15.71428571	15	14.44444444	14	30	20	20	17.5	16	16.66666667	15.71428571	16.25	14.44444444	13	20	10	10	7.5	6	5
YDL167C	0.891221996	2857.51	412.4	30	25	23.33333333	20	18	16.66666667	15.71428571	13.75	13.33333333	12	20	20	13.33333333	15	12	10	8.571428571	7.5	6.666666667	6	40	25	16.66666667	17.5	16	15	12.85714286	11.25	10	11	30	25	16.66666667	15	14	11.66666667	11.42857143	11.25	11.11111111	10	20	20	16.66666667	12.5	12	10
YDL168W	1.066981505	9385.01	709	40	30	23.33333333	20	18	16.66666667	17.14285714	15	14.44444444	14	30	20	13.33333333	10	10	8.333333333	8.571428571	8.75	7.777777778	7	30	20	16.66666667	15	14	13.33333333	11.42857143	10	10	9	20	20	13.33333333	12.5	12	11.66666667	10	10	8.888888889	9	20	15	10	10	8	8.333333333
YDL169C	0.95306298	1180.21	NaN	30	15	10	10	10	8.333333333	7.142857143	7.5	6.666666667	7	10	5	3.333333333	2.5	2	1.666666667	1.428571429	1.25	1.111111111	1	50	30	20	17.5	18	18.33333333	17.14285714	15	15.55555556	15	30	20	16.66666667	12.5	12	11.66666667	10	8.75	8.888888889	9	20	15	13.33333333	10	10	8.333333333
YDL170W	0.871217802	1163.68	NaN	40	25	20	15	12	11.66666667	11.42857143	11.25	11.11111111	11	20	20	20	15	12	10	8.571428571	7.5	6.666666667	7	30	20	13.33333333	12.5	14	13.33333333	11.42857143	10	11.11111111	12	40	25	20	17.5	18	15	14.28571429	13.75	13.33333333	13	30	20	16.66666667	17.5	14	13.33333333
YDL171C	1.055398224	16682.72	512.1	60	30	20	20	18	18.33333333	17.14285714	16.25	16.66666667	16	30	20	13.33333333	10	8	10	10	8.75	7.777777778	8	30	20	20	17.5	14	15	12.85714286	12.5	12.22222222	12	40	25	20	17.5	18	18.33333333	15.71428571	15	15.55555556	14	20	15	13.33333333	10	10	10
YDL173W	1.014912348	4476.71	512.9	30	20	16.66666667	15	14	11.66666667	11.42857143	11.25	11.11111111	11	0	0	0	0	0	0	0	0	0	0	40	30	26.66666667	22.5	18	15	12.85714286	11.25	10	10	30	30	20	15	12	11.66666667	10	8.75	8.888888889	9	30	15	13.33333333	10	8	6.666666667
YDL174C	1.065067546	9348.43	393.8	40	30	23.33333333	17.5	16	15	12.85714286	12.5	13.33333333	13	20	15	10	7.5	6	5	4.285714286	3.75	4.444444444	4	30	25	20	20	18	16.66666667	15.71428571	13.75	12.22222222	12	40	25	20	17.5	18	15	12.85714286	12.5	11.11111111	10	20	10	10	10	8	8.333333333
YDL175C	0.849764036	2052.79	240.1	30	15	13.33333333	12.5	12	11.66666667	10	8.75	8.888888889	9	30	20	20	17.5	16	15	15.71428571	15	13.33333333	12	40	20	16.66666667	17.5	14	13.33333333	11.42857143	11.25	10	10	30	20	20	15	14	13.33333333	11.42857143	11.25	10	10	10	10	6.666666667	7.5	6	5
YDL176W	0.801614409	718.91	NaN	20	15	10	10	10	8.333333333	8.571428571	7.5	7.777777778	7	30	15	10	10	8	8.333333333	8.571428571	7.5	7.777777778	7	40	25	23.33333333	20	18	16.66666667	15.71428571	15	14.44444444	14	40	25	20	17.5	14	11.66666667	12.85714286	11.25	12.22222222	12	30	20	16.66666667	15	12	11.66666667
YDL177C	0.943206362	1504	NaN	30	20	13.33333333	10	10	10	10	10	8.888888889	8	20	10	6.666666667	5	6	5	4.285714286	3.75	4.444444444	4	10	10	6.666666667	5	4	3.333333333	2.857142857	2.5	2.222222222	3	20	10	10	7.5	8	6.666666667	7.142857143	6.25	6.666666667	6	10	10	6.666666667	7.5	6	5
YDL178W	0.960127203	7520.51	542.4	30	20	16.66666667	15	12	11.66666667	10	8.75	8.888888889	9	10	5	3.333333333	5	4	3.333333333	2.857142857	3.75	3.333333333	3	30	20	16.66666667	15	12	11.66666667	11.42857143	10	10	10	40	25	20	20	18	16.66666667	15.71428571	15	14.44444444	14	20	15	13.33333333	12.5	12	11.66666667
YDL179W	0.885962628	1060.67	NaN	20	10	10	7.5	8	6.666666667	5.714285714	6.25	5.555555556	6	10	5	3.333333333	2.5	2	3.333333333	2.857142857	2.5	2.222222222	2	20	15	10	7.5	8	6.666666667	5.714285714	5	4.444444444	5	30	25	16.66666667	12.5	12	11.66666667	11.42857143	10	8.888888889	8	30	15	10	7.5	8	6.666666667
YDL180W	0.86149683	1170.12	NaN	20	15	10	10	8	6.666666667	7.142857143	6.25	5.555555556	5	20	15	10	10	8	6.666666667	7.142857143	6.25	6.666666667	6	50	25	20	17.5	14	11.66666667	14.28571429	13.75	13.33333333	12	30	20	16.66666667	12.5	10	8.333333333	7.142857143	7.5	7.777777778	7	30	30	26.66666667	22.5	20	18.33333333
YDL181W	1.015546705	11901.75	596.2	20	20	13.33333333	12.5	10	8.333333333	7.142857143	6.25	NaN	NaN	0	0	0	0	0	0	0	0	NaN	NaN	20	10	6.666666667	7.5	8	6.666666667	5.714285714	5	NaN	NaN	30	20	20	17.5	16	15	12.85714286	11.25	NaN	NaN	20	15	13.33333333	10	8	6.666666667
YDL182W	1.13929575	40927.27	791.5	40	25	20	17.5	16	16.66666667	14.28571429	12.5	13.33333333	15	20	15	10	10	8	6.666666667	5.714285714	5	4.444444444	4	30	20	20	17.5	14	13.33333333	12.85714286	11.25	12.22222222	11	20	20	13.33333333	15	14	11.66666667	10	10	8.888888889	8	30	20	13.33333333	12.5	10	8.333333333
YDL183C	0.792182764	763.73	1397.4	20	15	10	7.5	6	6.666666667	7.142857143	6.25	5.555555556	5	10	5	6.666666667	5	4	3.333333333	2.857142857	2.5	2.222222222	2	20	10	10	10	8	6.666666667	5.714285714	5	4.444444444	4	30	20	16.66666667	15	14	15	14.28571429	13.75	12.22222222	11	10	10	6.666666667	5	6	6.666666667
YDL184C	1.281370956	95917.02	NaN	10	10	NaN	NaN	NaN	NaN	NaN	NaN	NaN	NaN	0	0	NaN	NaN	NaN	NaN	NaN	NaN	NaN	NaN	0	0	NaN	NaN	NaN	NaN	NaN	NaN	NaN	NaN	0	0	NaN	NaN	NaN	NaN	NaN	NaN	NaN	NaN	0	0	NaN	NaN	NaN	NaN
YDL185W	1.102332435	82886.98	526.2	50	30	23.33333333	22.5	20	20	18.57142857	17.5	17.77777778	17	20	15	10	10	8	8.333333333	7.142857143	6.25	5.555555556	5	30	25	16.66666667	15	14	11.66666667	12.85714286	11.25	10	10	40	30	23.33333333	20	18	16.66666667	15.71428571	15	13.33333333	14	30	20	13.33333333	10	10	8.333333333
YDL186W	0.886127522	NaN	NaN	30	15	13.33333333	10	8	8.333333333	7.142857143	7.5	6.666666667	6	20	15	10	7.5	6	5	4.285714286	3.75	3.333333333	3	30	15	13.33333333	12.5	12	11.66666667	11.42857143	10	8.888888889	8	40	25	23.33333333	20	18	15	15.71428571	16.25	14.44444444	15	30	15	13.33333333	12.5	12	11.66666667
YDL188C	0.947314406	5087.05	507	20	15	10	12.5	10	10	8.571428571	7.5	6.666666667	6	20	10	6.666666667	7.5	6	6.666666667	5.714285714	5	4.444444444	4	40	30	30	27.5	26	23.33333333	20	18.75	17.77777778	17	40	20	16.66666667	15	14	11.66666667	11.42857143	11.25	11.11111111	11	30	20	13.33333333	12.5	10	8.333333333
YDL189W	0.849798227	2393.2	401.6	30	15	10	7.5	6	6.666666667	5.714285714	5	4.444444444	5	10	5	6.666666667	5	4	5	4.285714286	3.75	3.333333333	3	30	25	23.33333333	20	16	18.33333333	17.14285714	15	15.55555556	14	40	30	23.33333333	20	16	15	14.28571429	15	14.44444444	15	20	15	13.33333333	10	8	6.666666667
YDL190C	0.931948929	4679.78	651.3	30	20	16.66666667	17.5	16	13.33333333	12.85714286	12.5	12.22222222	12	10	5	3.333333333	2.5	4	3.333333333	2.857142857	2.5	2.222222222	3	30	25	20	17.5	16	15	14.28571429	12.5	11.11111111	11	50	35	26.66666667	22.5	18	16.66666667	17.14285714	15	13.33333333	13	30	25	20	20	16	15
YDL191W	1.331923321	74545.27	NaN	30	20	16.66666667	17.5	14	13.33333333	12.85714286	11.25	10	10	10	5	3.333333333	2.5	2	1.666666667	1.428571429	1.25	1.111111111	1	10	5	3.333333333	2.5	2	3.333333333	2.857142857	2.5	2.222222222	2	20	15	13.33333333	10	10	10	8.571428571	7.5	7.777777778	8	10	10	6.666666667	5	4	3.333333333
YDL192W	1.153246525	39546	NaN	30	30	20	17.5	16	15	12.85714286	11.25	10	9	10	5	3.333333333	2.5	2	1.666666667	1.428571429	1.25	1.111111111	1	20	10	13.33333333	10	10	8.333333333	8.571428571	7.5	6.666666667	6	30	20	16.66666667	17.5	14	13.33333333	14.28571429	12.5	12.22222222	11	30	15	10	7.5	8	8.333333333
YDL193W	0.983886964	3728.73	378.3	30	20	13.33333333	10	10	8.333333333	8.571428571	8.75	7.777777778	8	10	5	3.333333333	2.5	2	1.666666667	1.428571429	2.5	2.222222222	2	30	20	16.66666667	12.5	12	11.66666667	11.42857143	11.25	11.11111111	10	30	25	20	17.5	18	15	14.28571429	13.75	12.22222222	12	30	25	16.66666667	15	12	10
YDL194W	0.878632763	249	NaN	40	35	26.66666667	22.5	24	21.66666667	20	18.75	17.77777778	16	20	15	10	7.5	8	6.666666667	7.142857143	6.25	5.555555556	5	40	25	16.66666667	17.5	16	15	12.85714286	12.5	11.11111111	11	30	20	16.66666667	15	14	13.33333333	12.85714286	13.75	12.22222222	11	40	30	23.33333333	20	22	21.66666667
YDL195W	0.974475705	18322.33	691.6	30	25	23.33333333	17.5	18	15	15.71428571	15	15.55555556	15	10	10	6.666666667	5	4	5	4.285714286	3.75	3.333333333	3	50	35	23.33333333	22.5	22	18.33333333	17.14285714	16.25	14.44444444	13	40	30	26.66666667	22.5	22	21.66666667	20	17.5	16.66666667	16	30	20	20	17.5	16	13.33333333
YDL197C	0.85314806	1239.5	257.7	40	20	16.66666667	15	12	11.66666667	10	10	10	9	10	5	3.333333333	2.5	2	1.666666667	1.428571429	1.25	1.111111111	2	20	20	13.33333333	12.5	12	10	8.571428571	8.75	7.777777778	8	30	25	20	17.5	18	18.33333333	17.14285714	16.25	14.44444444	15	20	10	6.666666667	5	4	3.333333333
YDL198C	1.012931219	16583.78	790.5	40	30	20	17.5	16	15	12.85714286	12.5	12.22222222	11	10	5	3.333333333	2.5	2	1.666666667	1.428571429	1.25	1.111111111	1	20	10	6.666666667	7.5	6	6.666666667	5.714285714	5	4.444444444	5	10	10	6.666666667	7.5	6	6.666666667	7.142857143	6.25	5.555555556	6	30	20	16.66666667	12.5	12	13.33333333
YDL199C	0.848113482	1344.03	NaN	30	20	16.66666667	12.5	12	11.66666667	10	8.75	8.888888889	8	10	10	10	7.5	6	6.666666667	5.714285714	5	5.555555556	5	50	40	30	22.5	18	16.66666667	14.28571429	12.5	11.11111111	11	20	15	13.33333333	10	8	6.666666667	5.714285714	5	4.444444444	5	40	20	23.33333333	17.5	14	13.33333333
YDL200C	0.887214449	704.39	NaN	30	20	16.66666667	12.5	10	10	8.571428571	7.5	7.777777778	7	10	10	10	7.5	6	5	4.285714286	3.75	4.444444444	4	20	10	10	7.5	6	5	5.714285714	5	5.555555556	5	30	25	20	17.5	16	13.33333333	14.28571429	13.75	12.22222222	12	40	20	16.66666667	15	12	10
YDL201W	1.001637004	5175.48	594.8	20	10	10	7.5	8	8.333333333	7.142857143	7.5	6.666666667	6	10	5	6.666666667	5	4	3.333333333	2.857142857	2.5	2.222222222	3	20	15	10	10	10	10	8.571428571	8.75	7.777777778	8	40	35	30	25	22	20	18.57142857	16.25	14.44444444	14	40	30	23.33333333	20	16	13.33333333
YDL202W	0.905923672	3509.55	343.1	20	15	10	10	8	6.666666667	5.714285714	5	5.555555556	5	10	5	3.333333333	2.5	2	1.666666667	1.428571429	1.25	1.111111111	1	20	15	10	7.5	6	5	5.714285714	5	4.444444444	5	30	15	13.33333333	10	10	8.333333333	10	10	8.888888889	8	20	20	13.33333333	12.5	12	10
YDL203C	0.86425347	1284.31	447.3	40	25	20	20	18	16.66666667	15.71428571	13.75	15.55555556	15	20	15	10	10	10	10	8.571428571	7.5	6.666666667	6	30	15	10	10	8	8.333333333	7.142857143	7.5	6.666666667	7	40	30	23.33333333	17.5	16	15	12.85714286	12.5	11.11111111	11	20	10	10	10	8	6.666666667
YDL204W	1.02458047	6048.7	87.3	30	20	20	17.5	14	11.66666667	11.42857143	10	8.888888889	8	0	0	0	0	0	0	0	0	0	0	30	20	13.33333333	12.5	12	11.66666667	10	10	10	9	40	25	20	17.5	16	16.66666667	14.28571429	13.75	12.22222222	12	30	20	16.66666667	15	12	10
YDL205C	0.985152794	6083.07	860.5	30	20	13.33333333	12.5	12	10	8.571428571	8.75	8.888888889	8	30	15	13.33333333	10	8	6.666666667	5.714285714	6.25	5.555555556	5	30	20	16.66666667	15	14	15	14.28571429	12.5	12.22222222	13	40	35	26.66666667	25	22	20	18.57142857	16.25	15.55555556	15	20	15	10	7.5	6	6.666666667
YDL206W	0.864952216	1011.22	NaN	30	15	10	10	8	8.333333333	7.142857143	6.25	6.666666667	6	30	20	16.66666667	12.5	10	8.333333333	7.142857143	6.25	6.666666667	6	30	25	23.33333333	20	16	15	12.85714286	12.5	11.11111111	11	30	20	13.33333333	12.5	10	8.333333333	7.142857143	10	8.888888889	8	30	20	16.66666667	15	12	11.66666667
YDL207W	0.879958006	1811.03	494.4	40	25	20	20	18	15	14.28571429	13.75	12.22222222	12	20	10	6.666666667	5	4	3.333333333	2.857142857	3.75	3.333333333	3	30	15	13.33333333	12.5	10	8.333333333	7.142857143	7.5	7.777777778	7	50	45	40	35	34	35	32.85714286	32.5	30	28	30	20	13.33333333	10	10	8.333333333
YDL208W	1.154309607	16956.08	603.9	30	20	16.66666667	15	14	13.33333333	12.85714286	11.25	12.22222222	12	10	5	3.333333333	2.5	2	1.666666667	1.428571429	1.25	1.111111111	1	20	15	13.33333333	10	8	8.333333333	7.142857143	6.25	5.555555556	5	50	30	20	15	12	11.66666667	10	8.75	8.888888889	9	10	5	6.666666667	5	6	5
YDL209C	0.809084962	2863.14	483.3	40	20	13.33333333	12.5	14	11.66666667	10	10	10	9	30	20	13.33333333	12.5	10	8.333333333	7.142857143	6.25	5.555555556	5	30	20	16.66666667	12.5	12	11.66666667	11.42857143	10	10	10	30	20	16.66666667	15	14	13.33333333	12.85714286	12.5	12.22222222	11	40	20	20	17.5	16	13.33333333
YDL210W	1.005737967	NaN	NaN	40	35	23.33333333	22.5	18	20	18.57142857	17.5	15.55555556	16	30	15	10	10	8	8.333333333	7.142857143	6.25	5.555555556	6	30	25	16.66666667	12.5	10	8.333333333	8.571428571	7.5	8.888888889	8	20	15	10	10	10	8.333333333	8.571428571	7.5	6.666666667	6	30	15	16.66666667	15	14	13.33333333
YDL211C	0.86627937	2232.73	NaN	20	15	10	10	10	8.333333333	7.142857143	7.5	6.666666667	6	10	5	3.333333333	2.5	2	1.666666667	1.428571429	1.25	1.111111111	1	20	15	13.33333333	10	8	8.333333333	8.571428571	7.5	6.666666667	6	40	20	16.66666667	12.5	12	11.66666667	10	12.5	11.11111111	10	20	15	13.33333333	12.5	10	10
YDL212W	1.016492533	5565.77	539.2	40	25	20	17.5	14	13.33333333	12.85714286	12.5	11.11111111	10	10	10	10	7.5	8	6.666666667	5.714285714	5	4.444444444	4	20	10	6.666666667	7.5	6	5	4.285714286	5	4.444444444	4	40	25	16.66666667	12.5	10	10	10	8.75	8.888888889	9	30	20	16.66666667	15	14	11.66666667
YDL213C	1.02695334	5962.9	470.5	40	25	20	15	12	10	8.571428571	7.5	7.777777778	8	0	0	0	0	0	0	0	0	0	0	30	20	20	15	14	11.66666667	10	8.75	8.888888889	9	30	25	23.33333333	17.5	18	15	12.85714286	11.25	11.11111111	10	20	10	10	10	10	8.333333333
YDL214C	0.884664046	NaN	NaN	30	20	16.66666667	17.5	14	13.33333333	12.85714286	11.25	10	9	20	10	10	10	8	8.333333333	7.142857143	7.5	6.666666667	6	40	25	20	15	14	13.33333333	12.85714286	11.25	11.11111111	10	50	30	23.33333333	20	18	16.66666667	17.14285714	15	13.33333333	13	30	15	16.66666667	15	14	13.33333333
YDL215C	0.953419432	13299.97	799.4	30	20	16.66666667	15	14	11.66666667	11.42857143	11.25	10	9	10	10	10	7.5	6	5	4.285714286	3.75	4.444444444	4	40	30	23.33333333	20	20	18.33333333	15.71428571	15	15.55555556	15	30	20	16.66666667	15	14	11.66666667	11.42857143	11.25	10	10	30	25	20	17.5	18	16.66666667
YDL216C	0.821443558	718.84	NaN	30	15	10	7.5	8	6.666666667	5.714285714	5	5.555555556	5	10	5	3.333333333	5	4	3.333333333	2.857142857	2.5	3.333333333	3	40	30	20	17.5	14	15	14.28571429	13.75	13.33333333	13	30	25	20	17.5	16	15	12.85714286	11.25	11.11111111	11	20	15	10	10	8	6.666666667
YDL217C	0.871551358	1459.06	786	50	40	33.33333333	27.5	24	21.66666667	20	17.5	15.55555556	14	10	5	3.333333333	2.5	2	1.666666667	1.428571429	1.25	1.111111111	2	20	15	10	7.5	6	6.666666667	5.714285714	5	5.555555556	5	40	25	20	15	12	10	8.571428571	7.5	6.666666667	6	20	10	13.33333333	10	10	8.333333333
YDL218W	1.005327118	1130.14	NaN	40	30	20	20	20	18.33333333	15.71428571	16.25	15.55555556	14	20	10	10	10	8	6.666666667	7.142857143	7.5	6.666666667	6	20	15	13.33333333	12.5	10	10	10	11.25	11.11111111	10	30	20	13.33333333	12.5	10	8.333333333	7.142857143	6.25	5.555555556	6	30	15	10	10	10	8.333333333
YDL219W	0.926348261	6807.83	680.5	20	15	10	10	8	6.666666667	7.142857143	6.25	5.555555556	6	10	5	3.333333333	2.5	2	1.666666667	1.428571429	1.25	1.111111111	1	30	15	13.33333333	10	10	8.333333333	7.142857143	7.5	7.777777778	7	30	25	20	17.5	14	13.33333333	12.85714286	12.5	12.22222222	12	10	10	6.666666667	7.5	8	6.666666667
YDL220C	0.899875744	702.29	421.2	40	30	26.66666667	20	20	16.66666667	15.71428571	13.75	12.22222222	12	20	10	10	7.5	8	6.666666667	5.714285714	5	4.444444444	4	40	25	20	15	14	13.33333333	12.85714286	11.25	11.11111111	10	30	20	16.66666667	15	12	10	11.42857143	10	10	9	40	25	23.33333333	20	16	13.33333333
YDL222C	1.048633455	4106.62	NaN	30	20	16.66666667	15	16	15	14.28571429	13.75	13.33333333	14	20	10	10	7.5	6	5	4.285714286	3.75	3.333333333	4	20	15	13.33333333	10	8	6.666666667	5.714285714	6.25	6.666666667	6	20	10	6.666666667	5	4	5	5.714285714	5	4.444444444	4	30	25	20	20	16	15
YDL223C	0.96915292	9055.03	NaN	50	25	20	20	16	15	12.85714286	13.75	12.22222222	13	0	0	0	0	0	0	0	0	0	0	40	35	30	27.5	22	20	18.57142857	17.5	16.66666667	16	30	25	20	15	14	11.66666667	11.42857143	12.5	12.22222222	11	20	15	10	7.5	8	6.666666667
YDL224C	0.863366065	3258.87	189.2	30	20	20	20	16	15	12.85714286	11.25	10	10	20	15	10	7.5	6	5	4.285714286	3.75	3.333333333	3	30	15	13.33333333	10	12	11.66666667	10	8.75	7.777777778	8	30	20	16.66666667	15	12	11.66666667	10	8.75	8.888888889	8	30	15	13.33333333	15	12	10
YDL225W	0.963009244	6397.51	604	30	15	13.33333333	12.5	12	10	10	8.75	7.777777778	7	10	5	3.333333333	2.5	2	1.666666667	1.428571429	1.25	1.111111111	1	40	25	20	15	18	16.66666667	15.71428571	13.75	13.33333333	12	40	35	26.66666667	25	22	20	18.57142857	17.5	18.88888889	19	20	15	13.33333333	10	8	8.333333333
YDL226C	0.907308839	10479.02	620.3	40	30	20	20	20	18.33333333	15.71428571	15	13.33333333	13	20	10	13.33333333	10	8	6.666666667	5.714285714	5	4.444444444	6	40	30	20	17.5	14	11.66666667	10	8.75	8.888888889	8	40	30	20	15	16	18.33333333	15.71428571	13.75	13.33333333	13	30	25	20	15	12	11.66666667
YDL227C	0.903172444	NaN	NaN	30	25	20	15	14	11.66666667	11.42857143	11.25	10	10	30	20	16.66666667	15	14	15	12.85714286	11.25	10	11	30	20	13.33333333	12.5	12	11.66666667	10	10	10	10	40	30	23.33333333	17.5	14	11.66666667	11.42857143	12.5	11.11111111	10	30	20	16.66666667	12.5	12	10
YDL229W	1.348840089	76198.15	578.6	50	30	26.66666667	25	22	21.66666667	20	17.5	16.66666667	16	10	10	6.666666667	5	4	3.333333333	2.857142857	2.5	2.222222222	2	30	25	20	15	14	11.66666667	11.42857143	11.25	10	10	30	30	23.33333333	22.5	18	16.66666667	15.71428571	16.25	14.44444444	15	20	15	13.33333333	10	10	8.333333333
YDL230W	1.009099538	2822.56	720.9	30	15	10	10	8	8.333333333	7.142857143	6.25	6.666666667	7	20	10	10	7.5	6	5	4.285714286	3.75	3.333333333	3	30	15	16.66666667	12.5	12	11.66666667	12.85714286	11.25	10	10	30	20	13.33333333	10	8	6.666666667	8.571428571	8.75	7.777777778	7	20	10	6.666666667	7.5	8	6.666666667
YDL231C	0.916792225	425.84	NaN	30	25	16.66666667	17.5	14	11.66666667	11.42857143	11.25	11.11111111	10	20	15	10	10	8	8.333333333	7.142857143	6.25	6.666666667	6	40	25	23.33333333	20	18	15	12.85714286	12.5	11.11111111	11	50	30	20	17.5	16	13.33333333	11.42857143	11.25	11.11111111	11	40	25	20	20	18	16.66666667
YDL232W	1.237242468	15600.05	NaN	10	10	6.666666667	NaN	NaN	NaN	NaN	NaN	NaN	NaN	0	0	0	NaN	NaN	NaN	NaN	NaN	NaN	NaN	10	5	6.666666667	NaN	NaN	NaN	NaN	NaN	NaN	NaN	10	5	3.333333333	NaN	NaN	NaN	NaN	NaN	NaN	NaN	10	5	3.333333333	NaN	NaN	NaN
YDL233W	0.930021114	975.64	NaN	60	40	30	25	22	18.33333333	17.14285714	16.25	14.44444444	14	10	5	3.333333333	5	4	3.333333333	2.857142857	2.5	2.222222222	2	30	20	16.66666667	15	14	11.66666667	11.42857143	10	8.888888889	9	20	20	16.66666667	17.5	16	13.33333333	11.42857143	11.25	10	10	30	20	16.66666667	12.5	14	11.66666667
YDL234C	0.900193115	2392.18	488.5	20	15	13.33333333	10	10	8.333333333	7.142857143	7.5	6.666666667	6	20	10	6.666666667	5	4	5	4.285714286	3.75	3.333333333	3	50	25	23.33333333	20	18	18.33333333	17.14285714	16.25	16.66666667	17	40	20	16.66666667	15	14	13.33333333	12.85714286	12.5	12.22222222	11	30	25	23.33333333	25	20	18.33333333
YDL235C	0.904011694	6562.09	579.4	30	15	10	10	10	8.333333333	7.142857143	6.25	6.666666667	6	10	5	3.333333333	2.5	2	1.666666667	1.428571429	1.25	1.111111111	1	50	30	23.33333333	20	16	13.33333333	11.42857143	10	10	11	30	20	13.33333333	15	12	11.66666667	11.42857143	11.25	10	10	20	15	10	10	8	6.666666667
YDL236W	0.999299938	9346.08	563.9	20	15	13.33333333	10	10	8.333333333	8.571428571	8.75	7.777777778	8	20	10	10	7.5	6	5	4.285714286	3.75	4.444444444	4	30	20	16.66666667	15	14	13.33333333	11.42857143	10	10	10	30	20	13.33333333	12.5	12	10	8.571428571	7.5	7.777777778	7	30	15	13.33333333	12.5	10	10
YDL237W	0.929752533	7690.4	459.6	30	20	16.66666667	12.5	12	11.66666667	11.42857143	11.25	10	9	10	10	6.666666667	5	4	3.333333333	2.857142857	2.5	2.222222222	3	30	20	20	17.5	16	15	14.28571429	13.75	13.33333333	13	20	20	13.33333333	12.5	12	11.66666667	10	10	10	10	30	25	16.66666667	15	12	10
YDL238C	0.933500566	1100.34	NaN	40	20	16.66666667	15	14	13.33333333	11.42857143	11.25	10	10	20	15	10	10	8	8.333333333	7.142857143	7.5	6.666666667	6	40	25	23.33333333	17.5	16	13.33333333	12.85714286	13.75	12.22222222	12	30	25	20	17.5	14	13.33333333	12.85714286	12.5	12.22222222	12	40	30	20	15	14	11.66666667
YDL239C	0.80455844	NaN	NaN	20	15	10	7.5	10	8.333333333	8.571428571	7.5	6.666666667	7	10	5	3.333333333	2.5	2	1.666666667	1.428571429	1.25	1.111111111	1	30	15	13.33333333	10	10	10	8.571428571	8.75	7.777777778	8	40	30	26.66666667	22.5	22	20	18.57142857	18.75	20	19	30	15	13.33333333	12.5	12	11.66666667
YDL240W	0.887513989	1597.86	382.5	30	25	16.66666667	12.5	12	11.66666667	10	8.75	7.777777778	7	30	20	20	17.5	14	13.33333333	12.85714286	12.5	12.22222222	12	30	25	16.66666667	12.5	14	11.66666667	11.42857143	11.25	10	9	40	20	16.66666667	15	14	13.33333333	12.85714286	11.25	12.22222222	11	20	15	13.33333333	12.5	12	11.66666667
YDL241W	0.871673489	1300	NaN	30	15	13.33333333	12.5	10	10	10	10	8.888888889	8	10	10	6.666666667	5	4	5	4.285714286	5	4.444444444	4	10	5	3.333333333	5	4	3.333333333	2.857142857	2.5	2.222222222	2	20	15	13.33333333	12.5	10	10	8.571428571	7.5	7.777777778	7	20	15	13.33333333	15	12	10
YDL243C	0.992050449	3503.84	NaN	30	30	23.33333333	17.5	16	13.33333333	12.85714286	13.75	12.22222222	12	10	5	3.333333333	2.5	2	3.333333333	2.857142857	2.5	2.222222222	2	20	20	16.66666667	12.5	12	10	10	8.75	8.888888889	8	40	25	20	20	16	13.33333333	14.28571429	12.5	14.44444444	13	30	15	10	10	8	6.666666667
YDL244W	1.244423133	1344.07	NaN	40	25	16.66666667	12.5	12	11.66666667	11.42857143	10	10	10	50	30	20	15	14	11.66666667	11.42857143	10	8.888888889	8	20	15	13.33333333	10	10	8.333333333	8.571428571	8.75	7.777777778	8	40	25	20	17.5	14	13.33333333	12.85714286	11.25	11.11111111	10	20	10	10	7.5	8	6.666666667
YDL245C	0.997165589	1370.17	NaN	30	20	20	17.5	16	16.66666667	14.28571429	15	13.33333333	13	20	10	10	10	8	8.333333333	7.142857143	6.25	6.666666667	6	20	15	13.33333333	12.5	10	8.333333333	8.571428571	8.75	7.777777778	7	40	25	20	17.5	18	16.66666667	14.28571429	12.5	12.22222222	11	40	25	23.33333333	25	22	20
YDL246C	1.087741927	1139.29	NaN	40	25	20	17.5	16	15	14.28571429	15	14.44444444	14	20	10	6.666666667	5	6	5	4.285714286	3.75	3.333333333	3	30	20	16.66666667	17.5	14	15	14.28571429	12.5	11.11111111	10	30	25	16.66666667	12.5	12	11.66666667	11.42857143	11.25	11.11111111	10	20	15	16.66666667	15	14	13.33333333
YDL247W	0.935769834	9694.54	NaN	40	25	26.66666667	20	20	18.33333333	17.14285714	15	14.44444444	13	30	20	13.33333333	12.5	12	10	8.571428571	7.5	7.777777778	7	40	25	20	20	18	15	14.28571429	12.5	11.11111111	11	40	25	16.66666667	15	14	13.33333333	12.85714286	11.25	10	10	40	25	20	15	16	15
YDL248W	0.923691559	1186.57	NaN	20	15	13.33333333	10	10	10	10	8.75	7.777777778	7	30	20	13.33333333	10	8	6.666666667	5.714285714	5	5.555555556	5	20	10	10	7.5	8	8.333333333	7.142857143	7.5	6.666666667	7	30	20	20	17.5	14	13.33333333	12.85714286	13.75	12.22222222	12	40	35	26.66666667	20	16	15
YDR001C	0.965444715	6009.29	566.2	30	25	20	20	16	13.33333333	14.28571429	12.5	12.22222222	12	10	5	6.666666667	5	4	3.333333333	2.857142857	2.5	2.222222222	2	40	30	23.33333333	17.5	16	15	15.71428571	15	13.33333333	14	30	15	16.66666667	15	14	13.33333333	11.42857143	11.25	11.11111111	11	30	15	13.33333333	12.5	10	8.333333333
YDR002W	1.125085312	29850.77	621.7	40	30	23.33333333	20	18	16.66666667	15.71428571	13.75	12.22222222	12	10	5	6.666666667	5	6	5	4.285714286	3.75	3.333333333	3	30	20	16.66666667	15	14	15	14.28571429	12.5	12.22222222	11	40	35	26.66666667	25	28	23.33333333	21.42857143	20	18.88888889	18	30	25	16.66666667	12.5	10	8.333333333
YDR003W	0.873995785	2097.25	154.7	30	15	13.33333333	10	10	8.333333333	8.571428571	8.75	7.777777778	8	10	5	3.333333333	2.5	2	1.666666667	1.428571429	1.25	1.111111111	1	30	25	20	15	12	10	8.571428571	8.75	7.777777778	8	30	25	20	20	18	16.66666667	15.71428571	15	13.33333333	13	40	25	20	15	14	11.66666667
YDR003W-A	0.909701899	NaN	NaN	10	5	3.333333333	2.5	NaN	NaN	NaN	NaN	NaN	NaN	10	5	3.333333333	5	NaN	NaN	NaN	NaN	NaN	NaN	10	5	3.333333333	2.5	NaN	NaN	NaN	NaN	NaN	NaN	20	15	13.33333333	10	NaN	NaN	NaN	NaN	NaN	NaN	30	15	10	7.5	NaN	NaN
YDR004W	0.813753323	2180.02	NaN	20	15	13.33333333	12.5	10	10	8.571428571	7.5	6.666666667	6	10	10	6.666666667	5	4	5	4.285714286	3.75	3.333333333	3	40	20	20	15	12	13.33333333	11.42857143	11.25	11.11111111	11	30	20	16.66666667	15	16	13.33333333	14.28571429	13.75	12.22222222	12	20	10	10	10	8	8.333333333
YDR005C	0.844047228	1898.27	407.2	30	15	10	12.5	10	8.333333333	7.142857143	6.25	5.555555556	6	20	10	6.666666667	5	4	5	4.285714286	3.75	3.333333333	3	40	25	23.33333333	20	16	13.33333333	11.42857143	11.25	10	10	30	20	20	15	16	13.33333333	11.42857143	11.25	11.11111111	11	20	15	13.33333333	12.5	12	10
YDR006C	0.920134014	1819.53	NaN	50	25	20	15	16	15	12.85714286	12.5	11.11111111	10	20	10	6.666666667	7.5	8	6.666666667	5.714285714	5	5.555555556	5	30	20	20	17.5	16	13.33333333	12.85714286	12.5	12.22222222	12	40	20	16.66666667	12.5	12	10	8.571428571	8.75	7.777777778	8	20	15	13.33333333	10	8	8.333333333
YDR007W	0.920161018	3837.05	822.2	40	20	16.66666667	15	12	10	10	8.75	7.777777778	7	10	10	10	7.5	6	5	4.285714286	3.75	3.333333333	3	30	20	13.33333333	10	10	8.333333333	10	10	8.888888889	9	30	15	13.33333333	12.5	10	10	10	8.75	8.888888889	8	20	10	10	10	8	6.666666667
YDR009W	0.919146532	1256.09	NaN	50	30	23.33333333	20	18	16.66666667	15.71428571	13.75	13.33333333	13	30	20	13.33333333	12.5	10	8.333333333	7.142857143	6.25	6.666666667	6	30	20	16.66666667	15	16	15	12.85714286	12.5	12.22222222	12	30	15	16.66666667	15	12	11.66666667	11.42857143	10	8.888888889	9	30	20	13.33333333	12.5	12	11.66666667
YDR011W	0.966367486	4255.24	NaN	40	25	26.66666667	22.5	22	18.33333333	15.71428571	15	15.55555556	15	20	10	10	7.5	8	6.666666667	5.714285714	5	5.555555556	6	50	30	23.33333333	20	18	16.66666667	15.71428571	15	15.55555556	15	40	25	20	20	18	16.66666667	15.71428571	13.75	13.33333333	13	40	35	26.66666667	22.5	20	16.66666667
YDR012W	1.451764103	47465.87	531.5	60	40	26.66666667	22.5	22	21.66666667	20	17.5	17.77777778	16	10	5	3.333333333	2.5	2	1.666666667	1.428571429	1.25	1.111111111	1	10	5	6.666666667	5	4	5	4.285714286	3.75	3.333333333	3	20	15	13.33333333	10	10	8.333333333	7.142857143	6.25	6.666666667	6	20	10	6.666666667	5	4	3.333333333
YDR013W	0.843805212	1655.24	537.2	20	10	6.666666667	7.5	6	5	4.285714286	5	5.555555556	5	20	15	10	7.5	6	5	5.714285714	5	4.444444444	4	30	25	23.33333333	20	16	16.66666667	15.71428571	15	13.33333333	13	30	15	13.33333333	10	10	8.333333333	8.571428571	7.5	6.666666667	8	30	15	13.33333333	10	8	6.666666667
YDR014W	0.839023844	1265.31	NaN	20	15	10	10	8	8.333333333	7.142857143	7.5	7.777777778	7	20	10	6.666666667	5	4	3.333333333	2.857142857	2.5	3.333333333	3	40	25	20	17.5	18	16.66666667	15.71428571	15	14.44444444	14	40	20	20	17.5	16	13.33333333	12.85714286	12.5	13.33333333	12	30	20	20	15	16	15
YDR014W-A	0.933804446	NaN	NaN	20	15	10	7.5	8	8.333333333	8.571428571	7.5	6.666666667	6	10	10	6.666666667	5	4	3.333333333	2.857142857	2.5	2.222222222	2	20	10	10	7.5	8	8.333333333	7.142857143	7.5	6.666666667	6	30	15	13.33333333	12.5	12	10	8.571428571	8.75	8.888888889	8	10	5	3.333333333	2.5	2	1.666666667
YDR016C	0.84514328	3477.66	303.9	10	5	6.666666667	5	4	3.333333333	2.857142857	3.75	3.333333333	NaN	0	0	0	0	0	0	0	0	0	NaN	20	20	13.33333333	10	8	6.666666667	7.142857143	7.5	6.666666667	NaN	20	15	16.66666667	12.5	14	11.66666667	11.42857143	12.5	11.11111111	NaN	10	5	3.333333333	5	4	3.333333333
YDR017C	0.898246738	3251.64	351	30	20	16.66666667	15	12	10	8.571428571	8.75	8.888888889	8	20	10	6.666666667	5	6	5	4.285714286	3.75	3.333333333	4	40	25	20	20	18	15	14.28571429	15	14.44444444	13	50	40	33.33333333	30	26	23.33333333	20	18.75	17.77777778	18	20	15	10	10	8	8.333333333
YDR018C	0.920574876	1165.15	NaN	20	15	13.33333333	12.5	12	11.66666667	10	10	8.888888889	9	10	10	6.666666667	5	6	5	4.285714286	5	4.444444444	4	20	15	13.33333333	12.5	10	10	8.571428571	8.75	8.888888889	8	20	15	13.33333333	15	12	11.66666667	10	8.75	8.888888889	8	40	20	16.66666667	15	12	11.66666667
YDR019C	0.933023393	16530.29	580.5	30	20	20	17.5	16	15	14.28571429	13.75	12.22222222	12	10	5	6.666666667	5	4	3.333333333	2.857142857	2.5	2.222222222	2	30	20	16.66666667	15	14	11.66666667	11.42857143	11.25	10	10	30	25	16.66666667	15	14	15	12.85714286	12.5	12.22222222	12	30	15	13.33333333	10	10	8.333333333
YDR020C	0.933088752	2725.6	529.4	30	15	13.33333333	10	8	6.666666667	7.142857143	6.25	6.666666667	6	20	10	6.666666667	5	4	3.333333333	2.857142857	2.5	2.222222222	2	30	20	20	17.5	16	15	15.71428571	15	13.33333333	13	30	15	13.33333333	12.5	12	10	11.42857143	11.25	11.11111111	10	10	5	3.333333333	5	4	3.333333333
YDR021W	0.887781769	2165.78	563.7	20	20	16.66666667	15	14	13.33333333	11.42857143	12.5	11.11111111	10	20	15	10	7.5	6	5	4.285714286	5	4.444444444	4	30	20	16.66666667	15	14	11.66666667	11.42857143	11.25	11.11111111	11	30	20	13.33333333	12.5	10	8.333333333	8.571428571	10	8.888888889	8	20	10	10	10	8	6.666666667
YDR022C	0.847449153	1705.92	333.8	30	15	13.33333333	10	10	8.333333333	7.142857143	6.25	5.555555556	5	10	5	3.333333333	2.5	2	1.666666667	1.428571429	1.25	1.111111111	1	40	25	26.66666667	22.5	22	18.33333333	15.71428571	16.25	15.55555556	17	40	25	20	17.5	18	18.33333333	15.71428571	15	14.44444444	14	20	10	10	7.5	6	5
YDR023W	1.091252304	46117.43	627	40	20	13.33333333	12.5	10	10	10	8.75	8.888888889	9	20	15	13.33333333	10	12	10	8.571428571	7.5	6.666666667	6	30	20	16.66666667	15	12	11.66666667	11.42857143	10	10	10	50	35	30	22.5	20	18.33333333	18.57142857	17.5	17.77777778	19	30	20	13.33333333	12.5	12	10
YDR025W	1.441037872	89415.05	NaN	40	25	16.66666667	12.5	12	10	10	8.75	7.777777778	7	10	5	3.333333333	2.5	2	1.666666667	1.428571429	2.5	2.222222222	2	10	5	3.333333333	2.5	2	1.666666667	2.857142857	2.5	2.222222222	2	20	10	6.666666667	5	6	5	4.285714286	3.75	3.333333333	4	20	15	10	7.5	8	6.666666667
YDR026C	0.90883764	1180.78	NaN	60	30	20	15	14	11.66666667	11.42857143	12.5	12.22222222	12	10	10	6.666666667	7.5	6	5	4.285714286	3.75	3.333333333	4	40	25	23.33333333	17.5	16	15	14.28571429	13.75	14.44444444	14	40	35	26.66666667	20	18	18.33333333	20	18.75	17.77777778	16	10	10	6.666666667	5	6	5
YDR027C	0.851442322	2057.68	747.2	30	15	13.33333333	10	10	8.333333333	8.571428571	8.75	8.888888889	8	20	10	6.666666667	7.5	6	5	4.285714286	3.75	4.444444444	4	30	25	20	20	18	16.66666667	15.71428571	13.75	13.33333333	13	40	35	26.66666667	20	16	15	14.28571429	13.75	13.33333333	13	30	20	16.66666667	12.5	12	11.66666667
YDR028C	0.875517922	5050.8	444.3	40	25	16.66666667	15	14	15	14.28571429	12.5	11.11111111	11	10	5	3.333333333	2.5	2	1.666666667	1.428571429	1.25	1.111111111	1	60	45	33.33333333	32.5	28	25	24.28571429	22.5	22.22222222	21	60	30	23.33333333	20	16	13.33333333	14.28571429	13.75	12.22222222	12	20	10	6.666666667	7.5	6	5
YDR030C	0.811493968	NaN	NaN	20	10	6.666666667	7.5	8	6.666666667	5.714285714	6.25	5.555555556	6	20	15	10	7.5	6	5	5.714285714	6.25	6.666666667	6	50	25	20	17.5	14	15	12.85714286	12.5	11.11111111	11	40	25	16.66666667	12.5	12	10	10	10	10	10	20	15	13.33333333	12.5	10	8.333333333
YDR031W	0.889399695	5756.13	552.2	10	5	3.333333333	2.5	2	1.666666667	1.428571429	1.25	2.222222222	2	10	10	10	10	10	10	8.571428571	8.75	8.888888889	8	30	15	13.33333333	12.5	10	8.333333333	8.571428571	8.75	7.777777778	8	20	15	16.66666667	12.5	12	13.33333333	11.42857143	11.25	10	10	10	5	3.333333333	2.5	2	1.666666667
YDR032C	1.222265266	53732.7	NaN	40	35	26.66666667	22.5	20	18.33333333	17.14285714	16.25	16.66666667	16	10	5	3.333333333	2.5	2	1.666666667	1.428571429	1.25	1.111111111	1	20	15	10	10	8	8.333333333	7.142857143	6.25	5.555555556	5	30	20	20	15	14	11.66666667	10	8.75	7.777777778	7	30	25	16.66666667	15	12	10
YDR033W	1.192445201	34817.59	614.3	40	35	26.66666667	22.5	18	16.66666667	14.28571429	13.75	12.22222222	11	30	15	13.33333333	10	8	6.666666667	5.714285714	5	5.555555556	5	20	15	10	10	10	8.333333333	8.571428571	8.75	7.777777778	7	20	10	6.666666667	5	6	5	4.285714286	3.75	3.333333333	3	40	25	23.33333333	22.5	20	18.33333333
YDR034C	0.845600339	1704.93	NaN	30	25	16.66666667	15	12	11.66666667	10	8.75	8.888888889	8	20	20	20	15	12	10	8.571428571	8.75	7.777777778	7	40	30	20	17.5	16	13.33333333	14.28571429	13.75	12.22222222	12	30	20	16.66666667	15	12	11.66666667	10	10	10	9	30	15	13.33333333	12.5	12	11.66666667
YDR034C-A	0.84084219	NaN	NaN	10	5	3.333333333	2.5	2	NaN	NaN	NaN	NaN	NaN	10	5	3.333333333	2.5	2	NaN	NaN	NaN	NaN	NaN	20	15	10	7.5	6	NaN	NaN	NaN	NaN	NaN	10	5	3.333333333	2.5	2	NaN	NaN	NaN	NaN	NaN	20	10	6.666666667	7.5	6	NaN
YDR034C-C	0.93050783	NaN	NaN	40	20	13.33333333	10	10	10	10	8.75	10	9	10	5	3.333333333	2.5	2	3.333333333	2.857142857	2.5	2.222222222	2	20	15	10	10	8	8.333333333	7.142857143	7.5	6.666666667	6	30	15	10	12.5	10	10	8.571428571	7.5	7.777777778	8	30	15	10	10	12	10
YDR034C-D	0.852413934	NaN	NaN	40	20	13.33333333	12.5	10	11.66666667	11.42857143	11.25	10	10	20	15	13.33333333	10	8	6.666666667	5.714285714	5	4.444444444	4	40	30	23.33333333	20	20	20	17.14285714	17.5	15.55555556	16	40	30	20	15	16	13.33333333	12.85714286	13.75	12.22222222	12	30	15	13.33333333	15	12	11.66666667
YDR034W-B	1.044476257	2781.46	NaN	10	5	3.333333333	2.5	2	NaN	NaN	NaN	NaN	NaN	50	45	30	22.5	18	NaN	NaN	NaN	NaN	NaN	10	5	3.333333333	2.5	2	NaN	NaN	NaN	NaN	NaN	10	5	3.333333333	2.5	2	NaN	NaN	NaN	NaN	NaN	10	10	6.666666667	5	4	NaN
YDR035W	1.069151088	17083.83	924.8	50	25	20	15	16	15	12.85714286	12.5	11.11111111	10	20	10	6.666666667	7.5	8	6.666666667	7.142857143	6.25	5.555555556	5	30	20	20	17.5	16	15	14.28571429	15	14.44444444	13	30	20	20	17.5	16	16.66666667	14.28571429	12.5	11.11111111	11	20	10	10	10	8	8.333333333
YDR036C	0.980879627	4106.65	448.3	30	20	16.66666667	15	14	11.66666667	11.42857143	11.25	10	10	30	15	10	7.5	6	5	4.285714286	3.75	3.333333333	3	20	10	10	10	8	8.333333333	7.142857143	6.25	6.666666667	7	30	15	16.66666667	15	12	13.33333333	11.42857143	11.25	11.11111111	10	30	25	20	17.5	16	13.33333333
YDR037W	1.139625454	34617.82	728.9	60	35	26.66666667	20	24	21.66666667	18.57142857	16.25	14.44444444	14	10	10	6.666666667	5	6	5	5.714285714	5	4.444444444	5	40	30	20	17.5	14	13.33333333	11.42857143	11.25	11.11111111	11	50	25	20	17.5	16	15	14.28571429	13.75	13.33333333	13	20	15	13.33333333	10	10	10
YDR038C	1.006288496	3132.96	NaN	40	25	20	17.5	16	15	14.28571429	13.75	12.22222222	12	20	15	10	7.5	8	6.666666667	5.714285714	5	4.444444444	5	40	25	23.33333333	20	20	18.33333333	15.71428571	15	14.44444444	14	30	30	23.33333333	22.5	20	16.66666667	14.28571429	12.5	11.11111111	10	40	30	23.33333333	22.5	20	16.66666667
YDR039C	1.017049045	2720.87	228	40	25	20	17.5	16	15	14.28571429	13.75	12.22222222	12	20	15	10	7.5	8	6.666666667	5.714285714	5	4.444444444	5	40	25	23.33333333	20	20	18.33333333	15.71428571	15	14.44444444	14	30	30	23.33333333	22.5	20	16.66666667	14.28571429	12.5	11.11111111	10	40	30	23.33333333	22.5	20	16.66666667
YDR040C	1.021627981	3059.01	170.2	40	25	20	17.5	16	15	14.28571429	13.75	12.22222222	12	20	15	10	7.5	8	6.666666667	5.714285714	5	4.444444444	5	40	25	23.33333333	20	20	18.33333333	15.71428571	15	14.44444444	14	30	25	20	20	18	15	12.85714286	11.25	10	9	40	30	23.33333333	22.5	20	16.66666667
YDR041W	0.900691368	3921.97	356.5	20	15	10	10	8	8.333333333	8.571428571	7.5	7.777777778	7	10	5	3.333333333	2.5	2	1.666666667	1.428571429	1.25	1.111111111	1	30	20	16.66666667	12.5	14	11.66666667	10	8.75	8.888888889	8	20	15	10	10	8	8.333333333	8.571428571	7.5	7.777777778	7	20	10	6.666666667	7.5	8	6.666666667
YDR042C	0.83110951	1308.91	NaN	20	10	6.666666667	5	6	6.666666667	5.714285714	5	4.444444444	5	0	0	0	0	0	0	0	0	0	0	10	5	6.666666667	5	6	5	4.285714286	3.75	3.333333333	4	20	15	10	7.5	8	6.666666667	5.714285714	5	4.444444444	5	40	25	20	15	12	13.33333333
YDR043C	0.795380833	2742.16	NaN	20	10	6.666666667	5	6	6.666666667	5.714285714	5	4.444444444	4	30	20	13.33333333	12.5	12	10	8.571428571	7.5	6.666666667	7	20	15	10	10	8	8.333333333	8.571428571	7.5	6.666666667	7	40	20	20	15	14	15	12.85714286	11.25	11.11111111	10	20	10	6.666666667	7.5	6	5
YDR044W	1.193921342	8876.95	724.5	40	20	13.33333333	12.5	12	10	8.571428571	8.75	8.888888889	8	10	5	3.333333333	5	4	3.333333333	2.857142857	2.5	2.222222222	2	40	30	20	17.5	16	16.66666667	15.71428571	15	13.33333333	13	20	15	13.33333333	12.5	10	10	10	10	8.888888889	9	20	15	13.33333333	12.5	12	10
YDR045C	0.858265037	6185.34	298	10	10	6.666666667	5	4	3.333333333	4.285714286	3.75	3.333333333	3	20	10	13.33333333	10	8	6.666666667	7.142857143	7.5	6.666666667	8	30	20	16.66666667	15	14	11.66666667	10	10	8.888888889	8	30	20	13.33333333	10	10	8.333333333	8.571428571	8.75	7.777777778	7	20	15	10	7.5	6	5
YDR046C	1.024651551	6343.72	NaN	40	25	20	20	20	18.33333333	17.14285714	16.25	15.55555556	16	10	10	6.666666667	7.5	6	5	4.285714286	3.75	3.333333333	3	30	20	20	15	12	11.66666667	10	8.75	7.777777778	8	40	25	20	20	16	16.66666667	15.71428571	13.75	12.22222222	11	40	30	26.66666667	22.5	18	16.66666667
YDR047W	1.06794218	5550.09	2578.9	20	15	13.33333333	12.5	10	10	10	10	10	9	20	10	6.666666667	5	4	3.333333333	2.857142857	2.5	3.333333333	3	30	20	13.33333333	12.5	10	10	10	8.75	8.888888889	9	20	20	13.33333333	15	12	11.66666667	11.42857143	10	10	10	30	20	16.66666667	12.5	10	10
YDR049W	0.902988352	2831.52	567.2	30	25	20	15	14	13.33333333	12.85714286	13.75	13.33333333	13	20	10	6.666666667	5	4	3.333333333	2.857142857	2.5	2.222222222	2	30	20	16.66666667	17.5	14	13.33333333	12.85714286	12.5	12.22222222	12	40	35	30	25	22	20	18.57142857	17.5	16.66666667	16	20	15	10	10	8	8.333333333
YDR050C	1.353656497	364775.48	672.2	30	25	23.33333333	22.5	20	18.33333333	17.14285714	16.25	15.55555556	15	10	5	3.333333333	2.5	2	1.666666667	1.428571429	1.25	2.222222222	2	30	15	13.33333333	12.5	12	10	10	8.75	8.888888889	8	30	20	20	17.5	14	13.33333333	12.85714286	11.25	11.11111111	10	30	15	10	7.5	8	6.666666667
YDR051C	0.955440842	3031.41	539.4	30	15	10	7.5	6	6.666666667	5.714285714	6.25	5.555555556	5	20	10	6.666666667	5	6	5	4.285714286	3.75	3.333333333	3	30	20	16.66666667	15	14	11.66666667	12.85714286	12.5	12.22222222	11	30	20	16.66666667	15	12	11.66666667	11.42857143	11.25	10	10	40	20	23.33333333	17.5	16	15
YDR052C	0.902671233	1404.56	375.3	40	20	16.66666667	15	14	13.33333333	12.85714286	12.5	11.11111111	12	20	10	6.666666667	5	4	3.333333333	2.857142857	2.5	2.222222222	2	40	25	20	15	14	13.33333333	12.85714286	11.25	11.11111111	12	40	35	30	25	22	20	20	17.5	17.77777778	17	20	15	10	10	8	6.666666667
YDR054C	0.933403483	4342.92	195.5	30	15	10	10	8	8.333333333	7.142857143	6.25	6.666666667	6	10	5	3.333333333	2.5	2	1.666666667	1.428571429	1.25	1.111111111	1	80	65	53.33333333	47.5	46	45	42.85714286	38.75	37.77777778	35	40	25	16.66666667	17.5	16	15	12.85714286	12.5	11.11111111	12	40	30	23.33333333	20	16	15
YDR055W	1.075517646	4832.16	112.2	40	25	26.66666667	20	20	16.66666667	15.71428571	13.75	14.44444444	13	10	10	6.666666667	5	4	3.333333333	2.857142857	2.5	2.222222222	2	30	15	13.33333333	10	8	8.333333333	8.571428571	7.5	6.666666667	7	20	10	6.666666667	7.5	6	5	5.714285714	5	5.555555556	5	20	15	10	10	10	10
YDR056C	0.936448637	4596.3	446.6	20	20	16.66666667	15	14	11.66666667	10	11.25	12.22222222	11	10	10	6.666666667	5	4	3.333333333	4.285714286	3.75	3.333333333	3	40	25	20	17.5	14	13.33333333	12.85714286	13.75	14.44444444	14	50	25	16.66666667	12.5	12	11.66666667	12.85714286	11.25	10	10	10	10	10	7.5	6	5
YDR057W	0.860545499	1506.92	NaN	30	20	16.66666667	12.5	10	8.333333333	7.142857143	7.5	6.666666667	7	10	10	6.666666667	7.5	8	6.666666667	7.142857143	6.25	5.555555556	5	40	25	20	17.5	16	15	12.85714286	11.25	11.11111111	10	40	30	23.33333333	22.5	20	18.33333333	17.14285714	16.25	15.55555556	15	40	25	16.66666667	15	12	10
YDR058C	0.871359652	975.21	NaN	30	15	13.33333333	10	8	6.666666667	7.142857143	7.5	6.666666667	7	20	10	10	7.5	6	6.666666667	5.714285714	5	4.444444444	5	40	25	16.66666667	15	16	13.33333333	12.85714286	11.25	10	9	20	20	13.33333333	10	12	10	11.42857143	10	8.888888889	8	20	15	13.33333333	12.5	10	10
YDR059C	0.98128912	9486.6	NaN	30	20	16.66666667	15	12	11.66666667	10	8.75	7.777777778	7	10	5	6.666666667	5	4	3.333333333	2.857142857	2.5	3.333333333	3	30	20	13.33333333	12.5	12	10	8.571428571	10	10	9	20	15	10	7.5	6	5	4.285714286	3.75	3.333333333	3	30	25	16.66666667	12.5	10	8.333333333
YDR060W	0.914734635	7700.5	489	30	20	16.66666667	17.5	14	13.33333333	12.85714286	11.25	10	10	10	5	3.333333333	2.5	2	1.666666667	1.428571429	1.25	1.111111111	1	50	45	40	37.5	32	31.66666667	30	28.75	27.77777778	26	70	60	40	32.5	34	31.66666667	28.57142857	26.25	24.44444444	23	30	20	16.66666667	12.5	12	10
YDR061W	0.88280669	3463.21	836.5	30	20	16.66666667	15	12	10	10	10	10	9	30	15	13.33333333	10	8	6.666666667	5.714285714	6.25	5.555555556	5	30	20	16.66666667	12.5	12	11.66666667	10	10	10	9	30	30	23.33333333	20	20	18.33333333	15.71428571	13.75	13.33333333	12	20	15	13.33333333	10	12	10
YDR062W	1.002797973	9008.34	516.2	40	20	16.66666667	15	12	13.33333333	12.85714286	11.25	11.11111111	11	10	10	10	7.5	8	6.666666667	5.714285714	5	4.444444444	4	30	20	16.66666667	15	16	13.33333333	11.42857143	10	8.888888889	8	30	25	16.66666667	15	12	10	8.571428571	8.75	7.777777778	8	30	20	16.66666667	12.5	12	11.66666667
YDR063W	0.960470282	6267.16	1016.7	20	10	6.666666667	7.5	6	6.666666667	5.714285714	5	5.555555556	6	10	5	6.666666667	5	4	3.333333333	2.857142857	2.5	2.222222222	2	30	20	16.66666667	15	12	11.66666667	10	8.75	7.777777778	9	50	40	33.33333333	25	20	18.33333333	15.71428571	16.25	15.55555556	17	10	10	6.666666667	5	4	5
YDR064W	1.389066136	118213.17	635.1	30	20	16.66666667	15	12	11.66666667	11.42857143	10	10	10	0	0	0	0	0	0	0	0	0	0	20	10	10	7.5	6	6.666666667	5.714285714	5	4.444444444	4	20	10	10	10	8	8.333333333	7.142857143	6.25	6.666666667	6	10	5	3.333333333	2.5	2	1.666666667
YDR065W	0.841067014	1245.15	NaN	40	20	13.33333333	15	12	10	8.571428571	7.5	7.777777778	8	20	10	6.666666667	5	6	5	4.285714286	3.75	3.333333333	3	20	10	10	7.5	6	5	4.285714286	3.75	4.444444444	4	40	25	16.66666667	15	14	13.33333333	12.85714286	12.5	12.22222222	12	20	15	10	10	10	10
YDR066C	0.779338707	1971.39	NaN	20	15	10	10	8	10	8.571428571	7.5	6.666666667	6	20	10	10	10	8	6.666666667	7.142857143	6.25	5.555555556	5	30	20	16.66666667	15	14	13.33333333	11.42857143	10	8.888888889	8	30	20	20	15	14	13.33333333	12.85714286	12.5	11.11111111	10	20	10	10	7.5	8	6.666666667
YDR067C	0.778905918	2052.36	878.1	30	20	16.66666667	12.5	10	8.333333333	7.142857143	6.25	6.666666667	6	20	15	13.33333333	10	8	8.333333333	7.142857143	7.5	6.666666667	6	40	20	16.66666667	17.5	14	11.66666667	10	8.75	7.777777778	8	30	20	16.66666667	12.5	12	11.66666667	11.42857143	10	10	9	20	15	10	10	8	6.666666667
YDR068W	0.892403745	5199.51	NaN	20	15	13.33333333	10	10	8.333333333	8.571428571	7.5	6.666666667	7	10	5	3.333333333	2.5	2	1.666666667	1.428571429	1.25	1.111111111	1	70	45	33.33333333	27.5	28	26.66666667	22.85714286	21.25	18.88888889	18	60	55	43.33333333	35	30	26.66666667	24.28571429	22.5	20	19	30	15	10	7.5	6	5
YDR069C	0.850445761	2726.59	NaN	40	25	16.66666667	12.5	10	10	8.571428571	7.5	6.666666667	7	30	15	13.33333333	10	8	10	8.571428571	7.5	6.666666667	6	30	25	20	17.5	14	11.66666667	10	10	10	10	30	25	20	17.5	16	13.33333333	11.42857143	10	10	11	30	20	16.66666667	15	14	11.66666667
YDR070C	1.125563655	12077.78	NaN	30	15	13.33333333	10	8	6.666666667	7.142857143	6.25	5.555555556	NaN	0	0	0	0	0	0	0	0	0	NaN	30	25	20	17.5	16	15	12.85714286	11.25	10	NaN	30	15	13.33333333	12.5	12	10	8.571428571	7.5	6.666666667	NaN	20	10	10	7.5	8	6.666666667
YDR071C	0.999206222	27377.96	638.9	20	15	13.33333333	10	8	8.333333333	7.142857143	6.25	5.555555556	5	20	10	6.666666667	5	4	3.333333333	2.857142857	2.5	2.222222222	2	10	10	10	7.5	6	5	5.714285714	5	4.444444444	4	40	25	20	20	18	16.66666667	17.14285714	16.25	14.44444444	14	20	10	10	7.5	6	5
YDR072C	0.973983984	1152.75	NaN	30	15	13.33333333	12.5	12	11.66666667	11.42857143	10	10	10	10	5	3.333333333	5	4	3.333333333	2.857142857	2.5	2.222222222	2	30	20	16.66666667	12.5	12	10	10	10	10	9	40	20	23.33333333	20	16	15	12.85714286	12.5	11.11111111	10	50	30	23.33333333	22.5	22	18.33333333
YDR073W	0.792964505	1152.01	NaN	50	50	40	30	26	21.66666667	18.57142857	17.5	15.55555556	14	10	5	3.333333333	2.5	2	1.666666667	1.428571429	1.25	1.111111111	1	10	5	3.333333333	5	4	3.333333333	2.857142857	2.5	2.222222222	2	20	15	10	7.5	8	8.333333333	7.142857143	6.25	5.555555556	5	10	5	3.333333333	2.5	2	3.333333333
YDR074W	0.997544566	18764.48	582.7	40	25	16.66666667	15	12	11.66666667	11.42857143	10	8.888888889	10	20	10	6.666666667	7.5	6	5	4.285714286	3.75	3.333333333	3	40	30	23.33333333	17.5	16	13.33333333	15.71428571	13.75	13.33333333	12	30	20	20	17.5	16	15	14.28571429	13.75	13.33333333	12	30	15	10	10	10	10
YDR075W	0.910245701	1672.76	NaN	20	15	16.66666667	15	12	11.66666667	11.42857143	10	10	9	20	15	10	7.5	6	6.666666667	5.714285714	5	4.444444444	5	30	20	20	17.5	14	13.33333333	11.42857143	11.25	10	10	20	20	16.66666667	12.5	12	11.66666667	11.42857143	11.25	10	9	30	20	16.66666667	12.5	10	8.333333333
YDR076W	0.820689065	1104.82	NaN	30	15	10	7.5	8	6.666666667	5.714285714	6.25	5.555555556	5	20	10	10	7.5	6	6.666666667	5.714285714	5	4.444444444	4	30	25	23.33333333	17.5	16	15	14.28571429	12.5	12.22222222	11	50	25	20	17.5	14	11.66666667	11.42857143	11.25	11.11111111	11	30	20	20	15	14	13.33333333
YDR077W	1.281997926	23705.8	NaN	30	20	20	17.5	18	16.66666667	15.71428571	15	13.33333333	13	20	10	10	7.5	6	8.333333333	7.142857143	7.5	6.666666667	6	20	10	6.666666667	5	6	5	5.714285714	5	4.444444444	4	30	20	16.66666667	15	14	13.33333333	12.85714286	12.5	12.22222222	11	10	5	3.333333333	2.5	4	3.333333333
YDR078C	0.801813957	NaN	NaN	20	10	10	7.5	6	6.666666667	5.714285714	6.25	5.555555556	5	30	15	10	7.5	6	5	7.142857143	6.25	5.555555556	5	40	25	23.33333333	17.5	16	15	14.28571429	13.75	13.33333333	13	40	35	26.66666667	20	16	15	14.28571429	15	13.33333333	13	30	15	16.66666667	15	14	13.33333333
YDR079C-A	0.853775298	5563.74	375.5	30	20	16.66666667	12.5	10	8.333333333	7.142857143	NaN	NaN	NaN	10	5	3.333333333	2.5	2	1.666666667	1.428571429	NaN	NaN	NaN	30	20	16.66666667	12.5	10	10	8.571428571	NaN	NaN	NaN	30	20	16.66666667	17.5	14	11.66666667	10	NaN	NaN	NaN	10	5	3.333333333	2.5	2	1.666666667
YDR079W	0.811325075	1512.38	NaN	20	15	10	10	10	10	8.571428571	7.5	6.666666667	7	10	5	3.333333333	2.5	2	1.666666667	1.428571429	1.25	1.111111111	1	20	15	10	7.5	6	6.666666667	7.142857143	6.25	5.555555556	5	50	35	30	30	24	20	17.14285714	15	14.44444444	13	30	30	20	15	14	11.66666667
YDR080W	0.840333425	1657.4	333.7	30	15	13.33333333	10	12	10	8.571428571	8.75	7.777777778	8	20	15	10	10	8	6.666666667	5.714285714	5	4.444444444	4	100	75	53.33333333	42.5	34	30	28.57142857	26.25	25.55555556	24	50	35	30	25	22	20	17.14285714	15	14.44444444	14	40	30	20	17.5	14	13.33333333
YDR081C	0.845929788	2391.44	529.5	70	40	26.66666667	20	18	16.66666667	15.71428571	13.75	13.33333333	13	20	10	6.666666667	5	6	5	4.285714286	5	4.444444444	4	30	25	23.33333333	17.5	16	15	12.85714286	12.5	12.22222222	12	40	25	23.33333333	20	20	18.33333333	18.57142857	17.5	15.55555556	15	20	15	13.33333333	10	10	10
YDR082W	0.874698017	13.86	NaN	30	15	10	7.5	6	5	5.714285714	5	4.444444444	4	10	10	6.666666667	5	6	5	5.714285714	5	4.444444444	4	30	20	16.66666667	15	12	10	8.571428571	8.75	8.888888889	9	40	30	23.33333333	20	22	20	18.57142857	17.5	16.66666667	17	30	20	13.33333333	10	10	10
YDR083W	0.925264431	4016.51	450.4	20	15	13.33333333	10	12	10	10	8.75	10	10	20	10	6.666666667	5	4	3.333333333	4.285714286	3.75	4.444444444	4	20	15	13.33333333	12.5	10	10	10	8.75	7.777777778	7	60	35	33.33333333	27.5	26	21.66666667	20	18.75	17.77777778	17	40	35	26.66666667	22.5	18	16.66666667
YDR084C	0.912703003	2732.37	479.9	20	10	10	7.5	8	8.333333333	7.142857143	6.25	6.666666667	7	20	15	13.33333333	10	8	6.666666667	5.714285714	5	4.444444444	4	30	15	13.33333333	10	10	8.333333333	7.142857143	6.25	5.555555556	7	10	5	6.666666667	5	4	3.333333333	2.857142857	2.5	2.222222222	3	30	25	20	17.5	14	13.33333333
YDR085C	0.850900192	328.78	NaN	30	20	16.66666667	12.5	12	10	10	8.75	8.888888889	8	10	10	6.666666667	5	4	3.333333333	2.857142857	2.5	2.222222222	3	50	40	33.33333333	30	26	25	22.85714286	21.25	21.11111111	19	30	20	16.66666667	15	14	13.33333333	11.42857143	12.5	13.33333333	13	20	15	10	10	10	8.333333333
YDR086C	1.144873364	29673.63	NaN	20	15	10	10	10	10	10	8.75	NaN	NaN	10	5	3.333333333	2.5	2	1.666666667	1.428571429	1.25	NaN	NaN	10	5	3.333333333	2.5	2	1.666666667	1.428571429	1.25	NaN	NaN	30	25	23.33333333	17.5	16	13.33333333	11.42857143	10	NaN	NaN	20	10	6.666666667	7.5	6	5
YDR087C	0.937556466	5406.48	499.5	30	20	16.66666667	12.5	10	8.333333333	8.571428571	8.75	7.777777778	7	10	5	3.333333333	2.5	2	1.666666667	1.428571429	1.25	1.111111111	1	50	35	23.33333333	17.5	18	16.66666667	15.71428571	16.25	15.55555556	14	80	50	33.33333333	30	24	20	18.57142857	22.5	22.22222222	22	30	25	16.66666667	15	12	11.66666667
YDR088C	0.853752797	2259.53	503.6	20	15	10	7.5	8	8.333333333	7.142857143	7.5	6.666666667	7	20	15	10	7.5	6	5	4.285714286	3.75	3.333333333	3	50	25	20	20	20	16.66666667	15.71428571	17.5	16.66666667	16	40	25	23.33333333	20	18	16.66666667	15.71428571	16.25	15.55555556	15	10	10	6.666666667	5	4	3.333333333
YDR089W	0.851348822	2343.88	512.3	20	15	13.33333333	12.5	10	10	10	8.75	7.777777778	7	20	10	10	10	8	6.666666667	7.142857143	7.5	6.666666667	6	30	20	20	17.5	16	13.33333333	12.85714286	13.75	13.33333333	13	40	25	20	17.5	14	13.33333333	14.28571429	13.75	13.33333333	12	30	25	16.66666667	17.5	14	11.66666667
YDR090C	0.953529699	2739.76	NaN	50	25	16.66666667	12.5	12	11.66666667	11.42857143	11.25	11.11111111	10	20	15	10	7.5	8	6.666666667	8.571428571	7.5	6.666666667	6	40	30	23.33333333	22.5	20	18.33333333	17.14285714	16.25	14.44444444	13	40	30	20	15	14	11.66666667	10	8.75	7.777777778	8	40	25	20	17.5	14	11.66666667
YDR091C	1.056085651	16306.84	570.8	30	20	20	15	14	11.66666667	11.42857143	12.5	11.11111111	10	30	20	16.66666667	15	18	15	12.85714286	11.25	10	9	30	20	13.33333333	12.5	14	11.66666667	10	10	10	9	40	25	16.66666667	15	12	13.33333333	11.42857143	11.25	11.11111111	10	30	20	16.66666667	12.5	10	10
YDR092W	0.934947626	6814.79	NaN	30	25	20	20	16	15	12.85714286	11.25	11.11111111	10	10	5	3.333333333	2.5	2	1.666666667	1.428571429	1.25	1.111111111	1	30	15	13.33333333	12.5	12	10	10	10	8.888888889	10	30	25	20	17.5	16	15	12.85714286	11.25	10	9	10	10	6.666666667	7.5	6	5
YDR093W	0.957151776	2996.29	680.4	40	25	16.66666667	15	16	15	14.28571429	13.75	13.33333333	13	40	20	13.33333333	10	8	6.666666667	7.142857143	6.25	6.666666667	6	50	40	33.33333333	27.5	26	21.66666667	21.42857143	21.25	18.88888889	18	50	30	23.33333333	20	20	18.33333333	17.14285714	16.25	15.55555556	14	40	30	26.66666667	22.5	18	15
YDR096W	0.87537117	3418.18	511.6	40	25	16.66666667	12.5	12	11.66666667	12.85714286	12.5	11.11111111	11	20	10	10	10	8	8.333333333	7.142857143	6.25	5.555555556	5	30	20	20	17.5	14	13.33333333	12.85714286	12.5	12.22222222	11	30	20	16.66666667	15	14	15	12.85714286	12.5	12.22222222	12	30	20	20	17.5	16	15
YDR097C	0.904154879	2950.2	464.1	40	30	20	20	18	16.66666667	14.28571429	12.5	12.22222222	12	20	15	10	7.5	6	6.666666667	5.714285714	5	5.555555556	5	60	45	43.33333333	40	34	35	31.42857143	27.5	26.66666667	25	40	25	23.33333333	20	16	16.66666667	14.28571429	15	15.55555556	14	40	20	20	15	14	11.66666667
YDR098C	0.978243447	8542.19	816.7	30	15	16.66666667	12.5	12	11.66666667	10	10	8.888888889	8	10	5	3.333333333	2.5	2	1.666666667	2.857142857	2.5	2.222222222	2	50	25	16.66666667	15	14	11.66666667	10	11.25	10	9	80	50	36.66666667	27.5	26	23.33333333	20	20	20	19	30	20	16.66666667	15	14	11.66666667
YDR098C-A	0.922639078	NaN	NaN	20	20	20	17.5	14	15	12.85714286	12.5	11.11111111	10	10	5	3.333333333	2.5	2	1.666666667	1.428571429	2.5	2.222222222	2	30	15	16.66666667	12.5	12	11.66666667	10	10	10	9	20	15	13.33333333	10	10	8.333333333	7.142857143	6.25	6.666666667	7	30	20	13.33333333	10	10	10
YDR098C-B	0.874482784	NaN	NaN	30	20	20	17.5	14	15	12.85714286	12.5	11.11111111	10	20	10	10	7.5	6	5	4.285714286	3.75	3.333333333	3	40	20	16.66666667	15	16	13.33333333	12.85714286	12.5	12.22222222	11	40	30	20	15	16	13.33333333	12.85714286	13.75	12.22222222	11	30	20	13.33333333	15	12	11.66666667
YDR099W	1.116148206	98446.94	645.2	40	25	20	15	16	15	15.71428571	15	13.33333333	13	10	5	3.333333333	2.5	2	1.666666667	1.428571429	1.25	1.111111111	1	30	20	16.66666667	15	14	13.33333333	11.42857143	10	8.888888889	8	40	30	26.66666667	22.5	18	20	20	20	18.88888889	17	20	10	10	7.5	6	5
YDR100W	0.955193885	7018.4	NaN	20	15	13.33333333	12.5	10	10	8.571428571	7.5	7.777777778	8	10	5	3.333333333	2.5	2	1.666666667	1.428571429	1.25	1.111111111	1	80	40	26.66666667	20	16	13.33333333	11.42857143	10	8.888888889	8	20	10	6.666666667	5	4	3.333333333	4.285714286	3.75	3.333333333	3	40	30	23.33333333	20	20	18.33333333
YDR101C	1.023011144	13095.49	546.6	60	40	33.33333333	25	20	18.33333333	15.71428571	16.25	14.44444444	14	20	10	10	7.5	6	5	4.285714286	3.75	3.333333333	3	30	20	16.66666667	15	14	11.66666667	11.42857143	10	10	9	40	25	16.66666667	15	12	10	10	8.75	8.888888889	9	20	15	13.33333333	10	8	8.333333333
YDR103W	0.846933985	1482.45	181.3	30	25	20	15	12	13.33333333	12.85714286	11.25	10	9	20	15	13.33333333	10	10	10	10	8.75	7.777777778	7	70	50	36.66666667	30	26	23.33333333	21.42857143	20	18.88888889	17	50	30	20	22.5	20	18.33333333	15.71428571	15	14.44444444	16	30	15	13.33333333	10	8	10
YDR104C	0.852302285	162	NaN	30	15	13.33333333	10	8	8.333333333	7.142857143	7.5	6.666666667	7	10	10	10	7.5	6	6.666666667	5.714285714	5	5.555555556	5	30	20	20	17.5	16	15	14.28571429	12.5	13.33333333	13	40	30	20	17.5	16	15	14.28571429	13.75	13.33333333	13	30	20	16.66666667	12.5	10	10
YDR105C	0.91051008	3773.2	NaN	40	30	23.33333333	17.5	16	15	15.71428571	15	13.33333333	12	30	15	10	7.5	6	6.666666667	7.142857143	7.5	6.666666667	6	30	20	13.33333333	12.5	12	11.66666667	10	8.75	8.888888889	9	30	25	20	15	12	11.66666667	10	8.75	7.777777778	7	30	20	16.66666667	15	14	13.33333333
YDR106W	0.836367299	8.01	NaN	30	20	13.33333333	10	8	8.333333333	7.142857143	6.25	6.666666667	6	20	15	13.33333333	10	10	8.333333333	8.571428571	7.5	6.666666667	6	20	15	10	7.5	8	6.666666667	5.714285714	6.25	5.555555556	6	30	20	16.66666667	17.5	18	15	14.28571429	12.5	11.11111111	11	20	15	13.33333333	10	12	10
YDR107C	0.898751758	1513.36	380.1	30	20	16.66666667	12.5	12	11.66666667	11.42857143	11.25	10	10	20	10	6.666666667	7.5	6	6.666666667	5.714285714	5	4.444444444	4	30	20	16.66666667	15	12	10	10	11.25	10	10	40	20	16.66666667	15	14	13.33333333	12.85714286	11.25	11.11111111	10	40	30	23.33333333	22.5	18	15
YDR108W	0.858309952	1822.03	601.4	40	25	16.66666667	12.5	12	11.66666667	11.42857143	11.25	10	9	20	15	10	7.5	8	6.666666667	5.714285714	6.25	5.555555556	5	30	25	20	17.5	16	13.33333333	12.85714286	11.25	10	10	30	20	16.66666667	12.5	14	11.66666667	11.42857143	11.25	10	11	40	20	20	15	12	11.66666667
YDR109C	0.89943246	1134.84	489	40	30	23.33333333	22.5	20	20	17.14285714	16.25	14.44444444	15	20	15	10	7.5	6	6.666666667	5.714285714	6.25	5.555555556	6	30	15	13.33333333	10	10	10	10	8.75	7.777777778	8	30	20	16.66666667	15	12	13.33333333	11.42857143	12.5	11.11111111	11	30	20	16.66666667	15	14	11.66666667
YDR110W	0.816973066	1734.2	464.4	30	15	13.33333333	10	10	8.333333333	7.142857143	6.25	6.666666667	7	20	15	10	7.5	8	6.666666667	5.714285714	5	4.444444444	4	50	25	20	15	14	13.33333333	12.85714286	12.5	12.22222222	11	40	25	23.33333333	25	22	20	21.42857143	20	20	19	30	20	13.33333333	12.5	10	11.66666667
YDR111C	0.962141696	1869.49	317.4	30	20	16.66666667	15	14	13.33333333	12.85714286	11.25	11.11111111	11	10	10	10	7.5	8	6.666666667	5.714285714	5	4.444444444	4	30	20	13.33333333	12.5	10	10	10	10	8.888888889	8	40	25	20	20	16	16.66666667	17.14285714	16.25	14.44444444	13	30	20	13.33333333	12.5	10	10
YDR113C	0.888277301	968.04	NaN	20	20	13.33333333	10	8	8.333333333	7.142857143	6.25	6.666666667	7	10	5	3.333333333	2.5	2	1.666666667	1.428571429	1.25	1.111111111	1	50	30	26.66666667	22.5	20	20	20	18.75	16.66666667	15	50	35	26.66666667	25	26	25	22.85714286	21.25	20	19	20	10	6.666666667	5	4	3.333333333
YDR114C	0.850926343	1179.38	NaN	30	20	13.33333333	10	10	10	8.571428571	7.5	6.666666667	6	30	15	10	7.5	6	6.666666667	5.714285714	5	4.444444444	4	20	10	6.666666667	5	4	3.333333333	2.857142857	2.5	2.222222222	2	10	5	3.333333333	2.5	4	3.333333333	2.857142857	2.5	2.222222222	2	30	20	20	17.5	16	16.66666667
YDR115W	1.031988458	1899.33	NaN	20	10	6.666666667	5	4	5	4.285714286	5	4.444444444	4	10	5	3.333333333	2.5	2	1.666666667	1.428571429	1.25	1.111111111	1	0	0	0	0	0	0	0	0	0	0	0	0	0	0	0	0	0	0	0	0	20	15	10	10	10	8.333333333
YDR116C	0.884576579	4080.44	495.7	40	25	23.33333333	20	20	20	18.57142857	17.5	16.66666667	15	20	10	6.666666667	5	4	3.333333333	2.857142857	2.5	2.222222222	2	30	15	13.33333333	12.5	10	10	8.571428571	8.75	7.777777778	7	40	20	16.66666667	12.5	10	10	8.571428571	8.75	7.777777778	8	20	10	6.666666667	7.5	6	6.666666667
YDR117C	0.942722378	5044.14	559.7	20	15	10	10	8	8.333333333	8.571428571	7.5	6.666666667	7	20	10	6.666666667	5	6	5	4.285714286	3.75	3.333333333	3	30	25	16.66666667	15	14	11.66666667	10	10	10	9	40	35	30	22.5	20	16.66666667	14.28571429	13.75	13.33333333	13	30	20	13.33333333	10	12	10
YDR118W	0.814841992	1033.35	NaN	30	25	16.66666667	15	12	10	8.571428571	7.5	6.666666667	7	20	10	10	7.5	8	6.666666667	7.142857143	6.25	5.555555556	5	40	25	20	20	18	16.66666667	15.71428571	15	14.44444444	14	40	25	20	15	14	13.33333333	12.85714286	12.5	11.11111111	11	40	20	20	20	16	13.33333333
YDR119W	0.882164107	4305.71	422.9	20	15	13.33333333	12.5	10	10	10	8.75	8.888888889	9	20	10	6.666666667	10	8	6.666666667	5.714285714	5	4.444444444	4	30	25	20	22.5	18	16.66666667	15.71428571	13.75	12.22222222	13	30	25	16.66666667	17.5	14	13.33333333	12.85714286	11.25	11.11111111	11	40	25	23.33333333	17.5	18	16.66666667
YDR119W-A	1.086256264	NaN	NaN	30	15	13.33333333	10	10	11.66666667	NaN	NaN	NaN	NaN	10	5	3.333333333	2.5	2	1.666666667	NaN	NaN	NaN	NaN	0	0	0	0	0	0	NaN	NaN	NaN	NaN	20	15	10	7.5	6	5	NaN	NaN	NaN	NaN	20	15	10	7.5	6	8.333333333
YDR120C	0.954328988	7607.63	483.1	30	25	20	17.5	14	11.66666667	11.42857143	11.25	11.11111111	10	20	10	10	7.5	8	6.666666667	5.714285714	5	4.444444444	4	30	20	13.33333333	12.5	10	10	8.571428571	8.75	7.777777778	8	40	25	20	17.5	14	13.33333333	12.85714286	12.5	11.11111111	12	20	15	13.33333333	12.5	10	10
YDR121W	0.909665019	6104.26	637.6	30	20	16.66666667	15	14	13.33333333	12.85714286	12.5	11.11111111	11	10	5	3.333333333	2.5	2	1.666666667	1.428571429	1.25	1.111111111	1	40	30	23.33333333	22.5	20	18.33333333	17.14285714	17.5	16.66666667	16	40	35	30	27.5	26	23.33333333	21.42857143	21.25	18.88888889	17	20	10	6.666666667	5	6	5
YDR122W	0.895996184	2962.13	651.2	30	25	16.66666667	15	16	13.33333333	12.85714286	12.5	12.22222222	12	20	10	6.666666667	5	4	3.333333333	4.285714286	3.75	3.333333333	3	30	20	16.66666667	12.5	12	11.66666667	11.42857143	11.25	11.11111111	10	40	25	23.33333333	17.5	18	15	14.28571429	12.5	12.22222222	11	30	20	16.66666667	15	14	13.33333333
YDR123C	0.877628255	2719.41	NaN	20	15	13.33333333	10	10	10	10	8.75	8.888888889	8	10	5	3.333333333	2.5	2	1.666666667	1.428571429	1.25	1.111111111	1	40	25	20	15	12	10	10	8.75	7.777777778	8	20	15	13.33333333	12.5	12	10	10	10	10	10	10	10	10	7.5	6	5
YDR124W	0.782995912	7763.17	NaN	20	15	10	10	8	8.333333333	7.142857143	7.5	7.777777778	7	20	10	6.666666667	5	4	5	4.285714286	3.75	3.333333333	3	30	25	16.66666667	17.5	16	13.33333333	12.85714286	12.5	12.22222222	13	30	20	16.66666667	15	14	11.66666667	12.85714286	11.25	10	9	20	15	13.33333333	12.5	10	8.333333333
YDR125C	0.863708501	670.42	NaN	30	20	13.33333333	10	10	10	8.571428571	7.5	7.777777778	8	10	5	3.333333333	2.5	4	3.333333333	2.857142857	2.5	2.222222222	3	20	15	10	10	8	6.666666667	7.142857143	6.25	5.555555556	6	40	25	20	17.5	16	15	14.28571429	13.75	13.33333333	12	20	15	13.33333333	12.5	10	10
YDR126W	0.867813627	35.65	NaN	20	15	10	10	10	8.333333333	8.571428571	7.5	6.666666667	7	30	20	20	17.5	14	13.33333333	11.42857143	11.25	11.11111111	11	30	25	20	17.5	16	15	14.28571429	12.5	12.22222222	11	20	20	13.33333333	12.5	12	10	8.571428571	8.75	7.777777778	7	30	25	20	17.5	14	13.33333333
YDR127W	1.008530973	21250.35	722.8	40	25	20	17.5	18	15	12.85714286	12.5	13.33333333	13	20	10	10	7.5	6	6.666666667	7.142857143	6.25	5.555555556	5	30	20	20	15	14	11.66666667	11.42857143	11.25	11.11111111	11	40	30	23.33333333	20	18	16.66666667	14.28571429	15	15.55555556	15	30	20	16.66666667	12.5	14	11.66666667
YDR128W	0.864752746	733.22	374.4	30	20	16.66666667	12.5	12	10	11.42857143	10	10	10	40	25	20	17.5	18	15	12.85714286	11.25	10	9	50	45	36.66666667	27.5	24	23.33333333	21.42857143	18.75	17.77777778	16	40	25	23.33333333	20	16	16.66666667	15.71428571	13.75	13.33333333	14	30	15	13.33333333	12.5	10	8.333333333
YDR129C	1.016773641	24543.37	560.8	40	25	20	17.5	16	15	15.71428571	13.75	14.44444444	13	10	5	6.666666667	5	4	3.333333333	2.857142857	2.5	2.222222222	2	30	25	20	22.5	18	16.66666667	14.28571429	12.5	11.11111111	10	60	45	33.33333333	25	20	18.33333333	18.57142857	16.25	14.44444444	14	30	15	13.33333333	10	8	8.333333333
YDR130C	0.767123451	875.83	NaN	20	10	10	7.5	8	6.666666667	7.142857143	6.25	5.555555556	6	10	5	3.333333333	2.5	2	1.666666667	1.428571429	1.25	1.111111111	2	20	15	13.33333333	10	10	8.333333333	7.142857143	7.5	6.666666667	7	40	25	20	20	16	16.66666667	14.28571429	15	15.55555556	14	20	10	10	7.5	8	6.666666667
YDR131C	0.829568662	543.8	NaN	20	15	10	10	10	8.333333333	7.142857143	6.25	5.555555556	6	30	15	13.33333333	10	10	8.333333333	7.142857143	7.5	6.666666667	6	40	25	20	17.5	16	15	12.85714286	11.25	11.11111111	11	20	20	16.66666667	12.5	12	11.66666667	11.42857143	11.25	10	10	40	25	20	15	16	15
YDR132C	0.853299695	699.43	NaN	30	20	13.33333333	10	8	8.333333333	7.142857143	7.5	6.666666667	7	20	10	6.666666667	7.5	6	6.666666667	5.714285714	5	5.555555556	5	30	25	16.66666667	17.5	14	13.33333333	11.42857143	11.25	10	9	20	20	16.66666667	15	12	11.66666667	10	10	10	10	30	20	13.33333333	12.5	10	10
YDR134C	1.405737625	NaN	NaN	70	50	33.33333333	25	22	20	17.14285714	16.25	15.55555556	14	20	10	6.666666667	7.5	6	5	4.285714286	3.75	3.333333333	3	10	5	6.666666667	5	4	3.333333333	2.857142857	2.5	2.222222222	2	30	20	13.33333333	10	10	10	11.42857143	10	8.888888889	8	10	5	3.333333333	2.5	2	1.666666667
YDR135C	0.949587799	4726.41	NaN	40	30	26.66666667	20	16	16.66666667	17.14285714	15	14.44444444	15	20	15	10	7.5	8	6.666666667	5.714285714	5	4.444444444	4	30	20	23.33333333	17.5	14	13.33333333	12.85714286	12.5	12.22222222	13	40	25	20	17.5	14	13.33333333	12.85714286	12.5	11.11111111	11	30	25	20	17.5	16	15
YDR137W	0.809628992	1616.11	387.7	20	15	10	10	10	8.333333333	8.571428571	8.75	7.777777778	7	20	10	6.666666667	5	4	3.333333333	2.857142857	3.75	4.444444444	4	30	25	23.33333333	17.5	16	16.66666667	14.28571429	13.75	13.33333333	12	40	25	20	20	18	16.66666667	15.71428571	15	15.55555556	14	20	15	13.33333333	12.5	12	10
YDR138W	0.870498464	2523.93	493.8	30	20	16.66666667	12.5	12	10	10	8.75	8.888888889	9	20	10	6.666666667	7.5	6	6.666666667	5.714285714	6.25	5.555555556	5	30	20	20	15	14	13.33333333	11.42857143	12.5	11.11111111	11	50	30	23.33333333	22.5	24	21.66666667	20	18.75	20	19	40	20	23.33333333	20	18	16.66666667
YDR139C	0.855090452	2687.57	1435	10	5	3.333333333	2.5	2	1.666666667	1.428571429	NaN	NaN	NaN	0	0	0	0	0	0	0	NaN	NaN	NaN	30	15	10	10	8	6.666666667	5.714285714	NaN	NaN	NaN	40	30	23.33333333	17.5	14	13.33333333	11.42857143	NaN	NaN	NaN	10	5	3.333333333	2.5	2	1.666666667
YDR140W	0.859654831	1878.58	473.8	30	20	13.33333333	12.5	10	10	10	10	10	9	10	10	6.666666667	7.5	6	5	4.285714286	3.75	4.444444444	4	20	20	16.66666667	12.5	12	11.66666667	11.42857143	10	10	10	20	20	13.33333333	12.5	10	10	10	8.75	8.888888889	8	20	15	10	10	8	6.666666667
YDR141C	0.846482671	3474.96	653.8	30	15	16.66666667	12.5	10	10	10	8.75	8.888888889	8	20	15	10	7.5	8	6.666666667	5.714285714	5	4.444444444	5	40	25	20	15	12	11.66666667	11.42857143	12.5	12.22222222	11	50	30	23.33333333	20	18	16.66666667	15.71428571	16.25	14.44444444	15	40	20	20	15	14	13.33333333
YDR142C	0.84307732	872.62	NaN	30	15	10	10	10	8.333333333	8.571428571	8.75	8.888888889	8	10	10	6.666666667	5	4	5	4.285714286	3.75	3.333333333	4	20	15	13.33333333	10	10	8.333333333	8.571428571	7.5	6.666666667	6	30	20	13.33333333	15	12	11.66666667	11.42857143	10	8.888888889	8	30	20	16.66666667	15	12	11.66666667
YDR143C	0.925979091	2165.43	199.2	40	30	23.33333333	20	16	16.66666667	14.28571429	12.5	11.11111111	11	20	15	13.33333333	10	8	6.666666667	5.714285714	5	4.444444444	4	30	20	13.33333333	15	14	13.33333333	12.85714286	12.5	11.11111111	11	50	30	26.66666667	22.5	20	18.33333333	15.71428571	16.25	15.55555556	15	20	10	10	7.5	8	8.333333333
YDR144C	0.954070731	2436.1	NaN	30	20	16.66666667	15	14	13.33333333	12.85714286	12.5	11.11111111	11	10	5	3.333333333	5	4	3.333333333	2.857142857	2.5	2.222222222	2	30	25	16.66666667	15	14	15	14.28571429	13.75	12.22222222	12	40	20	13.33333333	12.5	10	10	8.571428571	7.5	8.888888889	8	40	20	13.33333333	10	10	8.333333333
YDR145W	0.876090524	4980.52	511.5	30	20	20	17.5	18	15	15.71428571	16.25	14.44444444	14	10	5	3.333333333	2.5	2	1.666666667	1.428571429	1.25	1.111111111	1	30	30	23.33333333	17.5	18	15	14.28571429	12.5	12.22222222	11	40	20	20	20	18	18.33333333	17.14285714	15	14.44444444	14	20	10	10	7.5	6	5
YDR146C	0.871338197	1815.33	26.8	30	20	13.33333333	10	8	8.333333333	7.142857143	6.25	5.555555556	6	20	10	10	10	8	8.333333333	8.571428571	7.5	7.777777778	7	30	25	16.66666667	12.5	12	10	8.571428571	8.75	8.888888889	9	40	30	20	17.5	16	13.33333333	12.85714286	12.5	11.11111111	11	20	15	10	10	8	6.666666667
YDR147W	0.873576835	2152.96	347.3	20	15	10	7.5	6	6.666666667	5.714285714	6.25	6.666666667	6	20	10	6.666666667	7.5	6	5	5.714285714	5	5.555555556	5	30	25	20	17.5	18	15	15.71428571	15	14.44444444	14	30	25	20	17.5	16	13.33333333	12.85714286	12.5	12.22222222	12	30	20	13.33333333	12.5	10	10
YDR148C	1.080647778	14655.8	NaN	40	30	26.66666667	22.5	20	18.33333333	17.14285714	17.5	15.55555556	14	10	5	3.333333333	2.5	2	1.666666667	1.428571429	1.25	1.111111111	1	30	20	13.33333333	12.5	10	10	10	8.75	7.777777778	8	40	30	30	25	26	25	24.28571429	21.25	20	20	30	15	10	10	8	6.666666667
YDR150W	0.907009454	7298.64	304.8	50	30	20	20	18	16.66666667	14.28571429	13.75	13.33333333	14	20	10	10	7.5	8	6.666666667	5.714285714	5	4.444444444	4	40	30	23.33333333	20	18	16.66666667	15.71428571	16.25	14.44444444	13	40	35	26.66666667	25	22	21.66666667	20	20	20	19	30	25	16.66666667	12.5	10	10
YDR151C	0.863714642	1729.51	NaN	20	15	10	10	8	6.666666667	5.714285714	6.25	5.555555556	5	30	20	13.33333333	12.5	12	11.66666667	10	10	8.888888889	8	30	25	16.66666667	15	14	11.66666667	10	10	8.888888889	8	40	30	20	20	18	15	12.85714286	11.25	10	10	20	10	10	7.5	6	6.666666667
YDR152W	0.953459985	7584.67	685.3	30	20	13.33333333	10	10	8.333333333	7.142857143	7.5	7.777777778	7	10	10	6.666666667	5	4	3.333333333	2.857142857	2.5	3.333333333	3	40	30	20	17.5	16	15	12.85714286	12.5	12.22222222	12	60	40	33.33333333	30	26	23.33333333	21.42857143	21.25	22.22222222	22	20	10	6.666666667	7.5	6	5
YDR153C	0.951253442	5290.84	418.6	40	25	20	17.5	14	13.33333333	11.42857143	10	8.888888889	8	10	5	6.666666667	5	4	3.333333333	2.857142857	2.5	2.222222222	2	60	45	30	30	26	25	24.28571429	25	22.22222222	20	30	25	20	17.5	16	15	12.85714286	12.5	11.11111111	11	20	15	10	7.5	6	5
YDR155C	1.444896656	172967.83	650.5	30	15	10	10	8	8.333333333	7.142857143	7.5	6.666666667	7	10	5	3.333333333	2.5	2	1.666666667	1.428571429	2.5	2.222222222	2	20	15	10	10	8	8.333333333	7.142857143	8.75	7.777777778	7	20	10	6.666666667	7.5	6	5	4.285714286	5	4.444444444	4	20	15	13.33333333	12.5	12	11.66666667
YDR156W	1.082330376	7820.02	550	70	35	23.33333333	20	20	16.66666667	15.71428571	15	13.33333333	12	0	0	0	0	0	0	0	0	0	0	20	15	13.33333333	12.5	12	11.66666667	10	10	8.888888889	8	30	20	13.33333333	10	8	6.666666667	5.714285714	6.25	6.666666667	6	20	10	6.666666667	7.5	6	5
YDR158W	1.180673605	36769.51	1037.9	30	25	20	15	14	15	12.85714286	13.75	12.22222222	13	20	15	10	10	10	8.333333333	7.142857143	6.25	5.555555556	5	30	15	16.66666667	12.5	12	10	10	8.75	10	9	40	25	23.33333333	17.5	16	13.33333333	12.85714286	12.5	11.11111111	11	30	15	13.33333333	10	8	6.666666667
YDR159W	0.848862739	1007.36	941.2	60	40	26.66666667	20	16	15	15.71428571	13.75	12.22222222	11	20	10	6.666666667	5	4	3.333333333	4.285714286	3.75	3.333333333	3	30	20	20	20	16	15	12.85714286	12.5	11.11111111	11	50	40	33.33333333	27.5	24	21.66666667	20	18.75	17.77777778	17	30	20	20	17.5	14	13.33333333
YDR160W	0.897530014	515	NaN	30	25	20	17.5	16	13.33333333	12.85714286	13.75	13.33333333	13	10	5	6.666666667	5	6	5	4.285714286	5	4.444444444	4	30	25	16.66666667	12.5	12	11.66666667	10	10	10	9	50	25	23.33333333	25	20	18.33333333	15.71428571	16.25	15.55555556	14	30	30	26.66666667	22.5	20	16.66666667
YDR161W	0.874708422	4640.09	649.4	40	30	20	17.5	18	18.33333333	17.14285714	15	13.33333333	12	20	10	6.666666667	5	4	3.333333333	2.857142857	3.75	3.333333333	3	30	20	13.33333333	12.5	12	11.66666667	10	10	10	9	50	35	26.66666667	22.5	22	20	18.57142857	17.5	16.66666667	16	30	20	13.33333333	10	8	6.666666667
YDR162C	0.839979935	3363.23	633.1	20	15	13.33333333	12.5	10	8.333333333	8.571428571	7.5	7.777777778	7	0	0	0	0	0	0	0	0	0	0	50	40	33.33333333	27.5	22	18.33333333	17.14285714	15	15.55555556	14	40	30	26.66666667	20	18	20	17.14285714	17.5	15.55555556	16	10	10	6.666666667	5	6	5
YDR163W	0.843286461	2851.78	154.6	50	30	20	17.5	16	15	12.85714286	11.25	10	10	10	5	3.333333333	2.5	2	1.666666667	1.428571429	1.25	1.111111111	1	20	15	10	12.5	10	10	8.571428571	7.5	6.666666667	6	40	25	26.66666667	22.5	20	18.33333333	20	18.75	17.77777778	16	10	5	3.333333333	5	4	3.333333333
YDR164C	0.920239416	3918.84	637.6	30	25	23.33333333	17.5	14	13.33333333	14.28571429	13.75	13.33333333	13	10	10	6.666666667	5	4	3.333333333	2.857142857	3.75	3.333333333	4	40	25	20	15	16	15	15.71428571	13.75	13.33333333	13	50	25	16.66666667	15	14	11.66666667	11.42857143	11.25	11.11111111	12	40	25	23.33333333	20	20	18.33333333
YDR165W	0.935511451	7580.4	566.8	20	15	10	12.5	10	8.333333333	8.571428571	10	8.888888889	8	20	15	10	7.5	6	5	4.285714286	3.75	3.333333333	3	30	25	16.66666667	15	16	16.66666667	14.28571429	13.75	13.33333333	14	30	25	16.66666667	15	12	11.66666667	11.42857143	11.25	10	11	30	20	16.66666667	12.5	12	10
YDR166C	0.894144695	2626.93	360.5	30	20	13.33333333	12.5	12	11.66666667	10	8.75	8.888888889	8	20	15	10	7.5	8	6.666666667	5.714285714	5	4.444444444	4	40	30	23.33333333	17.5	16	15	14.28571429	13.75	13.33333333	13	30	25	20	20	16	18.33333333	15.71428571	15	13.33333333	12	30	20	16.66666667	15	12	11.66666667
YDR167W	0.822986654	5018.87	591.8	30	20	20	20	18	16.66666667	14.28571429	13.75	13.33333333	12	0	0	0	0	0	0	0	0	0	0	60	30	26.66666667	27.5	22	21.66666667	20	17.5	17.77777778	17	30	25	20	17.5	14	13.33333333	14.28571429	15	13.33333333	12	20	10	10	7.5	6	6.666666667
YDR168W	0.905694306	12535.01	704.1	30	25	20	15	14	11.66666667	12.85714286	12.5	11.11111111	11	0	0	0	0	0	0	0	0	0	0	40	25	20	20	18	18.33333333	15.71428571	15	14.44444444	13	40	25	23.33333333	22.5	20	18.33333333	17.14285714	18.75	17.77777778	18	30	20	16.66666667	12.5	10	8.333333333
YDR169C	0.851511458	3067.4	297.4	40	25	20	20	16	13.33333333	11.42857143	11.25	12.22222222	13	20	10	6.666666667	5	4	3.333333333	2.857142857	2.5	2.222222222	2	50	30	20	15	14	13.33333333	11.42857143	10	10	9	50	30	20	15	12	13.33333333	12.85714286	11.25	10	11	20	10	10	7.5	8	6.666666667
YDR169C-A	0.923101753	NaN	NaN	10	10	6.666666667	5	NaN	NaN	NaN	NaN	NaN	NaN	10	5	3.333333333	2.5	NaN	NaN	NaN	NaN	NaN	NaN	0	0	0	0	NaN	NaN	NaN	NaN	NaN	NaN	10	5	3.333333333	2.5	NaN	NaN	NaN	NaN	NaN	NaN	10	5	6.666666667	5	NaN	NaN
YDR170C	0.937250674	6437.68	533.1	30	20	16.66666667	15	14	15	14.28571429	13.75	12.22222222	12	20	15	10	7.5	6	5	4.285714286	3.75	4.444444444	5	50	50	50	42.5	38	31.66666667	30	27.5	25.55555556	24	100	75	53.33333333	47.5	44	41.66666667	37.14285714	37.5	37.77777778	36	30	25	20	17.5	16	15
YDR170W-A	0.910733994	NaN	NaN	30	25	20	17.5	14	15	12.85714286	12.5	11.11111111	10	10	5	6.666666667	5	4	3.333333333	2.857142857	2.5	2.222222222	2	30	15	16.66666667	12.5	12	11.66666667	11.42857143	10	10	10	30	20	13.33333333	10	10	8.333333333	8.571428571	7.5	7.777777778	7	30	20	13.33333333	10	10	10
YDR171W	1.022252565	8734.42	1283.8	30	15	10	12.5	10	10	8.571428571	8.75	8.888888889	9	10	5	3.333333333	2.5	2	1.666666667	1.428571429	1.25	1.111111111	1	40	35	30	22.5	18	16.66666667	14.28571429	12.5	11.11111111	12	50	45	36.66666667	35	32	26.66666667	22.85714286	21.25	20	19	20	15	10	7.5	8	6.666666667
YDR172W	1.078416137	28454.25	578.7	40	20	16.66666667	12.5	12	11.66666667	12.85714286	11.25	10	10	10	5	3.333333333	2.5	4	3.333333333	2.857142857	2.5	2.222222222	2	30	20	16.66666667	15	12	11.66666667	11.42857143	11.25	11.11111111	10	50	40	33.33333333	37.5	34	30	25.71428571	27.5	25.55555556	23	10	10	10	10	8	6.666666667
YDR173C	0.786896497	3038.67	453	30	15	13.33333333	12.5	12	11.66666667	10	11.25	10	9	10	5	3.333333333	2.5	2	1.666666667	1.428571429	1.25	1.111111111	1	90	85	63.33333333	50	42	36.66666667	31.42857143	28.75	26.66666667	24	40	25	20	15	14	13.33333333	11.42857143	11.25	12.22222222	12	20	15	10	7.5	8	6.666666667
YDR174W	1.112365181	16564.28	696.4	40	25	20	17.5	16	13.33333333	12.85714286	12.5	12.22222222	12	0	0	0	0	0	0	0	0	0	0	40	25	16.66666667	12.5	14	11.66666667	11.42857143	10	10	10	40	25	23.33333333	20	18	18.33333333	15.71428571	15	14.44444444	14	20	10	6.666666667	7.5	6	5
YDR175C	0.914500189	3907.24	322	30	20	16.66666667	12.5	10	10	8.571428571	8.75	7.777777778	8	10	5	3.333333333	2.5	2	1.666666667	1.428571429	1.25	1.111111111	1	40	25	20	17.5	18	15	14.28571429	13.75	14.44444444	13	30	20	16.66666667	15	14	13.33333333	12.85714286	13.75	12.22222222	11	20	10	10	7.5	6	6.666666667
YDR176W	0.85106543	2330.41	583.7	40	25	16.66666667	15	12	11.66666667	11.42857143	10	10	9	10	5	3.333333333	2.5	2	1.666666667	1.428571429	1.25	1.111111111	1	40	30	20	20	16	18.33333333	15.71428571	13.75	14.44444444	14	40	25	20	20	20	18.33333333	15.71428571	16.25	15.55555556	17	40	25	20	17.5	16	15
YDR177W	0.944006746	17349.32	467.7	30	20	16.66666667	15	14	13.33333333	12.85714286	11.25	10	9	10	5	3.333333333	2.5	2	1.666666667	1.428571429	1.25	1.111111111	1	30	20	16.66666667	17.5	14	11.66666667	11.42857143	11.25	11.11111111	10	30	20	20	17.5	14	13.33333333	12.85714286	12.5	12.22222222	12	20	15	10	10	10	8.333333333
YDR178W	1.070030865	3404.45	349.8	30	20	16.66666667	12.5	12	10	10	11.25	10	9	20	10	6.666666667	5	4	3.333333333	2.857142857	2.5	2.222222222	2	20	15	10	7.5	6	6.666666667	5.714285714	6.25	5.555555556	5	20	15	13.33333333	10	8	8.333333333	8.571428571	7.5	6.666666667	7	20	15	13.33333333	10	8	6.666666667
YDR179C	0.727843474	1215.37	455.9	10	5	3.333333333	2.5	2	1.666666667	2.857142857	2.5	2.222222222	2	20	10	6.666666667	5	6	5	4.285714286	3.75	3.333333333	3	20	15	10	12.5	10	8.333333333	7.142857143	7.5	6.666666667	8	40	30	23.33333333	20	18	16.66666667	17.14285714	17.5	17.77777778	16	30	15	10	7.5	6	5
YDR179W-A	0.8219783	423.16	NaN	30	25	16.66666667	12.5	10	10	8.571428571	8.75	7.777777778	7	20	15	10	10	10	8.333333333	7.142857143	6.25	5.555555556	5	20	15	13.33333333	12.5	12	11.66666667	11.42857143	10	8.888888889	9	40	20	16.66666667	12.5	12	10	8.571428571	7.5	7.777777778	7	50	35	26.66666667	20	18	15
YDR180W	0.863451372	1407.06	366	30	20	20	17.5	16	15	12.85714286	12.5	11.11111111	10	20	10	6.666666667	7.5	6	6.666666667	5.714285714	5	4.444444444	5	30	20	16.66666667	15	14	13.33333333	12.85714286	12.5	11.11111111	11	30	20	20	20	16	15	15.71428571	15	13.33333333	13	30	20	16.66666667	12.5	12	13.33333333
YDR181C	0.852714872	928.22	617.4	30	20	16.66666667	15	14	11.66666667	11.42857143	10	8.888888889	9	10	10	6.666666667	5	4	3.333333333	2.857142857	2.5	2.222222222	2	30	15	13.33333333	12.5	12	11.66666667	11.42857143	10	10	10	60	40	26.66666667	22.5	18	15	15.71428571	13.75	13.33333333	14	30	15	10	10	8	8.333333333
YDR182W	0.889605936	2917.55	283.8	30	20	13.33333333	15	12	11.66666667	11.42857143	11.25	11.11111111	10	10	5	6.666666667	5	4	3.333333333	4.285714286	3.75	3.333333333	3	30	30	20	17.5	14	15	12.85714286	12.5	11.11111111	11	30	15	13.33333333	12.5	12	10	10	8.75	7.777777778	7	30	25	20	15	12	10
YDR182W-A	1.014293889	NaN	NaN	20	15	13.33333333	10	8	6.666666667	NaN	NaN	NaN	NaN	20	10	6.666666667	5	4	3.333333333	NaN	NaN	NaN	NaN	10	5	3.333333333	2.5	2	1.666666667	NaN	NaN	NaN	NaN	10	5	3.333333333	2.5	2	1.666666667	NaN	NaN	NaN	NaN	20	10	6.666666667	5	4	3.333333333
YDR183W	0.870031008	1481.99	460.4	20	10	6.666666667	7.5	6	5	4.285714286	5	4.444444444	4	10	10	10	7.5	6	6.666666667	5.714285714	5	4.444444444	4	40	25	23.33333333	20	20	16.66666667	17.14285714	16.25	16.66666667	15	40	35	26.66666667	20	18	16.66666667	14.28571429	15	14.44444444	14	20	10	10	10	10	8.333333333
YDR184C	0.857279815	881.43	20.6	20	15	13.33333333	12.5	12	10	10	8.75	8.888888889	8	10	5	3.333333333	2.5	2	1.666666667	1.428571429	1.25	1.111111111	1	40	30	26.66666667	25	22	21.66666667	18.57142857	18.75	17.77777778	18	20	15	13.33333333	12.5	10	10	8.571428571	10	8.888888889	8	20	10	13.33333333	10	8	6.666666667
YDR185C	0.868710364	1535.47	NaN	20	10	10	7.5	8	6.666666667	5.714285714	5	4.444444444	4	10	10	6.666666667	5	4	3.333333333	2.857142857	2.5	2.222222222	2	20	15	10	7.5	8	6.666666667	5.714285714	6.25	6.666666667	6	20	15	10	10	10	8.333333333	7.142857143	7.5	6.666666667	7	20	15	13.33333333	12.5	12	10
YDR186C	0.906893252	1392.01	121.9	40	25	16.66666667	12.5	14	11.66666667	10	8.75	7.777777778	8	10	5	3.333333333	2.5	2	1.666666667	1.428571429	1.25	1.111111111	1	100	75	60	47.5	40	36.66666667	32.85714286	30	27.77777778	25	30	25	23.33333333	20	20	18.33333333	17.14285714	16.25	16.66666667	15	30	15	13.33333333	15	12	11.66666667
YDR188W	1.10665989	14734.72	600	60	30	20	20	20	18.33333333	18.57142857	16.25	15.55555556	15	10	5	3.333333333	5	4	3.333333333	2.857142857	2.5	2.222222222	2	50	35	26.66666667	25	22	18.33333333	17.14285714	15	13.33333333	12	30	20	16.66666667	15	14	11.66666667	10	8.75	8.888888889	8	20	15	13.33333333	10	10	8.333333333
YDR189W	0.969572267	6527.34	595.6	40	30	20	15	16	13.33333333	12.85714286	11.25	10	11	10	5	3.333333333	2.5	2	1.666666667	1.428571429	1.25	2.222222222	2	30	20	16.66666667	15	14	11.66666667	11.42857143	11.25	12.22222222	11	30	30	23.33333333	20	16	16.66666667	14.28571429	12.5	13.33333333	12	20	20	13.33333333	10	8	10
YDR190C	0.991442524	13214.89	549.9	30	25	20	20	16	15	15.71428571	15	14.44444444	13	10	5	3.333333333	2.5	4	3.333333333	2.857142857	2.5	2.222222222	2	30	20	16.66666667	12.5	12	10	10	8.75	8.888888889	8	40	35	23.33333333	25	22	20	17.14285714	15	14.44444444	14	10	10	6.666666667	5	4	3.333333333
YDR191W	0.944929562	1362.45	698.5	30	20	16.66666667	12.5	12	10	8.571428571	7.5	6.666666667	7	20	15	10	12.5	10	8.333333333	7.142857143	6.25	6.666666667	6	30	20	16.66666667	12.5	10	10	10	11.25	10	9	30	20	16.66666667	15	14	11.66666667	11.42857143	11.25	10	9	20	15	13.33333333	10	10	10
YDR192C	0.892184103	3391.97	520	40	30	23.33333333	22.5	22	20	20	20	20	19	0	0	0	0	0	0	0	0	0	0	20	10	10	7.5	6	5	4.285714286	5	4.444444444	5	30	20	16.66666667	12.5	10	8.333333333	7.142857143	6.25	5.555555556	5	30	20	16.66666667	15	14	13.33333333
YDR194C	0.961111463	7114.71	416.3	30	20	16.66666667	12.5	14	13.33333333	11.42857143	12.5	11.11111111	11	10	5	3.333333333	2.5	4	3.333333333	2.857142857	2.5	2.222222222	3	40	30	23.33333333	22.5	18	16.66666667	15.71428571	13.75	13.33333333	12	40	40	30	27.5	24	21.66666667	20	18.75	17.77777778	17	30	20	16.66666667	12.5	12	11.66666667
YDR194W-A	0.839719764	NaN	NaN	10	5	3.333333333	2.5	2	NaN	NaN	NaN	NaN	NaN	20	15	10	7.5	6	NaN	NaN	NaN	NaN	NaN	10	5	3.333333333	2.5	2	NaN	NaN	NaN	NaN	NaN	10	10	6.666666667	5	4	NaN	NaN	NaN	NaN	NaN	20	10	6.666666667	5	4	NaN
YDR195W	0.864522692	3775.84	384.5	20	15	13.33333333	10	10	10	8.571428571	8.75	7.777777778	7	10	5	3.333333333	2.5	2	1.666666667	1.428571429	1.25	1.111111111	1	30	25	16.66666667	15	12	11.66666667	12.85714286	11.25	10	10	40	20	13.33333333	12.5	12	10	8.571428571	10	8.888888889	8	30	15	10	10	8	6.666666667
YDR196C	0.89307564	3387.84	820	20	15	13.33333333	10	8	8.333333333	10	8.75	8.888888889	8	20	10	10	7.5	6	5	4.285714286	3.75	3.333333333	3	20	15	13.33333333	12.5	12	10	10	8.75	7.777777778	8	30	25	20	17.5	16	15	14.28571429	12.5	12.22222222	11	20	10	6.666666667	5	6	5
YDR197W	0.806097791	1783.97	NaN	20	15	10	7.5	6	6.666666667	5.714285714	6.25	6.666666667	6	20	10	6.666666667	5	4	3.333333333	2.857142857	2.5	2.222222222	3	20	15	10	10	8	8.333333333	8.571428571	7.5	7.777777778	8	30	20	16.66666667	12.5	12	11.66666667	11.42857143	10	10	9	30	20	16.66666667	15	12	10
YDR198C	0.844857216	1595.89	477.3	30	15	13.33333333	10	8	6.666666667	5.714285714	5	5.555555556	7	20	10	6.666666667	7.5	6	5	5.714285714	5	5.555555556	5	40	25	23.33333333	20	18	16.66666667	15.71428571	15	13.33333333	13	30	20	16.66666667	12.5	12	11.66666667	11.42857143	11.25	11.11111111	12	30	20	13.33333333	15	12	10
YDR200C	0.832000575	841.07	NaN	50	35	23.33333333	17.5	16	13.33333333	11.42857143	10	8.888888889	8	20	10	6.666666667	5	4	3.333333333	2.857142857	2.5	2.222222222	2	40	25	16.66666667	15	14	13.33333333	12.85714286	12.5	11.11111111	11	40	40	30	22.5	24	21.66666667	20	18.75	16.66666667	18	30	15	10	10	10	8.333333333
YDR201W	0.959510972	3017.06	480.5	20	10	10	10	8	6.666666667	5.714285714	5	4.444444444	4	10	5	3.333333333	2.5	2	1.666666667	1.428571429	1.25	1.111111111	1	50	30	26.66666667	22.5	20	18.33333333	17.14285714	16.25	14.44444444	13	40	30	23.33333333	22.5	18	15	14.28571429	13.75	13.33333333	14	10	5	3.333333333	2.5	2	1.666666667
YDR202C	0.858575606	2236.2	470.4	30	25	16.66666667	12.5	10	11.66666667	10	8.75	7.777777778	7	20	15	13.33333333	12.5	12	10	8.571428571	7.5	6.666666667	6	30	25	16.66666667	12.5	12	11.66666667	10	10	10	9	30	20	16.66666667	15	12	11.66666667	11.42857143	10	10	10	30	20	16.66666667	15	12	11.66666667
YDR204W	0.973808265	2189.16	503	30	25	20	20	20	16.66666667	15.71428571	13.75	13.33333333	13	10	5	3.333333333	2.5	2	1.666666667	2.857142857	2.5	2.222222222	2	20	15	13.33333333	10	8	8.333333333	7.142857143	7.5	6.666666667	7	40	25	23.33333333	17.5	16	15	12.85714286	12.5	12.22222222	12	30	15	13.33333333	10	8	6.666666667
YDR205W	0.894203876	1466.48	NaN	50	25	20	20	16	15	14.28571429	12.5	12.22222222	12	20	10	6.666666667	5	4	3.333333333	2.857142857	2.5	2.222222222	2	30	15	13.33333333	10	10	8.333333333	7.142857143	8.75	7.777777778	7	20	15	13.33333333	10	12	11.66666667	10	10	8.888888889	8	40	30	26.66666667	20	20	18.33333333
YDR206W	0.877118438	2327.47	483.5	40	20	16.66666667	17.5	14	11.66666667	12.85714286	12.5	11.11111111	11	10	5	6.666666667	5	4	3.333333333	2.857142857	2.5	2.222222222	2	30	25	20	15	14	11.66666667	11.42857143	10	8.888888889	8	30	20	13.33333333	12.5	10	10	10	10	8.888888889	10	30	20	16.66666667	17.5	16	15
YDR207C	0.977926539	1122.05	612.7	50	25	23.33333333	20	18	16.66666667	17.14285714	16.25	16.66666667	17	20	20	20	15	12	10	8.571428571	7.5	6.666666667	6	40	20	23.33333333	17.5	16	15	12.85714286	12.5	11.11111111	11	30	15	13.33333333	12.5	12	10	8.571428571	8.75	7.777777778	7	30	20	13.33333333	12.5	12	11.66666667
YDR208W	0.862012258	1852.83	NaN	50	35	30	22.5	18	15	12.85714286	12.5	12.22222222	12	10	5	3.333333333	2.5	4	3.333333333	2.857142857	2.5	2.222222222	2	40	30	20	15	14	11.66666667	12.85714286	13.75	12.22222222	11	30	20	16.66666667	12.5	10	10	10	10	8.888888889	8	30	20	16.66666667	15	14	11.66666667
YDR210C-C	0.924836764	NaN	NaN	20	20	20	17.5	14	15	12.85714286	12.5	11.11111111	10	10	5	3.333333333	2.5	2	1.666666667	1.428571429	2.5	2.222222222	2	30	15	16.66666667	12.5	12	11.66666667	10	10	10	9	20	15	13.33333333	10	10	8.333333333	7.142857143	6.25	6.666666667	7	30	20	13.33333333	10	10	10
YDR210C-D	0.871503666	NaN	NaN	30	20	20	17.5	14	15	12.85714286	12.5	11.11111111	10	20	10	10	7.5	6	5	4.285714286	3.75	3.333333333	3	40	25	20	15	16	15	14.28571429	12.5	12.22222222	12	40	30	20	15	16	13.33333333	12.85714286	13.75	12.22222222	11	30	20	13.33333333	15	12	11.66666667
YDR210W	1.024235942	49890.74	772.2	0	0	0	0	0	0	0	NaN	NaN	NaN	50	35	23.33333333	17.5	14	11.66666667	10	NaN	NaN	NaN	10	10	6.666666667	5	4	3.333333333	2.857142857	NaN	NaN	NaN	20	15	10	7.5	6	5	4.285714286	NaN	NaN	NaN	10	5	3.333333333	2.5	2	1.666666667
YDR210W-A	0.933423479	NaN	NaN	40	20	13.33333333	10	10	10	10	8.75	10	9	10	5	3.333333333	2.5	2	3.333333333	2.857142857	2.5	2.222222222	2	30	15	13.33333333	10	8	8.333333333	7.142857143	7.5	6.666666667	6	30	15	13.33333333	12.5	10	10	8.571428571	7.5	7.777777778	8	30	15	10	10	12	10
YDR210W-B	0.856750155	NaN	NaN	40	20	13.33333333	12.5	10	11.66666667	11.42857143	11.25	10	10	20	15	13.33333333	10	8	6.666666667	5.714285714	5	4.444444444	4	50	30	23.33333333	20	20	20	17.14285714	17.5	15.55555556	16	40	30	20	15	16	13.33333333	12.85714286	13.75	12.22222222	12	30	15	13.33333333	15	12	11.66666667
YDR211W	0.984557642	9014.38	663.8	20	15	13.33333333	12.5	10	11.66666667	10	10	8.888888889	8	20	10	10	7.5	8	6.666666667	5.714285714	6.25	5.555555556	5	40	25	23.33333333	22.5	20	18.33333333	18.57142857	17.5	17.77777778	17	50	35	30	25	22	18.33333333	17.14285714	17.5	16.66666667	16	20	15	13.33333333	10	10	10
YDR212W	1.043103012	21760.45	596.6	50	35	30	27.5	24	23.33333333	21.42857143	18.75	17.77777778	16	10	10	6.666666667	5	4	5	5.714285714	5	4.444444444	4	40	25	20	15	16	13.33333333	12.85714286	12.5	12.22222222	11	40	25	20	15	14	13.33333333	12.85714286	11.25	12.22222222	12	20	10	6.666666667	7.5	8	6.666666667
YDR213W	0.912179171	871.66	NaN	40	35	26.66666667	22.5	22	23.33333333	21.42857143	18.75	17.77777778	16	20	20	20	15	12	10	8.571428571	7.5	6.666666667	6	30	20	20	17.5	16	15	14.28571429	13.75	12.22222222	11	40	25	23.33333333	17.5	14	13.33333333	12.85714286	11.25	10	10	30	20	13.33333333	10	10	10
YDR214W	1.038901803	16602.04	1062.6	20	15	10	10	8	6.666666667	7.142857143	6.25	6.666666667	7	10	5	3.333333333	5	4	3.333333333	2.857142857	2.5	2.222222222	2	20	15	10	10	10	10	8.571428571	8.75	7.777777778	8	30	20	20	20	16	15	15.71428571	16.25	14.44444444	13	20	20	13.33333333	12.5	12	11.66666667
YDR216W	0.880639474	1853.92	152.8	40	25	20	17.5	14	13.33333333	12.85714286	11.25	11.11111111	10	30	15	10	12.5	10	8.333333333	7.142857143	6.25	5.555555556	6	30	30	23.33333333	22.5	18	16.66666667	15.71428571	15	14.44444444	15	40	20	16.66666667	15	12	11.66666667	10	8.75	8.888888889	9	40	25	20	17.5	14	15
YDR217C	0.811731901	1049.82	104.6	40	25	20	15	12	11.66666667	10	8.75	7.777777778	8	20	10	6.666666667	7.5	6	5	4.285714286	5	4.444444444	4	40	25	20	17.5	14	13.33333333	12.85714286	12.5	12.22222222	12	50	35	30	27.5	26	23.33333333	21.42857143	20	20	19	30	15	13.33333333	15	12	11.66666667
YDR218C	0.895801775	NaN	NaN	20	10	10	7.5	8	6.666666667	5.714285714	5	5.555555556	5	10	5	6.666666667	5	4	3.333333333	4.285714286	3.75	3.333333333	3	70	40	30	25	20	18.33333333	17.14285714	17.5	16.66666667	15	30	20	16.66666667	12.5	12	11.66666667	10	10	8.888888889	9	20	10	6.666666667	7.5	8	6.666666667
YDR219C	0.82029394	1535.74	102.5	20	15	13.33333333	10	8	6.666666667	7.142857143	7.5	6.666666667	7	10	5	3.333333333	5	4	3.333333333	2.857142857	2.5	2.222222222	2	40	30	20	17.5	16	15	14.28571429	13.75	13.33333333	13	30	25	20	17.5	14	15	14.28571429	15	14.44444444	13	20	15	13.33333333	10	10	8.333333333
YDR221W	0.912145406	3289.42	346.9	30	20	13.33333333	10	10	10	8.571428571	8.75	7.777777778	8	40	20	16.66666667	12.5	12	11.66666667	11.42857143	11.25	10	10	40	25	20	20	18	15	14.28571429	15	14.44444444	14	50	35	30	27.5	26	23.33333333	21.42857143	20	18.88888889	18	20	15	10	10	10	8.333333333
YDR222W	0.924229101	2123.78	117.6	20	15	13.33333333	10	8	6.666666667	5.714285714	6.25	5.555555556	5	20	10	6.666666667	7.5	6	5	5.714285714	5	4.444444444	4	30	20	13.33333333	12.5	12	11.66666667	10	11.25	10	10	20	15	10	10	10	8.333333333	7.142857143	7.5	7.777777778	7	30	20	16.66666667	15	16	13.33333333
YDR223W	0.830347512	NaN	NaN	30	15	13.33333333	10	10	8.333333333	8.571428571	7.5	6.666666667	7	10	10	6.666666667	5	4	5	4.285714286	3.75	4.444444444	4	40	35	30	22.5	22	20	20	20	17.77777778	17	50	30	20	17.5	16	13.33333333	11.42857143	11.25	11.11111111	11	30	20	16.66666667	12.5	12	10
YDR224C	1.261882769	197857.81	NaN	40	35	23.33333333	20	18	16.66666667	14.28571429	12.5	13.33333333	14	0	0	0	0	0	0	0	0	0	0	10	10	6.666666667	5	6	5	4.285714286	3.75	3.333333333	3	20	10	10	10	10	8.333333333	7.142857143	7.5	6.666666667	6	20	10	6.666666667	5	4	3.333333333
YDR225W	1.236223946	20958.04	NaN	40	30	23.33333333	20	18	20	20	18.75	16.66666667	16	0	0	0	0	0	0	0	0	0	0	20	15	10	7.5	6	5	4.285714286	3.75	3.333333333	3	30	15	10	10	8	6.666666667	5.714285714	6.25	5.555555556	5	10	5	3.333333333	2.5	2	1.666666667
YDR226W	1.247618275	85432.67	730.2	40	25	20	20	18	16.66666667	14.28571429	13.75	13.33333333	13	10	5	3.333333333	2.5	2	1.666666667	1.428571429	1.25	1.111111111	1	30	30	20	17.5	16	13.33333333	14.28571429	12.5	11.11111111	12	20	20	16.66666667	12.5	12	10	10	8.75	8.888888889	8	20	10	6.666666667	5	4	3.333333333
YDR227W	0.820209104	1971.9	266.6	30	25	16.66666667	12.5	12	11.66666667	11.42857143	10	10	10	10	5	3.333333333	2.5	2	1.666666667	2.857142857	2.5	2.222222222	2	50	30	20	22.5	20	20	18.57142857	17.5	16.66666667	15	40	30	23.33333333	20	18	15	15.71428571	16.25	14.44444444	14	30	20	13.33333333	10	8	8.333333333
YDR228C	0.906563631	2911.27	443	20	15	13.33333333	12.5	10	8.333333333	8.571428571	7.5	6.666666667	7	20	10	6.666666667	7.5	6	5	4.285714286	3.75	3.333333333	3	30	20	20	20	18	16.66666667	14.28571429	13.75	12.22222222	12	30	20	16.66666667	17.5	16	15	14.28571429	13.75	12.22222222	11	20	10	10	7.5	8	8.333333333
YDR229W	0.882022407	3997.81	284.3	20	15	16.66666667	15	14	11.66666667	10	10	10	9	10	5	3.333333333	5	4	3.333333333	2.857142857	2.5	2.222222222	2	40	25	20	17.5	16	13.33333333	12.85714286	11.25	11.11111111	11	30	20	20	15	14	11.66666667	12.85714286	11.25	12.22222222	11	10	10	10	7.5	8	8.333333333
YDR231C	1.025035442	3577.54	556.2	30	15	13.33333333	12.5	12	10	10	10	8.888888889	9	10	5	3.333333333	2.5	4	3.333333333	2.857142857	2.5	2.222222222	2	30	15	16.66666667	15	12	11.66666667	11.42857143	11.25	10	9	20	15	13.33333333	12.5	12	10	10	8.75	7.777777778	7	20	20	13.33333333	12.5	10	8.333333333
YDR232W	1.103193544	7175.18	520.7	90	70	60	52.5	46	40	34.28571429	30	26.66666667	26	10	5	6.666666667	5	4	3.333333333	4.285714286	3.75	3.333333333	3	30	20	16.66666667	12.5	10	11.66666667	11.42857143	10	8.888888889	9	30	20	16.66666667	12.5	10	10	8.571428571	8.75	7.777777778	8	40	20	16.66666667	12.5	10	8.333333333
YDR233C	1.131572061	42171.43	579.8	30	25	20	17.5	14	11.66666667	11.42857143	11.25	11.11111111	10	20	10	6.666666667	5	4	3.333333333	2.857142857	3.75	3.333333333	3	10	10	6.666666667	5	6	5	4.285714286	3.75	4.444444444	4	30	20	20	17.5	18	15	12.85714286	11.25	11.11111111	11	40	30	23.33333333	22.5	20	16.66666667
YDR234W	1.018484562	11773.7	630.8	50	35	26.66666667	22.5	20	16.66666667	17.14285714	20	18.88888889	18	20	15	10	7.5	6	6.666666667	5.714285714	6.25	5.555555556	5	30	25	16.66666667	15	14	11.66666667	10	10	8.888888889	9	40	30	26.66666667	25	22	20	17.14285714	16.25	15.55555556	15	20	15	10	10	10	8.333333333
YDR235W	0.823735398	2203.61	860.3	20	15	10	10	8	6.666666667	5.714285714	6.25	5.555555556	6	20	10	6.666666667	5	6	5	4.285714286	3.75	4.444444444	4	30	20	16.66666667	15	12	10	8.571428571	8.75	7.777777778	8	40	35	26.66666667	20	16	13.33333333	11.42857143	12.5	13.33333333	12	30	20	13.33333333	12.5	12	11.66666667
YDR236C	0.869610376	3546.95	NaN	20	15	10	10	8	6.666666667	5.714285714	6.25	5.555555556	5	20	10	6.666666667	5	4	3.333333333	2.857142857	2.5	2.222222222	2	20	15	16.66666667	12.5	12	10	10	11.25	10	9	20	15	10	10	8	6.666666667	7.142857143	6.25	7.777777778	7	20	15	16.66666667	12.5	10	8.333333333
YDR237W	0.920289034	3328.74	433.1	30	20	13.33333333	12.5	10	8.333333333	10	10	8.888888889	9	20	10	6.666666667	5	4	3.333333333	2.857142857	2.5	2.222222222	2	30	20	16.66666667	15	14	11.66666667	11.42857143	10	10	9	20	15	13.33333333	10	10	10	8.571428571	7.5	7.777777778	8	40	20	16.66666667	12.5	14	15
YDR238C	0.97432273	18570.34	686.8	30	20	16.66666667	15	14	13.33333333	14.28571429	13.75	13.33333333	13	20	10	10	7.5	6	5	4.285714286	3.75	3.333333333	3	30	25	20	17.5	16	15	14.28571429	13.75	13.33333333	12	50	30	23.33333333	22.5	20	16.66666667	15.71428571	15	14.44444444	13	20	15	10	10	8	6.666666667
YDR239C	0.844489066	1539.31	NaN	30	15	16.66666667	12.5	12	10	10	8.75	8.888888889	9	10	5	3.333333333	2.5	2	1.666666667	1.428571429	1.25	1.111111111	1	40	30	20	20	16	15	14.28571429	15	14.44444444	14	40	25	20	17.5	16	15	14.28571429	13.75	12.22222222	13	30	25	16.66666667	12.5	12	10
YDR240C	0.837833738	1585.73	NaN	20	15	10	7.5	8	6.666666667	7.142857143	6.25	5.555555556	6	10	10	6.666666667	5	6	5	4.285714286	3.75	3.333333333	3	30	20	13.33333333	12.5	14	11.66666667	10	11.25	10	10	20	15	13.33333333	12.5	10	10	8.571428571	10	8.888888889	8	30	20	20	17.5	16	13.33333333
YDR242W	0.895617838	579.34	NaN	40	25	23.33333333	17.5	18	16.66666667	14.28571429	12.5	11.11111111	10	20	15	10	7.5	8	6.666666667	5.714285714	6.25	5.555555556	6	30	20	16.66666667	15	14	13.33333333	12.85714286	12.5	11.11111111	11	30	25	20	20	18	16.66666667	14.28571429	13.75	13.33333333	13	20	15	13.33333333	10	8	8.333333333
YDR243C	0.938774108	1724.65	353.7	30	25	16.66666667	15	14	13.33333333	11.42857143	11.25	11.11111111	10	10	5	6.666666667	5	4	3.333333333	2.857142857	2.5	2.222222222	2	30	20	20	15	14	13.33333333	11.42857143	11.25	10	10	40	25	20	17.5	16	13.33333333	12.85714286	12.5	11.11111111	11	20	15	13.33333333	10	8	6.666666667
YDR244W	0.877264621	1704.71	148.2	50	30	23.33333333	20	18	15	14.28571429	13.75	13.33333333	13	10	10	6.666666667	5	4	3.333333333	2.857142857	3.75	3.333333333	3	40	25	20	17.5	14	13.33333333	12.85714286	11.25	11.11111111	11	50	40	36.66666667	35	32	28.33333333	25.71428571	25	23.33333333	22	30	15	13.33333333	10	10	10
YDR245W	0.928950458	4256.96	535.4	30	20	13.33333333	15	12	10	8.571428571	8.75	7.777777778	7	20	10	6.666666667	7.5	6	5	4.285714286	3.75	3.333333333	3	30	20	16.66666667	15	14	13.33333333	11.42857143	11.25	11.11111111	11	30	25	20	17.5	16	15	14.28571429	15	13.33333333	14	30	15	13.33333333	12.5	12	10
YDR246W	0.936259972	2899.34	542.7	30	20	13.33333333	10	8	8.333333333	7.142857143	6.25	5.555555556	5	10	5	3.333333333	2.5	2	1.666666667	2.857142857	2.5	2.222222222	2	20	15	13.33333333	12.5	12	10	8.571428571	7.5	8.888888889	8	20	15	10	7.5	6	5	5.714285714	5	5.555555556	5	30	20	20	17.5	14	11.66666667
YDR246W-A	0.969403177	NaN	NaN	20	10	10	7.5	6	5	NaN	NaN	NaN	NaN	10	5	3.333333333	2.5	4	3.333333333	NaN	NaN	NaN	NaN	20	15	10	7.5	6	5	NaN	NaN	NaN	NaN	10	5	3.333333333	2.5	2	1.666666667	NaN	NaN	NaN	NaN	20	10	10	7.5	8	8.333333333
YDR247W	0.985021277	1322.32	NaN	20	15	13.33333333	12.5	10	10	8.571428571	7.5	6.666666667	6	20	15	10	10	10	8.333333333	7.142857143	7.5	7.777777778	8	40	25	20	17.5	14	13.33333333	11.42857143	11.25	10	9	40	25	16.66666667	15	14	11.66666667	11.42857143	11.25	10	10	30	15	13.33333333	12.5	10	8.333333333
YDR248C	0.970635161	4826.2	634.3	40	25	16.66666667	12.5	12	10	11.42857143	11.25	10	9	10	10	6.666666667	5	4	3.333333333	4.285714286	3.75	3.333333333	3	40	30	23.33333333	20	16	13.33333333	12.85714286	11.25	10	11	20	15	13.33333333	10	12	10	10	10	8.888888889	9	30	15	13.33333333	12.5	10	11.66666667
YDR249C	0.858394912	2503.36	NaN	20	10	6.666666667	5	6	5	4.285714286	3.75	3.333333333	3	10	5	6.666666667	5	4	3.333333333	2.857142857	2.5	2.222222222	2	30	20	20	15	14	11.66666667	10	11.25	10	10	20	15	13.33333333	10	8	8.333333333	8.571428571	7.5	7.777777778	7	30	25	20	17.5	14	15
YDR251W	0.861754393	3320.4	489.9	40	30	23.33333333	17.5	14	11.66666667	12.85714286	11.25	10	9	10	5	3.333333333	2.5	4	3.333333333	2.857142857	2.5	2.222222222	2	30	20	16.66666667	15	14	15	12.85714286	11.25	11.11111111	10	50	40	30	22.5	18	16.66666667	14.28571429	12.5	11.11111111	12	30	15	16.66666667	12.5	12	11.66666667
YDR252W	0.886305511	2822.18	NaN	30	15	13.33333333	12.5	10	10	10	10	8.888888889	9	10	5	3.333333333	2.5	2	3.333333333	2.857142857	2.5	2.222222222	2	20	10	6.666666667	7.5	6	5	4.285714286	3.75	3.333333333	4	20	20	16.66666667	12.5	12	10	8.571428571	8.75	8.888888889	9	20	15	10	7.5	6	5
YDR253C	0.855465638	571.81	NaN	40	20	13.33333333	10	12	10	10	8.75	7.777777778	8	20	10	10	10	8	8.333333333	7.142857143	6.25	5.555555556	5	30	15	16.66666667	12.5	10	10	8.571428571	7.5	7.777777778	7	20	10	10	10	8	8.333333333	7.142857143	7.5	7.777777778	7	20	10	10	10	8	6.666666667
YDR254W	0.797090754	2328.63	NaN	20	15	10	7.5	8	6.666666667	5.714285714	6.25	5.555555556	5	10	5	3.333333333	2.5	4	3.333333333	2.857142857	2.5	2.222222222	2	40	20	16.66666667	12.5	12	10	10	8.75	8.888888889	8	40	25	20	15	14	15	14.28571429	12.5	12.22222222	12	30	15	13.33333333	10	10	8.333333333
YDR255C	0.895429049	1232.79	603.8	20	10	6.666666667	7.5	6	5	4.285714286	5	5.555555556	5	20	10	10	7.5	8	6.666666667	5.714285714	5	4.444444444	4	20	20	13.33333333	10	10	8.333333333	8.571428571	8.75	7.777777778	7	30	20	16.66666667	15	14	13.33333333	12.85714286	13.75	12.22222222	11	30	30	20	17.5	16	16.66666667
YDR256C	0.984147263	1494.57	NaN	40	25	26.66666667	22.5	18	16.66666667	15.71428571	13.75	13.33333333	12	10	10	6.666666667	5	4	3.333333333	2.857142857	2.5	2.222222222	2	30	15	13.33333333	15	12	11.66666667	11.42857143	10	10	11	20	15	13.33333333	12.5	10	10	8.571428571	8.75	7.777777778	7	30	20	16.66666667	15	14	13.33333333
YDR257C	0.88590463	3630.96	NaN	30	20	13.33333333	12.5	10	8.333333333	8.571428571	7.5	7.777777778	7	20	10	10	10	10	10	8.571428571	8.75	7.777777778	7	30	15	13.33333333	12.5	12	10	8.571428571	10	8.888888889	8	70	50	36.66666667	27.5	24	21.66666667	22.85714286	21.25	20	18	30	20	16.66666667	12.5	10	8.333333333
YDR258C	0.953543604	12303.33	2685.4	40	25	20	15	16	13.33333333	12.85714286	12.5	12.22222222	11	20	10	6.666666667	7.5	6	5	4.285714286	3.75	3.333333333	3	30	25	20	17.5	16	15	14.28571429	13.75	14.44444444	14	60	35	26.66666667	22.5	22	20	21.42857143	20	18.88888889	18	20	20	13.33333333	15	12	10
YDR259C	0.815067127	681.76	NaN	40	20	13.33333333	12.5	12	13.33333333	11.42857143	11.25	10	10	10	5	3.333333333	2.5	2	1.666666667	1.428571429	1.25	1.111111111	1	30	25	20	15	12	10	10	10	11.11111111	10	40	30	26.66666667	25	24	21.66666667	21.42857143	20	18.88888889	17	10	10	10	7.5	6	5
YDR260C	0.902459961	NaN	NaN	20	20	16.66666667	15	14	15	12.85714286	11.25	10	11	0	0	0	0	0	0	0	0	0	0	30	15	13.33333333	12.5	12	10	11.42857143	10	10	9	30	20	16.66666667	12.5	12	13.33333333	12.85714286	11.25	11.11111111	10	20	15	13.33333333	10	8	8.333333333
YDR261C	0.955650662	2559.16	280	40	30	20	20	16	15	14.28571429	13.75	13.33333333	12	10	10	6.666666667	5	4	3.333333333	2.857142857	2.5	2.222222222	2	30	20	13.33333333	12.5	12	11.66666667	10	10	10	9	40	20	13.33333333	12.5	10	10	8.571428571	7.5	6.666666667	8	40	25	16.66666667	15	12	10
YDR261C-C	0.92016642	NaN	NaN	20	20	20	17.5	14	15	12.85714286	12.5	11.11111111	10	10	5	6.666666667	5	4	3.333333333	2.857142857	3.75	3.333333333	3	30	15	16.66666667	12.5	12	11.66666667	10	10	10	9	30	20	13.33333333	10	10	8.333333333	8.571428571	7.5	6.666666667	7	30	20	13.33333333	10	10	10
YDR261C-D	0.875782307	NaN	NaN	30	20	20	17.5	14	15	12.85714286	12.5	11.11111111	10	20	10	10	7.5	6	5	4.285714286	3.75	3.333333333	3	40	20	16.66666667	15	16	13.33333333	12.85714286	12.5	12.22222222	11	40	30	20	15	16	13.33333333	14.28571429	15	13.33333333	13	30	20	13.33333333	15	12	11.66666667
YDR261W-A	0.931729246	NaN	NaN	40	20	16.66666667	12.5	12	11.66666667	10	10	11.11111111	10	10	5	3.333333333	2.5	2	3.333333333	2.857142857	2.5	2.222222222	2	20	15	10	10	8	8.333333333	7.142857143	7.5	6.666666667	6	30	15	10	12.5	10	10	8.571428571	7.5	7.777777778	8	30	15	10	10	12	10
YDR261W-B	0.850976378	NaN	NaN	40	20	16.66666667	12.5	12	11.66666667	11.42857143	11.25	11.11111111	10	20	15	13.33333333	10	8	6.666666667	5.714285714	5	4.444444444	4	40	30	23.33333333	20	20	20	17.14285714	17.5	15.55555556	16	40	30	20	15	16	13.33333333	12.85714286	13.75	12.22222222	12	30	15	13.33333333	15	12	11.66666667
YDR262W	0.85341181	2284.42	59.5	20	10	10	10	8	6.666666667	7.142857143	6.25	6.666666667	6	10	5	3.333333333	2.5	2	1.666666667	1.428571429	1.25	1.111111111	1	20	15	13.33333333	12.5	10	10	11.42857143	10	10	10	30	20	16.66666667	17.5	14	11.66666667	10	10	11.11111111	11	10	10	10	10	8	6.666666667
YDR263C	0.856515143	NaN	NaN	30	25	16.66666667	12.5	12	10	8.571428571	7.5	8.888888889	8	20	10	6.666666667	5	6	5	5.714285714	5	4.444444444	5	20	15	16.66666667	12.5	12	10	10	10	8.888888889	8	30	15	13.33333333	12.5	10	10	10	8.75	8.888888889	9	20	20	16.66666667	12.5	10	8.333333333
YDR264C	0.871361816	4123.78	602.6	40	35	23.33333333	20	16	15	12.85714286	12.5	12.22222222	12	20	10	6.666666667	7.5	6	5	5.714285714	5	4.444444444	5	30	20	13.33333333	12.5	12	11.66666667	11.42857143	11.25	10	9	40	35	23.33333333	20	18	18.33333333	18.57142857	16.25	15.55555556	15	30	25	23.33333333	20	18	15
YDR265W	0.905278084	1541.6	619.8	30	15	13.33333333	10	10	8.333333333	8.571428571	7.5	7.777777778	7	30	25	26.66666667	22.5	20	16.66666667	14.28571429	12.5	11.11111111	10	20	15	10	7.5	6	5	5.714285714	5	4.444444444	4	40	25	16.66666667	15	12	10	10	10	10	9	30	20	20	17.5	16	13.33333333
YDR266C	0.884298504	3444.94	467.4	30	15	16.66666667	12.5	10	10	10	8.75	8.888888889	9	30	20	16.66666667	17.5	14	11.66666667	11.42857143	10	8.888888889	10	40	20	13.33333333	12.5	10	10	10	8.75	8.888888889	8	30	25	20	20	16	15	14.28571429	13.75	12.22222222	13	30	20	13.33333333	12.5	12	11.66666667
YDR267C	0.932445593	2808.75	577.9	30	25	16.66666667	17.5	16	15	14.28571429	12.5	11.11111111	11	10	5	6.666666667	5	4	5	4.285714286	3.75	3.333333333	4	40	30	23.33333333	20	20	20	20	18.75	16.66666667	16	50	30	20	17.5	18	18.33333333	17.14285714	16.25	14.44444444	13	20	10	10	7.5	6	6.666666667
YDR268W	0.921994375	3031.7	586.4	40	20	16.66666667	15	14	13.33333333	11.42857143	10	10	11	10	10	6.666666667	5	4	3.333333333	2.857142857	2.5	2.222222222	2	30	20	13.33333333	15	14	11.66666667	11.42857143	12.5	11.11111111	10	30	30	23.33333333	20	18	16.66666667	14.28571429	13.75	12.22222222	11	30	15	10	7.5	8	8.333333333
YDR270W	0.93716849	935.03	NaN	30	25	23.33333333	20	18	16.66666667	15.71428571	16.25	15.55555556	15	20	15	13.33333333	10	10	10	8.571428571	8.75	8.888888889	8	20	20	16.66666667	15	12	11.66666667	11.42857143	11.25	10	10	30	25	23.33333333	22.5	18	16.66666667	15.71428571	16.25	15.55555556	16	30	20	20	17.5	14	11.66666667
YDR272W	1.001543231	8707.46	429.7	20	20	13.33333333	10	10	10	8.571428571	7.5	6.666666667	6	20	15	13.33333333	12.5	10	10	8.571428571	7.5	6.666666667	6	30	15	13.33333333	12.5	12	10	10	10	10	10	40	30	20	17.5	16	13.33333333	12.85714286	13.75	13.33333333	12	30	20	13.33333333	10	10	8.333333333
YDR273W	0.949725274	NaN	NaN	30	20	20	17.5	14	11.66666667	10	8.75	7.777777778	10	10	5	3.333333333	2.5	2	3.333333333	2.857142857	2.5	2.222222222	2	30	20	20	17.5	14	13.33333333	12.85714286	12.5	11.11111111	10	60	40	33.33333333	25	22	21.66666667	21.42857143	20	20	19	20	10	10	7.5	8	6.666666667
YDR275W	0.857236909	1107.9	NaN	30	15	10	10	8	6.666666667	5.714285714	6.25	5.555555556	5	20	10	6.666666667	7.5	6	6.666666667	5.714285714	5	4.444444444	4	40	25	16.66666667	12.5	10	10	8.571428571	8.75	7.777777778	8	40	30	23.33333333	20	16	13.33333333	17.14285714	16.25	14.44444444	15	30	15	10	7.5	8	6.666666667
YDR276C	1.16304084	23653.52	NaN	20	15	13.33333333	10	10	NaN	NaN	NaN	NaN	NaN	10	5	3.333333333	2.5	2	NaN	NaN	NaN	NaN	NaN	20	10	10	7.5	6	NaN	NaN	NaN	NaN	NaN	0	0	0	0	0	NaN	NaN	NaN	NaN	NaN	20	10	10	7.5	6	NaN
YDR277C	0.894762474	3589	NaN	30	20	16.66666667	12.5	12	11.66666667	11.42857143	10	8.888888889	9	20	10	6.666666667	5	4	3.333333333	2.857142857	2.5	2.222222222	3	30	20	16.66666667	15	14	11.66666667	11.42857143	10	10	10	20	15	13.33333333	12.5	12	11.66666667	11.42857143	10	10	10	20	15	10	10	8	6.666666667
YDR279W	0.851700351	2037.97	585.6	20	15	13.33333333	10	10	8.333333333	8.571428571	8.75	7.777777778	8	10	5	3.333333333	5	4	3.333333333	2.857142857	2.5	2.222222222	2	30	20	13.33333333	17.5	14	13.33333333	11.42857143	12.5	11.11111111	11	40	30	20	15	12	10	11.42857143	11.25	10	9	20	15	13.33333333	12.5	10	8.333333333
YDR280W	0.925638048	4173.49	545.2	30	20	16.66666667	15	14	11.66666667	10	10	8.888888889	9	20	15	13.33333333	10	10	8.333333333	7.142857143	6.25	6.666666667	7	30	20	16.66666667	12.5	12	10	10	8.75	7.777777778	8	30	20	20	17.5	16	15	12.85714286	12.5	12.22222222	13	30	20	13.33333333	12.5	12	10
YDR281C	0.887379941	NaN	NaN	20	10	10	7.5	8	6.666666667	5.714285714	5	4.444444444	4	10	5	6.666666667	5	4	5	4.285714286	3.75	3.333333333	3	30	15	13.33333333	12.5	12	10	8.571428571	7.5	6.666666667	6	30	30	23.33333333	20	16	16.66666667	14.28571429	13.75	12.22222222	11	20	15	10	10	8	6.666666667
YDR282C	0.816453759	1844.63	NaN	20	20	13.33333333	10	10	8.333333333	7.142857143	7.5	7.777777778	7	10	10	6.666666667	5	6	5	4.285714286	3.75	3.333333333	3	30	25	20	17.5	16	16.66666667	14.28571429	12.5	11.11111111	11	30	30	20	17.5	14	13.33333333	12.85714286	12.5	12.22222222	11	30	20	13.33333333	10	8	6.666666667
YDR283C	0.834275983	1811.62	666.8	30	20	20	17.5	14	13.33333333	12.85714286	12.5	11.11111111	11	10	5	3.333333333	5	4	3.333333333	2.857142857	2.5	2.222222222	2	50	30	26.66666667	22.5	24	20	21.42857143	21.25	20	19	50	35	30	27.5	24	21.66666667	21.42857143	20	18.88888889	17	30	20	20	15	16	15
YDR284C	0.955630537	2926.64	1724.5	30	20	13.33333333	12.5	10	8.333333333	8.571428571	7.5	6.666666667	7	10	10	6.666666667	5	4	5	4.285714286	3.75	3.333333333	3	30	25	20	17.5	14	13.33333333	12.85714286	11.25	10	9	30	25	16.66666667	12.5	10	8.333333333	7.142857143	6.25	5.555555556	6	40	20	16.66666667	15	14	11.66666667
YDR285W	0.809216976	626.1	NaN	30	25	16.66666667	15	12	10	10	8.75	8.888888889	8	10	5	3.333333333	2.5	4	3.333333333	2.857142857	2.5	2.222222222	2	30	20	20	17.5	14	13.33333333	14.28571429	12.5	13.33333333	13	40	30	26.66666667	25	22	21.66666667	21.42857143	20	21.11111111	20	30	20	16.66666667	15	12	10
YDR286C	0.849712067	2121.03	NaN	10	10	6.666666667	7.5	8	6.666666667	7.142857143	6.25	5.555555556	5	20	10	10	7.5	6	5	5.714285714	5	5.555555556	5	30	20	16.66666667	12.5	12	10	11.42857143	11.25	11.11111111	10	20	20	13.33333333	12.5	12	11.66666667	11.42857143	10	8.888888889	8	20	10	13.33333333	10	10	8.333333333
YDR287W	0.925811371	1777.55	487.9	30	25	20	20	18	15	14.28571429	12.5	12.22222222	12	20	15	13.33333333	12.5	12	11.66666667	10	8.75	7.777777778	7	30	20	13.33333333	10	8	10	8.571428571	7.5	6.666666667	6	40	20	16.66666667	15	14	13.33333333	12.85714286	11.25	10	10	20	15	10	10	8	8.333333333
YDR288W	0.873712335	1640.63	NaN	30	15	13.33333333	10	12	10	10	8.75	8.888888889	8	10	5	3.333333333	2.5	2	1.666666667	1.428571429	1.25	1.111111111	1	40	25	16.66666667	12.5	12	10	8.571428571	7.5	7.777777778	8	30	30	20	20	22	20	17.14285714	16.25	15.55555556	14	20	20	13.33333333	10	8	6.666666667
YDR289C	0.862486946	4969.27	504.8	20	15	10	7.5	8	8.333333333	8.571428571	7.5	6.666666667	6	10	5	3.333333333	2.5	2	1.666666667	1.428571429	1.25	1.111111111	1	100	85	70	55	46	40	35.71428571	33.75	31.11111111	30	40	25	20	17.5	14	15	14.28571429	13.75	13.33333333	12	20	15	10	7.5	8	6.666666667
YDR291W	0.896220376	1041.03	804.4	40	20	16.66666667	17.5	16	15	12.85714286	12.5	11.11111111	11	40	25	16.66666667	15	12	11.66666667	10	8.75	8.888888889	8	40	25	20	17.5	16	13.33333333	12.85714286	11.25	11.11111111	11	30	25	20	17.5	18	16.66666667	17.14285714	15	14.44444444	14	50	30	23.33333333	17.5	14	11.66666667
YDR292C	0.906339738	5832.58	594.1	30	15	13.33333333	15	12	10	11.42857143	11.25	10	9	10	5	3.333333333	5	4	3.333333333	2.857142857	2.5	2.222222222	2	30	25	20	17.5	16	16.66666667	15.71428571	13.75	13.33333333	12	30	20	13.33333333	12.5	12	11.66666667	12.85714286	12.5	11.11111111	11	30	20	13.33333333	15	12	11.66666667
YDR293C	0.982238474	8160.32	678.4	50	30	23.33333333	17.5	16	15	12.85714286	12.5	11.11111111	10	20	10	10	7.5	6	5	4.285714286	3.75	3.333333333	3	40	25	20	20	16	15	17.14285714	16.25	15.55555556	16	40	30	20	15	14	15	15.71428571	13.75	13.33333333	12	30	15	13.33333333	12.5	10	8.333333333
YDR294C	0.99458194	5993.49	511.3	40	25	23.33333333	20	16	15	12.85714286	12.5	13.33333333	12	10	10	6.666666667	5	4	5	4.285714286	3.75	3.333333333	3	20	15	13.33333333	12.5	10	11.66666667	10	10	8.888888889	9	30	20	13.33333333	12.5	12	11.66666667	10	10	8.888888889	9	30	20	13.33333333	12.5	12	10
YDR295C	0.832473506	2669.53	562.9	30	20	16.66666667	15	14	13.33333333	11.42857143	10	8.888888889	9	30	20	13.33333333	10	8	6.666666667	5.714285714	5	4.444444444	4	30	25	16.66666667	15	18	15	14.28571429	13.75	13.33333333	12	30	20	20	17.5	16	16.66666667	15.71428571	15	15.55555556	15	20	10	10	7.5	6	6.666666667
YDR296W	0.983550468	4635.73	417.3	20	20	16.66666667	12.5	10	10	10	10	8.888888889	8	20	10	10	7.5	6	6.666666667	5.714285714	5	4.444444444	4	30	20	13.33333333	10	10	8.333333333	8.571428571	8.75	8.888888889	8	30	25	20	17.5	14	13.33333333	11.42857143	12.5	12.22222222	12	20	15	13.33333333	12.5	12	10
YDR297W	1.073058254	9200.88	390.6	40	20	23.33333333	17.5	18	18.33333333	17.14285714	15	15.55555556	14	10	5	3.333333333	2.5	2	1.666666667	1.428571429	1.25	1.111111111	1	20	15	13.33333333	10	10	8.333333333	8.571428571	7.5	6.666666667	7	40	25	26.66666667	20	20	16.66666667	14.28571429	12.5	11.11111111	10	40	35	26.66666667	22.5	20	16.66666667
YDR298C	1.025348352	38833.65	434.9	60	35	36.66666667	32.5	28	23.33333333	21.42857143	20	17.77777778	16	10	5	3.333333333	2.5	2	1.666666667	1.428571429	1.25	1.111111111	1	20	15	10	7.5	10	8.333333333	8.571428571	7.5	6.666666667	7	20	15	10	10	10	8.333333333	8.571428571	8.75	7.777777778	8	30	15	13.33333333	10	8	8.333333333
YDR299W	0.922160272	7791.9	502	30	25	16.66666667	15	14	11.66666667	11.42857143	10	10	10	10	5	3.333333333	2.5	2	1.666666667	1.428571429	1.25	1.111111111	1	40	35	30	27.5	26	23.33333333	21.42857143	18.75	16.66666667	16	100	75	56.66666667	55	50	43.33333333	38.57142857	36.25	34.44444444	32	20	20	13.33333333	10	8	6.666666667
YDR300C	0.995886753	8395.67	652.6	40	25	20	15	14	13.33333333	11.42857143	11.25	11.11111111	10	10	5	6.666666667	5	4	3.333333333	2.857142857	2.5	2.222222222	2	30	20	20	17.5	16	15	12.85714286	12.5	12.22222222	12	40	25	20	15	12	11.66666667	11.42857143	10	8.888888889	8	20	10	10	7.5	6	5
YDR301W	0.918560967	1981.27	731.8	30	25	16.66666667	12.5	12	10	10	10	8.888888889	9	20	10	6.666666667	5	4	5	4.285714286	3.75	3.333333333	3	60	40	30	25	20	16.66666667	17.14285714	15	13.33333333	12	60	35	23.33333333	17.5	16	15	12.85714286	11.25	10	10	30	20	16.66666667	15	14	13.33333333
YDR302W	0.930319248	4254.37	NaN	30	15	13.33333333	10	8	6.666666667	7.142857143	6.25	6.666666667	6	10	10	6.666666667	5	4	3.333333333	4.285714286	3.75	3.333333333	4	30	20	13.33333333	10	8	8.333333333	7.142857143	6.25	5.555555556	5	10	5	3.333333333	2.5	2	1.666666667	1.428571429	1.25	1.111111111	1	20	20	20	15	14	15
YDR303C	0.891581066	3269.9	551.3	40	20	16.66666667	15	16	15	12.85714286	11.25	11.11111111	11	20	20	20	15	12	10	8.571428571	7.5	6.666666667	6	30	20	16.66666667	15	12	11.66666667	11.42857143	10	8.888888889	9	30	20	16.66666667	15	12	13.33333333	11.42857143	11.25	11.11111111	10	40	30	23.33333333	20	20	16.66666667
YDR304C	1.107945253	12523.86	642.9	40	30	20	15	12	10	8.571428571	7.5	7.777777778	7	10	5	3.333333333	2.5	2	1.666666667	1.428571429	1.25	1.111111111	1	30	20	13.33333333	10	10	10	10	8.75	10	9	40	25	23.33333333	22.5	18	16.66666667	15.71428571	13.75	12.22222222	11	40	30	20	17.5	14	11.66666667
YDR305C	0.886358707	3288.69	561.2	20	15	10	10	10	8.333333333	7.142857143	6.25	5.555555556	5	0	0	0	0	0	0	0	0	0	0	30	25	20	15	16	15	12.85714286	12.5	12.22222222	11	30	25	16.66666667	15	12	11.66666667	10	8.75	7.777777778	7	20	15	10	7.5	6	6.666666667
YDR306C	0.834415007	1386.33	NaN	20	15	10	10	10	8.333333333	7.142857143	6.25	5.555555556	6	20	15	10	7.5	8	8.333333333	7.142857143	7.5	6.666666667	6	30	20	13.33333333	10	12	10	10	8.75	8.888888889	8	30	20	16.66666667	17.5	16	13.33333333	14.28571429	12.5	12.22222222	13	20	15	13.33333333	10	10	10
YDR307W	0.883994203	2002.02	NaN	30	15	13.33333333	10	10	10	8.571428571	8.75	7.777777778	7	20	10	6.666666667	7.5	6	5	5.714285714	6.25	5.555555556	5	40	30	23.33333333	22.5	20	16.66666667	15.71428571	13.75	12.22222222	12	30	25	20	15	14	11.66666667	11.42857143	10	11.11111111	11	40	30	26.66666667	22.5	20	16.66666667
YDR308C	0.845592771	3222.59	316.7	10	5	6.666666667	5	6	5	4.285714286	3.75	4.444444444	4	20	10	6.666666667	5	4	3.333333333	2.857142857	2.5	2.222222222	2	30	15	13.33333333	12.5	12	11.66666667	11.42857143	11.25	11.11111111	10	40	25	23.33333333	20	16	15	14.28571429	13.75	13.33333333	13	10	10	6.666666667	7.5	6	5
YDR309C	0.909063345	1148.55	30.1	20	15	10	10	8	6.666666667	5.714285714	6.25	6.666666667	6	10	5	3.333333333	2.5	2	1.666666667	1.428571429	1.25	1.111111111	1	20	15	13.33333333	12.5	12	11.66666667	10	8.75	7.777777778	8	40	25	20	17.5	14	13.33333333	11.42857143	10	10	9	20	15	10	10	10	8.333333333
YDR310C	0.887083873	2615.71	545.9	90	45	33.33333333	25	22	18.33333333	15.71428571	15	13.33333333	13	10	5	3.333333333	2.5	2	1.666666667	1.428571429	1.25	1.111111111	1	40	25	20	17.5	18	16.66666667	14.28571429	13.75	13.33333333	14	40	35	26.66666667	22.5	22	20	20	18.75	17.77777778	17	30	20	13.33333333	12.5	12	10
YDR311W	0.958951408	3418.79	489.1	30	20	16.66666667	12.5	12	10	8.571428571	8.75	10	9	30	15	10	10	8	6.666666667	7.142857143	6.25	5.555555556	5	50	35	30	27.5	24	23.33333333	22.85714286	20	17.77777778	17	40	30	20	17.5	16	13.33333333	12.85714286	11.25	10	9	30	25	16.66666667	15	12	10
YDR312W	0.857615259	2659.74	589.3	30	20	16.66666667	17.5	16	15	12.85714286	11.25	10	10	10	5	3.333333333	2.5	2	1.666666667	1.428571429	1.25	1.111111111	1	40	30	26.66666667	20	16	15	12.85714286	11.25	10	10	60	45	33.33333333	27.5	24	21.66666667	21.42857143	20	20	20	20	15	10	10	8	8.333333333
YDR313C	0.878344471	1410.04	119.1	30	20	16.66666667	12.5	12	10	8.571428571	10	10	10	40	25	23.33333333	17.5	16	13.33333333	12.85714286	12.5	11.11111111	10	30	25	16.66666667	15	16	15	12.85714286	15	13.33333333	13	40	25	23.33333333	22.5	20	20	17.14285714	16.25	14.44444444	15	30	20	13.33333333	15	12	11.66666667
YDR314C	0.867389354	309.97	NaN	40	20	13.33333333	12.5	12	11.66666667	10	10	10	9	10	10	6.666666667	5	4	3.333333333	2.857142857	2.5	2.222222222	2	50	40	30	25	20	16.66666667	15.71428571	13.75	13.33333333	12	50	30	26.66666667	25	22	18.33333333	17.14285714	15	13.33333333	12	30	20	13.33333333	10	10	10
YDR315C	0.823253469	1344.93	NaN	20	10	6.666666667	7.5	6	5	4.285714286	3.75	4.444444444	4	20	15	10	10	8	8.333333333	7.142857143	6.25	5.555555556	5	30	25	16.66666667	15	12	11.66666667	11.42857143	11.25	10	9	20	15	10	10	8	6.666666667	5.714285714	7.5	6.666666667	7	20	15	13.33333333	10	10	8.333333333
YDR316W	0.837093209	1825.1	462.5	20	15	10	10	10	10	8.571428571	8.75	7.777777778	7	20	10	6.666666667	5	4	3.333333333	2.857142857	2.5	3.333333333	3	40	20	16.66666667	15	14	11.66666667	11.42857143	11.25	11.11111111	10	50	30	26.66666667	27.5	26	21.66666667	20	18.75	17.77777778	18	30	20	16.66666667	15	14	11.66666667
YDR316W-A	0.922917604	NaN	NaN	20	20	20	17.5	14	15	12.85714286	12.5	11.11111111	10	10	5	3.333333333	2.5	2	1.666666667	1.428571429	2.5	2.222222222	2	30	15	16.66666667	12.5	12	11.66666667	10	10	10	9	20	15	13.33333333	10	10	8.333333333	7.142857143	6.25	6.666666667	7	30	20	13.33333333	10	10	10
YDR316W-B	0.871404652	NaN	NaN	30	20	20	17.5	14	15	12.85714286	12.5	11.11111111	10	20	10	10	7.5	6	5	4.285714286	3.75	3.333333333	3	40	20	16.66666667	15	16	13.33333333	12.85714286	12.5	12.22222222	11	40	30	20	15	16	13.33333333	12.85714286	13.75	12.22222222	11	30	20	13.33333333	15	12	11.66666667
YDR317W	0.901735467	1253.56	NaN	20	20	16.66666667	15	12	11.66666667	10	8.75	7.777777778	7	20	10	6.666666667	5	6	5	5.714285714	5	4.444444444	4	20	15	10	10	8	6.666666667	5.714285714	6.25	6.666666667	7	30	20	20	15	12	13.33333333	11.42857143	11.25	11.11111111	10	30	20	16.66666667	17.5	14	11.66666667
YDR318W	0.792658085	909.03	275.3	30	20	13.33333333	10	10	8.333333333	8.571428571	7.5	6.666666667	7	10	5	3.333333333	2.5	2	1.666666667	1.428571429	1.25	1.111111111	1	30	25	20	20	16	15	15.71428571	15	13.33333333	13	50	30	23.33333333	22.5	20	20	18.57142857	17.5	18.88888889	19	30	25	16.66666667	15	12	11.66666667
YDR319C	0.876188091	2213.08	NaN	30	15	13.33333333	12.5	10	10	10	8.75	7.777777778	7	20	15	10	12.5	10	8.333333333	7.142857143	7.5	6.666666667	7	20	10	6.666666667	7.5	6	5	5.714285714	5	4.444444444	4	20	15	10	7.5	8	8.333333333	7.142857143	6.25	5.555555556	6	40	25	23.33333333	17.5	14	15
YDR320C	0.8930335	3262.91	574.7	30	15	16.66666667	15	12	13.33333333	11.42857143	12.5	12.22222222	11	10	5	3.333333333	2.5	2	1.666666667	1.428571429	1.25	1.111111111	2	40	25	23.33333333	22.5	22	18.33333333	17.14285714	16.25	15.55555556	15	40	30	23.33333333	20	18	18.33333333	15.71428571	16.25	14.44444444	13	30	15	13.33333333	12.5	10	10
YDR320C-A	0.73540619	3492.81	NaN	10	10	6.666666667	7.5	6	6.666666667	5.714285714	NaN	NaN	NaN	10	5	3.333333333	2.5	2	1.666666667	1.428571429	NaN	NaN	NaN	10	5	3.333333333	2.5	2	1.666666667	1.428571429	NaN	NaN	NaN	20	10	10	10	10	8.333333333	8.571428571	NaN	NaN	NaN	10	5	3.333333333	2.5	2	1.666666667
YDR321W	1.051921363	11817.75	650.9	30	20	20	15	12	11.66666667	10	10	8.888888889	9	20	10	6.666666667	7.5	6	5	4.285714286	3.75	4.444444444	5	30	25	20	20	18	15	14.28571429	15	14.44444444	13	30	15	13.33333333	10	10	10	10	8.75	7.777777778	7	20	15	10	10	8	8.333333333
YDR322C-A	0.882697142	8208.85	407.7	20	15	13.33333333	15	12	11.66666667	11.42857143	10	10	NaN	10	5	3.333333333	2.5	2	1.666666667	1.428571429	1.25	1.111111111	NaN	20	15	10	7.5	6	6.666666667	5.714285714	5	4.444444444	NaN	40	35	23.33333333	17.5	18	18.33333333	15.71428571	13.75	12.22222222	NaN	30	15	10	7.5	6	6.666666667
YDR322W	0.882392429	4463.3	552.4	30	25	16.66666667	12.5	10	8.333333333	8.571428571	8.75	7.777777778	7	10	5	3.333333333	2.5	2	1.666666667	1.428571429	1.25	1.111111111	1	30	20	16.66666667	12.5	12	11.66666667	11.42857143	10	12.22222222	11	30	15	16.66666667	12.5	12	10	10	10	8.888888889	8	20	15	13.33333333	10	10	8.333333333
YDR323C	0.853360408	1375.19	522.6	30	20	13.33333333	12.5	10	8.333333333	7.142857143	7.5	7.777777778	7	30	20	20	15	12	15	12.85714286	11.25	10	9	30	20	16.66666667	12.5	12	11.66666667	11.42857143	11.25	11.11111111	11	40	30	23.33333333	22.5	22	20	20	18.75	17.77777778	16	20	15	10	10	8	6.666666667
YDR324C	0.939385609	4299.34	632.7	30	15	13.33333333	10	10	8.333333333	8.571428571	8.75	7.777777778	8	20	10	6.666666667	5	4	5	4.285714286	5	4.444444444	4	60	40	26.66666667	22.5	22	18.33333333	17.14285714	16.25	15.55555556	14	50	35	26.66666667	20	18	15	12.85714286	13.75	12.22222222	12	30	20	13.33333333	15	14	11.66666667
YDR325W	0.880218699	1578.46	300.7	30	20	20	15	12	11.66666667	12.85714286	12.5	11.11111111	10	20	15	10	7.5	6	6.666666667	5.714285714	6.25	5.555555556	5	40	30	20	17.5	20	18.33333333	15.71428571	13.75	13.33333333	12	40	35	26.66666667	30	24	23.33333333	20	20	18.88888889	18	30	20	16.66666667	15	14	11.66666667
YDR326C	0.876081493	1890.4	152.8	30	20	16.66666667	15	12	11.66666667	10	8.75	8.888888889	8	10	10	6.666666667	5	4	3.333333333	2.857142857	2.5	2.222222222	2	80	65	53.33333333	47.5	42	36.66666667	32.85714286	31.25	27.77777778	26	50	25	20	15	14	13.33333333	11.42857143	11.25	10	9	50	30	20	22.5	20	16.66666667
YDR328C	1.036271223	8069.41	635.5	30	20	13.33333333	10	12	11.66666667	10	10	8.888888889	9	10	5	3.333333333	2.5	2	1.666666667	1.428571429	1.25	1.111111111	1	70	40	36.66666667	32.5	28	26.66666667	24.28571429	23.75	23.33333333	22	40	30	26.66666667	22.5	18	16.66666667	15.71428571	15	14.44444444	14	20	10	6.666666667	5	4	5
YDR329C	0.878645277	1893.38	508.8	40	20	16.66666667	12.5	10	10	8.571428571	7.5	7.777777778	7	20	10	6.666666667	5	4	5	4.285714286	3.75	3.333333333	3	40	20	13.33333333	12.5	10	8.333333333	8.571428571	7.5	6.666666667	7	30	25	16.66666667	15	14	13.33333333	12.85714286	12.5	12.22222222	11	30	15	13.33333333	12.5	10	10
YDR330W	0.954821855	3435.91	400.8	40	30	23.33333333	22.5	18	18.33333333	18.57142857	17.5	16.66666667	15	10	5	3.333333333	2.5	2	1.666666667	1.428571429	1.25	1.111111111	1	40	30	26.66666667	22.5	20	20	17.14285714	15	14.44444444	15	50	40	33.33333333	25	22	20	18.57142857	16.25	16.66666667	16	20	15	10	10	8	6.666666667
YDR331W	0.88506538	2585.41	NaN	30	25	16.66666667	15	12	11.66666667	10	8.75	8.888888889	9	10	5	3.333333333	2.5	4	3.333333333	2.857142857	2.5	2.222222222	2	30	25	16.66666667	15	16	15	14.28571429	15	13.33333333	14	30	20	16.66666667	12.5	12	11.66666667	11.42857143	11.25	11.11111111	10	30	20	16.66666667	15	14	13.33333333
YDR332W	0.832451436	182.09	800.7	30	20	16.66666667	15	14	13.33333333	12.85714286	12.5	11.11111111	11	20	15	10	7.5	8	6.666666667	5.714285714	5	4.444444444	4	40	25	20	17.5	16	13.33333333	14.28571429	12.5	12.22222222	12	40	25	16.66666667	15	14	13.33333333	12.85714286	12.5	12.22222222	12	30	20	13.33333333	10	10	8.333333333
YDR333C	0.907418756	2368.94	578.1	40	20	16.66666667	15	18	15	12.85714286	12.5	12.22222222	11	20	10	6.666666667	5	4	3.333333333	2.857142857	3.75	3.333333333	3	70	40	30	27.5	22	18.33333333	17.14285714	16.25	15.55555556	16	50	25	20	20	18	18.33333333	18.57142857	16.25	16.66666667	15	30	25	20	17.5	16	16.66666667
YDR334W	0.872354735	1072.28	NaN	40	30	26.66666667	22.5	20	20	18.57142857	17.5	16.66666667	15	20	10	10	7.5	6	5	5.714285714	5	4.444444444	4	50	40	36.66666667	32.5	26	23.33333333	20	18.75	17.77777778	17	50	40	33.33333333	30	26	25	21.42857143	20	18.88888889	18	30	20	16.66666667	15	12	11.66666667
YDR335W	0.889250819	3519.06	NaN	30	20	16.66666667	12.5	10	10	8.571428571	8.75	8.888888889	9	20	15	10	7.5	8	6.666666667	7.142857143	6.25	5.555555556	5	40	30	26.66666667	22.5	18	16.66666667	15.71428571	15	14.44444444	13	40	20	16.66666667	15	14	13.33333333	12.85714286	12.5	12.22222222	11	30	20	16.66666667	15	16	13.33333333
YDR336W	0.867419508	NaN	NaN	30	20	16.66666667	15	12	10	8.571428571	8.75	10	9	10	5	6.666666667	5	4	3.333333333	2.857142857	2.5	3.333333333	3	20	20	16.66666667	12.5	10	10	10	8.75	7.777777778	8	20	15	10	10	10	8.333333333	8.571428571	8.75	7.777777778	7	30	20	16.66666667	12.5	12	10
YDR337W	0.925082992	4605.72	429.5	30	20	20	17.5	16	13.33333333	14.28571429	15	13.33333333	12	10	5	3.333333333	2.5	2	1.666666667	1.428571429	1.25	1.111111111	1	20	20	20	15	14	11.66666667	11.42857143	10	8.888888889	9	30	25	23.33333333	22.5	20	20	20	18.75	17.77777778	17	20	15	10	7.5	8	6.666666667
YDR338C	0.853503517	1363.01	NaN	40	30	23.33333333	22.5	20	16.66666667	17.14285714	15	14.44444444	14	20	10	6.666666667	5	6	5	4.285714286	3.75	3.333333333	3	40	40	26.66666667	25	20	16.66666667	15.71428571	13.75	12.22222222	11	40	25	23.33333333	20	18	18.33333333	18.57142857	18.75	17.77777778	16	40	20	20	17.5	14	13.33333333
YDR339C	0.8660343	2689.59	608.5	20	15	13.33333333	10	10	10	10	8.75	8.888888889	8	20	15	10	7.5	8	8.333333333	8.571428571	7.5	6.666666667	6	20	15	10	10	8	10	8.571428571	8.75	8.888888889	8	30	15	10	7.5	6	5	4.285714286	6.25	5.555555556	5	20	15	13.33333333	10	8	6.666666667
YDR341C	1.063513708	25403.07	625.5	40	30	20	15	14	11.66666667	12.85714286	12.5	12.22222222	12	10	5	3.333333333	2.5	4	3.333333333	2.857142857	2.5	2.222222222	2	30	15	13.33333333	12.5	12	11.66666667	11.42857143	10	10	10	40	25	26.66666667	22.5	20	18.33333333	17.14285714	16.25	15.55555556	15	50	30	23.33333333	17.5	14	13.33333333
YDR342C	1.239172465	8662.13	NaN	40	30	23.33333333	22.5	20	16.66666667	17.14285714	15	14.44444444	13	20	15	10	10	8	8.333333333	7.142857143	6.25	5.555555556	5	30	15	10	7.5	6	6.666666667	5.714285714	5	5.555555556	5	50	35	23.33333333	20	18	15	12.85714286	11.25	10	9	40	25	26.66666667	22.5	18	16.66666667
YDR343C	1.236266626	30402.65	NaN	40	30	23.33333333	22.5	20	16.66666667	17.14285714	15	14.44444444	13	20	15	10	10	8	8.333333333	7.142857143	6.25	5.555555556	5	30	15	10	7.5	6	6.666666667	5.714285714	5	5.555555556	5	50	35	23.33333333	20	18	15	12.85714286	11.25	10	9	40	25	26.66666667	22.5	18	16.66666667
YDR345C	1.199155125	27528.04	378.7	40	25	20	20	18	16.66666667	15.71428571	15	13.33333333	12	20	15	16.66666667	12.5	10	11.66666667	11.42857143	10	8.888888889	8	40	20	13.33333333	12.5	10	8.333333333	8.571428571	7.5	7.777777778	8	40	25	20	17.5	16	15	12.85714286	11.25	10	9	50	30	26.66666667	27.5	22	20
YDR346C	1.023008213	15682.76	571.5	30	25	16.66666667	15	14	13.33333333	12.85714286	11.25	10	9	10	5	3.333333333	2.5	4	3.333333333	2.857142857	2.5	2.222222222	2	50	30	23.33333333	20	18	16.66666667	14.28571429	12.5	12.22222222	12	70	55	46.66666667	45	40	36.66666667	31.42857143	27.5	25.55555556	24	30	20	20	17.5	18	15
YDR347W	0.85552415	5007.64	510.2	20	20	13.33333333	12.5	12	11.66666667	11.42857143	11.25	10	9	20	10	6.666666667	5	4	5	4.285714286	3.75	3.333333333	3	30	20	16.66666667	12.5	10	8.333333333	7.142857143	7.5	6.666666667	6	30	20	16.66666667	15	14	11.66666667	11.42857143	12.5	12.22222222	11	20	15	10	7.5	8	8.333333333
YDR348C	0.940675709	4426.11	505.6	40	25	20	17.5	16	15	12.85714286	11.25	12.22222222	13	0	0	0	0	0	0	0	0	0	0	50	30	26.66666667	20	18	16.66666667	15.71428571	15	15.55555556	14	30	25	20	20	18	16.66666667	14.28571429	13.75	12.22222222	11	20	15	13.33333333	10	8	8.333333333
YDR349C	0.88525948	1022.75	NaN	30	20	20	17.5	16	15	12.85714286	12.5	11.11111111	11	10	5	3.333333333	2.5	4	3.333333333	2.857142857	2.5	2.222222222	2	20	20	13.33333333	12.5	10	11.66666667	10	10	8.888888889	9	30	20	16.66666667	15	12	11.66666667	10	8.75	10	9	30	15	13.33333333	10	10	8.333333333
YDR350C	0.810843892	867.19	NaN	30	15	16.66666667	12.5	12	11.66666667	10	8.75	7.777777778	8	20	10	6.666666667	5	6	5	5.714285714	5	4.444444444	4	40	30	23.33333333	17.5	16	15	12.85714286	12.5	11.11111111	10	30	20	23.33333333	17.5	16	13.33333333	12.85714286	11.25	11.11111111	11	30	20	13.33333333	12.5	14	11.66666667
YDR351W	0.830940055	1028.43	148.1	20	10	10	7.5	8	6.666666667	7.142857143	6.25	6.666666667	6	20	10	6.666666667	7.5	8	6.666666667	5.714285714	5	4.444444444	5	30	20	16.66666667	12.5	12	10	10	8.75	8.888888889	8	40	25	20	17.5	14	11.66666667	12.85714286	12.5	11.11111111	12	30	15	13.33333333	12.5	10	10
YDR352W	0.87932803	4153.21	NaN	50	35	26.66666667	20	16	15	14.28571429	12.5	12.22222222	11	10	10	6.666666667	5	4	5	4.285714286	3.75	4.444444444	4	20	15	10	7.5	8	6.666666667	5.714285714	5	5.555555556	5	50	35	26.66666667	22.5	18	15	12.85714286	11.25	10	9	30	20	16.66666667	17.5	16	15
YDR353W	1.187473772	51642.56	464.1	50	30	30	22.5	18	16.66666667	15.71428571	13.75	13.33333333	14	20	10	10	7.5	6	5	4.285714286	3.75	3.333333333	3	20	10	13.33333333	10	10	8.333333333	7.142857143	7.5	6.666666667	7	30	20	16.66666667	15	14	15	12.85714286	12.5	12.22222222	12	20	10	10	7.5	10	8.333333333
YDR354W	0.966930432	6670.9	858.6	50	30	20	15	12	13.33333333	12.85714286	11.25	11.11111111	11	10	5	6.666666667	5	4	3.333333333	2.857142857	2.5	2.222222222	2	20	20	20	15	14	11.66666667	11.42857143	11.25	12.22222222	11	30	25	23.33333333	20	16	15	14.28571429	12.5	13.33333333	12	40	20	20	15	14	11.66666667
YDR356W	0.842311159	3267.59	390	20	15	13.33333333	12.5	10	8.333333333	8.571428571	7.5	6.666666667	6	10	5	3.333333333	2.5	2	1.666666667	1.428571429	1.25	1.111111111	1	50	30	20	17.5	16	15	14.28571429	13.75	13.33333333	12	40	30	30	25	22	21.66666667	21.42857143	21.25	22.22222222	21	20	15	10	10	8	6.666666667
YDR357C	0.842555518	1833.22	NaN	20	15	13.33333333	10	10	8.333333333	7.142857143	6.25	5.555555556	6	10	5	3.333333333	5	4	3.333333333	2.857142857	2.5	2.222222222	2	30	25	23.33333333	17.5	16	13.33333333	12.85714286	12.5	11.11111111	11	30	20	16.66666667	15	14	15	12.85714286	11.25	10	10	10	5	6.666666667	5	4	3.333333333
YDR358W	0.866072797	4652.38	558.6	30	25	20	17.5	14	13.33333333	12.85714286	12.5	12.22222222	12	10	5	3.333333333	2.5	4	3.333333333	2.857142857	2.5	2.222222222	2	40	25	23.33333333	17.5	18	16.66666667	18.57142857	17.5	15.55555556	14	40	30	23.33333333	20	18	15	14.28571429	15	14.44444444	15	20	10	10	7.5	6	5
YDR359C	0.859915742	1821.26	424	40	25	20	17.5	16	15	14.28571429	13.75	13.33333333	13	20	15	10	7.5	6	5	4.285714286	3.75	3.333333333	3	40	30	23.33333333	22.5	22	20	20	18.75	17.77777778	16	40	25	23.33333333	17.5	16	18.33333333	15.71428571	16.25	14.44444444	14	30	20	13.33333333	12.5	10	8.333333333
YDR361C	0.936753816	7404.09	633.3	20	10	10	7.5	6	5	5.714285714	6.25	5.555555556	5	10	5	3.333333333	2.5	4	3.333333333	2.857142857	2.5	2.222222222	2	50	30	26.66666667	22.5	22	20	18.57142857	16.25	15.55555556	15	60	40	40	30	26	21.66666667	20	17.5	16.66666667	15	30	20	16.66666667	12.5	10	10
YDR362C	0.901635921	1546.43	550.2	40	25	20	17.5	18	16.66666667	15.71428571	13.75	12.22222222	12	20	10	6.666666667	7.5	8	6.666666667	5.714285714	6.25	5.555555556	6	60	45	33.33333333	27.5	22	20	17.14285714	15	14.44444444	13	50	40	30	22.5	18	15	12.85714286	12.5	12.22222222	12	40	25	16.66666667	15	14	11.66666667
YDR363W	0.842295454	1911.12	739.4	20	15	10	7.5	8	8.333333333	7.142857143	6.25	6.666666667	7	10	5	3.333333333	2.5	2	1.666666667	1.428571429	1.25	1.111111111	1	40	35	33.33333333	27.5	22	21.66666667	20	18.75	17.77777778	16	50	45	40	37.5	36	35	31.42857143	30	27.77777778	26	30	15	10	7.5	6	6.666666667
YDR363W-A	0.903028297	13166.47	475.8	40	20	13.33333333	12.5	12	10	8.571428571	8.75	NaN	NaN	0	0	0	0	0	0	0	0	NaN	NaN	50	30	20	20	18	16.66666667	15.71428571	15	NaN	NaN	40	30	23.33333333	20	20	20	18.57142857	16.25	NaN	NaN	20	10	6.666666667	7.5	6	5
YDR364C	0.883257673	2045.06	NaN	20	15	10	7.5	6	6.666666667	5.714285714	5	4.444444444	5	10	10	6.666666667	5	4	5	4.285714286	3.75	3.333333333	3	40	25	20	17.5	16	13.33333333	14.28571429	13.75	12.22222222	13	40	25	23.33333333	20	18	16.66666667	15.71428571	13.75	13.33333333	13	20	15	13.33333333	12.5	10	10
YDR365C	0.962731696	5674.94	564.2	30	20	16.66666667	15	12	11.66666667	10	8.75	7.777777778	8	10	10	6.666666667	5	6	5	4.285714286	3.75	3.333333333	3	50	35	33.33333333	27.5	24	23.33333333	20	20	22.22222222	20	60	50	36.66666667	30	26	28.33333333	27.14285714	25	22.22222222	21	30	20	16.66666667	12.5	10	10
YDR365W-A	0.920201754	NaN	NaN	20	20	20	17.5	14	15	12.85714286	12.5	11.11111111	10	10	5	6.666666667	5	4	3.333333333	2.857142857	3.75	3.333333333	3	30	15	16.66666667	12.5	12	11.66666667	10	10	10	9	30	20	13.33333333	10	10	8.333333333	8.571428571	7.5	6.666666667	7	30	20	13.33333333	10	10	10
YDR365W-B	0.869936397	NaN	NaN	30	20	20	17.5	14	15	12.85714286	12.5	11.11111111	10	20	10	10	7.5	6	5	4.285714286	3.75	3.333333333	3	40	20	16.66666667	15	16	13.33333333	12.85714286	12.5	12.22222222	11	40	30	20	15	16	13.33333333	14.28571429	15	13.33333333	13	30	20	13.33333333	15	12	11.66666667
YDR366C	0.875415755	1244.24	NaN	10	5	6.666666667	5	4	3.333333333	2.857142857	2.5	3.333333333	3	10	10	6.666666667	7.5	6	5	4.285714286	3.75	3.333333333	3	10	5	3.333333333	2.5	2	1.666666667	1.428571429	1.25	1.111111111	1	20	10	10	10	8	8.333333333	7.142857143	7.5	6.666666667	6	40	25	23.33333333	17.5	16	13.33333333
YDR367W	0.91188547	3111.34	862.4	20	15	10	10	8	6.666666667	5.714285714	5	5.555555556	5	20	10	6.666666667	5	4	3.333333333	4.285714286	3.75	3.333333333	3	30	15	10	7.5	8	6.666666667	5.714285714	7.5	6.666666667	7	20	15	10	10	8	8.333333333	7.142857143	6.25	6.666666667	6	40	25	16.66666667	12.5	14	13.33333333
YDR368W	1.075201257	15561.11	806.2	40	30	23.33333333	17.5	16	15	14.28571429	12.5	12.22222222	12	10	5	3.333333333	2.5	2	1.666666667	1.428571429	1.25	2.222222222	2	30	20	16.66666667	17.5	14	13.33333333	11.42857143	11.25	10	10	30	25	20	17.5	14	11.66666667	11.42857143	11.25	11.11111111	11	20	15	10	12.5	10	8.333333333
YDR369C	0.856202857	687.22	NaN	30	20	16.66666667	15	14	11.66666667	11.42857143	11.25	10	10	20	10	6.666666667	5	6	5	4.285714286	3.75	3.333333333	3	70	35	23.33333333	20	18	15	18.57142857	17.5	15.55555556	15	50	30	26.66666667	22.5	20	20	18.57142857	17.5	17.77777778	17	30	15	13.33333333	10	12	11.66666667
YDR370C	0.844923578	1387.25	174.4	20	15	13.33333333	10	10	8.333333333	7.142857143	6.25	5.555555556	5	30	15	10	10	8	6.666666667	5.714285714	5	5.555555556	5	20	15	13.33333333	12.5	10	10	8.571428571	7.5	7.777777778	7	30	20	20	15	16	15	12.85714286	12.5	11.11111111	10	20	15	13.33333333	10	10	10
YDR371W	0.874646137	2276.53	391.3	30	15	10	10	8	8.333333333	7.142857143	7.5	6.666666667	6	10	10	6.666666667	5	4	3.333333333	2.857142857	2.5	2.222222222	2	30	20	20	17.5	14	13.33333333	11.42857143	10	10	10	30	20	13.33333333	12.5	10	10	10	10	10	9	20	20	13.33333333	12.5	12	11.66666667
YDR372C	0.955191296	5623.7	571.4	30	20	13.33333333	12.5	10	10	8.571428571	10	10	9	10	5	3.333333333	2.5	4	3.333333333	2.857142857	2.5	2.222222222	2	40	25	23.33333333	20	18	15	14.28571429	13.75	12.22222222	12	40	30	23.33333333	22.5	22	20	18.57142857	17.5	16.66666667	16	30	15	10	7.5	10	8.333333333
YDR373W	0.901155686	2835.68	264.4	10	10	6.666666667	7.5	6	5	4.285714286	5	4.444444444	5	10	5	6.666666667	5	4	3.333333333	2.857142857	2.5	2.222222222	2	20	20	13.33333333	12.5	12	11.66666667	11.42857143	11.25	10	9	30	20	16.66666667	15	14	13.33333333	12.85714286	12.5	13.33333333	12	40	30	26.66666667	25	20	18.33333333
YDR374C	0.91505171	NaN	NaN	20	10	10	7.5	6	6.666666667	5.714285714	6.25	5.555555556	6	10	5	3.333333333	2.5	2	1.666666667	1.428571429	1.25	1.111111111	1	30	20	16.66666667	12.5	10	10	8.571428571	10	10	9	40	20	16.66666667	15	16	15	14.28571429	12.5	11.11111111	11	30	20	13.33333333	12.5	14	13.33333333
YDR374W-A	0.804616431	14008.95	NaN	30	25	20	20	16	13.33333333	12.85714286	13.75	NaN	NaN	10	5	3.333333333	2.5	2	1.666666667	1.428571429	1.25	NaN	NaN	20	15	10	10	8	8.333333333	7.142857143	6.25	NaN	NaN	30	25	20	17.5	14	13.33333333	12.85714286	12.5	NaN	NaN	10	5	3.333333333	5	4	3.333333333
YDR375C	0.979456167	1515.4	337.9	30	20	16.66666667	15	12	13.33333333	11.42857143	10	8.888888889	9	10	5	3.333333333	2.5	2	1.666666667	1.428571429	1.25	1.111111111	1	30	20	16.66666667	12.5	10	11.66666667	11.42857143	11.25	10	10	20	15	10	10	10	10	8.571428571	8.75	8.888888889	8	20	15	13.33333333	10	10	8.333333333
YDR376W	0.901305958	2543.94	549.7	20	15	10	10	8	8.333333333	7.142857143	7.5	6.666666667	6	20	10	6.666666667	5	4	5	4.285714286	3.75	3.333333333	3	30	20	16.66666667	12.5	14	11.66666667	11.42857143	11.25	10	10	40	25	16.66666667	15	14	13.33333333	11.42857143	11.25	10	10	30	20	16.66666667	12.5	12	11.66666667
YDR377W	1.032698367	8702.53	374	30	25	20	20	18	18.33333333	15.71428571	15	13.33333333	13	0	0	0	0	0	0	0	0	0	0	20	10	6.666666667	5	4	3.333333333	2.857142857	2.5	2.222222222	2	20	15	10	7.5	6	5	4.285714286	3.75	3.333333333	3	20	15	13.33333333	10	8	8.333333333
YDR378C	0.927410354	13629.86	NaN	20	10	10	7.5	8	6.666666667	5.714285714	5	NaN	NaN	0	0	0	0	0	0	0	0	NaN	NaN	10	5	6.666666667	5	4	5	4.285714286	3.75	NaN	NaN	20	15	10	7.5	10	8.333333333	7.142857143	7.5	NaN	NaN	20	10	10	7.5	6	6.666666667
YDR379C-A	0.845928617	2420.42	NaN	20	10	6.666666667	5	4	5	4.285714286	NaN	NaN	NaN	0	0	0	0	0	0	0	NaN	NaN	NaN	10	5	3.333333333	2.5	2	1.666666667	1.428571429	NaN	NaN	NaN	20	15	13.33333333	10	10	8.333333333	8.571428571	NaN	NaN	NaN	20	15	10	10	8	6.666666667
YDR379W	0.839804475	2002.08	413.6	20	15	13.33333333	10	10	8.333333333	7.142857143	7.5	6.666666667	7	50	25	23.33333333	22.5	18	20	17.14285714	16.25	16.66666667	15	40	25	26.66666667	22.5	20	16.66666667	15.71428571	15	14.44444444	15	40	25	20	15	16	15	14.28571429	13.75	13.33333333	12	20	10	10	10	8	8.333333333
YDR380W	0.935355535	7266.34	NaN	40	25	16.66666667	17.5	16	13.33333333	12.85714286	11.25	10	10	10	10	6.666666667	5	6	6.666666667	5.714285714	5	4.444444444	4	30	20	20	17.5	16	15	14.28571429	13.75	13.33333333	13	30	20	20	17.5	14	13.33333333	11.42857143	10	10	10	40	25	20	17.5	14	11.66666667
YDR381C-A	0.877832444	2935.62	NaN	30	25	20	15	14	11.66666667	10	10	8.888888889	8	10	5	3.333333333	2.5	2	1.666666667	1.428571429	1.25	1.111111111	1	30	20	16.66666667	15	12	11.66666667	10	10	8.888888889	8	20	10	6.666666667	7.5	8	6.666666667	7.142857143	6.25	5.555555556	5	10	5	6.666666667	5	4	3.333333333
YDR381W	1.154140627	63497.32	618.2	40	20	20	15	14	13.33333333	11.42857143	11.25	11.11111111	11	0	0	0	0	0	0	0	0	0	0	30	15	10	7.5	6	6.666666667	7.142857143	7.5	6.666666667	6	20	20	13.33333333	10	8	8.333333333	8.571428571	7.5	6.666666667	6	20	10	10	7.5	8	6.666666667
YDR382W	1.285126669	199127.24	574.5	80	55	40	35	28	25	25.71428571	25	24.44444444	23	0	0	0	0	0	0	0	0	0	0	40	20	16.66666667	12.5	10	8.333333333	7.142857143	7.5	7.777777778	7	70	40	26.66666667	20	22	21.66666667	21.42857143	20	17.77777778	16	20	10	6.666666667	5	6	5
YDR383C	0.853413356	3977.92	NaN	20	10	10	10	8	8.333333333	7.142857143	6.25	6.666666667	6	10	5	3.333333333	2.5	2	1.666666667	1.428571429	1.25	1.111111111	1	40	20	16.66666667	15	14	11.66666667	11.42857143	10	10	9	50	35	26.66666667	27.5	24	21.66666667	21.42857143	20	17.77777778	17	10	5	6.666666667	5	4	3.333333333
YDR384C	1.056281446	13254.06	56.3	30	15	13.33333333	12.5	12	11.66666667	11.42857143	10	10	9	30	15	10	10	8	8.333333333	7.142857143	6.25	5.555555556	6	30	15	16.66666667	12.5	10	8.333333333	8.571428571	7.5	6.666666667	7	20	15	10	10	8	8.333333333	8.571428571	7.5	6.666666667	6	30	25	20	20	16	15
YDR385W	1.36687359	120359.78	NaN	40	25	23.33333333	22.5	20	18.33333333	15.71428571	15	14.44444444	13	20	10	6.666666667	5	4	3.333333333	2.857142857	2.5	3.333333333	3	40	30	23.33333333	20	16	15	14.28571429	12.5	12.22222222	11	30	20	16.66666667	17.5	16	13.33333333	14.28571429	15	13.33333333	13	30	25	16.66666667	15	14	13.33333333
YDR386W	0.838243511	674.06	NaN	30	15	13.33333333	12.5	12	11.66666667	10	8.75	8.888888889	8	30	15	10	7.5	6	6.666666667	5.714285714	5	4.444444444	4	30	20	13.33333333	12.5	12	11.66666667	11.42857143	10	10	10	40	30	23.33333333	25	22	21.66666667	21.42857143	18.75	17.77777778	16	30	15	16.66666667	12.5	10	8.333333333
YDR387C	0.878888865	NaN	NaN	40	25	20	17.5	16	15	12.85714286	12.5	12.22222222	12	20	15	10	10	8	6.666666667	5.714285714	5	5.555555556	5	30	15	13.33333333	10	8	8.333333333	8.571428571	8.75	7.777777778	7	30	15	10	10	8	6.666666667	5.714285714	6.25	5.555555556	5	40	30	20	20	20	16.66666667
YDR388W	1.050099492	18723.04	592	60	60	53.33333333	47.5	44	38.33333333	35.71428571	32.5	33.33333333	31	10	5	3.333333333	2.5	2	1.666666667	1.428571429	1.25	1.111111111	1	20	15	13.33333333	10	10	8.333333333	7.142857143	7.5	6.666666667	8	40	35	30	22.5	20	18.33333333	17.14285714	17.5	16.66666667	17	30	25	20	17.5	14	11.66666667
YDR389W	0.861441436	2454.88	328.9	30	15	16.66666667	15	14	13.33333333	11.42857143	11.25	11.11111111	11	10	5	3.333333333	2.5	2	1.666666667	1.428571429	1.25	1.111111111	1	40	35	23.33333333	20	16	15	14.28571429	12.5	11.11111111	12	50	25	16.66666667	17.5	14	13.33333333	11.42857143	10	10	10	20	20	13.33333333	10	10	8.333333333
YDR390C	0.91700007	4905.9	547.2	40	30	20	20	20	16.66666667	15.71428571	17.5	15.55555556	15	30	20	13.33333333	10	8	6.666666667	5.714285714	5	4.444444444	4	40	25	20	17.5	18	18.33333333	15.71428571	15	14.44444444	14	50	25	20	20	18	16.66666667	15.71428571	15	14.44444444	15	30	20	13.33333333	12.5	12	11.66666667
YDR391C	1.002112869	3874.02	437.4	30	25	16.66666667	15	14	11.66666667	11.42857143	11.25	11.11111111	11	20	10	6.666666667	7.5	6	5	5.714285714	5	4.444444444	4	30	20	16.66666667	12.5	14	11.66666667	10	8.75	7.777777778	8	40	25	23.33333333	20	18	16.66666667	15.71428571	13.75	13.33333333	12	30	15	13.33333333	10	10	8.333333333
YDR392W	0.87082684	1700.21	503.8	30	25	20	15	14	11.66666667	11.42857143	10	8.888888889	8	10	5	3.333333333	2.5	4	3.333333333	2.857142857	2.5	2.222222222	2	60	30	26.66666667	20	18	16.66666667	15.71428571	16.25	14.44444444	15	30	25	20	15	16	15	12.85714286	12.5	12.22222222	11	30	15	10	12.5	10	8.333333333
YDR393W	0.882111842	778.62	NaN	30	20	16.66666667	15	14	13.33333333	11.42857143	10	11.11111111	10	10	5	3.333333333	2.5	2	1.666666667	1.428571429	1.25	1.111111111	1	20	15	10	10	8	8.333333333	7.142857143	7.5	6.666666667	6	40	30	23.33333333	22.5	20	18.33333333	17.14285714	16.25	15.55555556	15	30	15	13.33333333	10	8	6.666666667
YDR394W	1.031639313	7179.12	541.9	40	25	20	20	18	16.66666667	14.28571429	13.75	12.22222222	13	0	0	0	0	0	0	0	0	0	0	30	20	16.66666667	15	14	13.33333333	12.85714286	12.5	12.22222222	12	30	25	23.33333333	20	18	15	14.28571429	13.75	14.44444444	14	20	10	10	10	10	8.333333333
YDR395W	0.935823171	7823.67	639.9	30	20	16.66666667	15	12	11.66666667	11.42857143	12.5	12.22222222	12	20	10	10	7.5	6	5	4.285714286	3.75	3.333333333	3	40	20	16.66666667	15	14	13.33333333	11.42857143	11.25	10	9	60	40	30	25	22	20	18.57142857	17.5	15.55555556	15	40	30	20	17.5	16	13.33333333
YDR397C	0.890339822	5895.9	412.6	30	20	16.66666667	15	12	11.66666667	10	10	8.888888889	8	0	0	0	0	0	0	0	0	0	0	30	15	16.66666667	12.5	10	10	8.571428571	7.5	6.666666667	7	50	30	26.66666667	22.5	24	21.66666667	21.42857143	20	18.88888889	17	20	15	13.33333333	10	10	8.333333333
YDR398W	0.9995454	6874.66	521	20	20	13.33333333	12.5	12	11.66666667	10	10	8.888888889	9	10	5	6.666666667	5	4	3.333333333	2.857142857	2.5	3.333333333	3	30	30	23.33333333	20	18	16.66666667	15.71428571	15	14.44444444	14	60	50	40	40	36	33.33333333	32.85714286	31.25	28.88888889	26	30	20	13.33333333	10	10	8.333333333
YDR399W	1.119472753	22182.74	738.3	40	25	16.66666667	15	14	15	14.28571429	12.5	12.22222222	11	10	5	3.333333333	2.5	2	1.666666667	1.428571429	2.5	2.222222222	2	30	20	16.66666667	15	14	11.66666667	11.42857143	11.25	11.11111111	11	30	20	16.66666667	15	14	13.33333333	14.28571429	13.75	12.22222222	12	20	10	10	10	8	6.666666667
YDR400W	0.918638998	2879.11	682.8	30	25	20	17.5	16	15	14.28571429	13.75	13.33333333	13	10	10	10	7.5	6	5	4.285714286	3.75	3.333333333	3	40	25	16.66666667	15	14	13.33333333	12.85714286	12.5	11.11111111	11	30	20	16.66666667	12.5	12	10	8.571428571	8.75	10	9	40	25	16.66666667	15	14	11.66666667
YDR402C	0.8631928	NaN	NaN	30	25	20	17.5	16	15	14.28571429	12.5	12.22222222	12	20	10	6.666666667	5	4	5	4.285714286	5	4.444444444	4	20	20	13.33333333	10	10	8.333333333	8.571428571	7.5	6.666666667	7	30	20	20	15	14	13.33333333	11.42857143	11.25	11.11111111	10	50	25	23.33333333	20	18	16.66666667
YDR403W	0.932270623	NaN	NaN	20	15	13.33333333	12.5	10	8.333333333	8.571428571	8.75	7.777777778	7	20	15	10	7.5	6	5	4.285714286	3.75	4.444444444	4	40	25	20	17.5	16	16.66666667	14.28571429	12.5	12.22222222	12	30	25	20	17.5	16	15	12.85714286	12.5	11.11111111	11	30	20	16.66666667	15	14	11.66666667
YDR404C	0.861314645	6897.18	696	20	10	6.666666667	5	6	5	4.285714286	3.75	3.333333333	4	20	10	6.666666667	5	4	5	4.285714286	3.75	3.333333333	3	30	20	13.33333333	12.5	10	8.333333333	8.571428571	7.5	7.777777778	7	30	15	10	10	8	8.333333333	8.571428571	7.5	6.666666667	6	20	20	13.33333333	12.5	10	10
YDR405W	0.909774328	2629.69	NaN	30	20	13.33333333	12.5	14	11.66666667	10	8.75	7.777777778	7	10	5	3.333333333	2.5	2	1.666666667	1.428571429	1.25	1.111111111	1	30	15	13.33333333	12.5	10	10	8.571428571	8.75	8.888888889	8	40	30	23.33333333	22.5	20	16.66666667	15.71428571	15	14.44444444	14	20	15	10	10	8	6.666666667
YDR406W	1.00271795	3344.6	485.2	40	30	26.66666667	22.5	22	20	17.14285714	17.5	16.66666667	16	20	10	10	7.5	8	6.666666667	5.714285714	6.25	5.555555556	5	30	25	20	17.5	16	13.33333333	12.85714286	12.5	12.22222222	11	40	25	23.33333333	20	18	16.66666667	15.71428571	15	13.33333333	12	40	35	30	25	20	18.33333333
YDR407C	0.905476554	2067.56	592.8	30	25	16.66666667	17.5	14	11.66666667	11.42857143	10	8.888888889	9	10	10	6.666666667	7.5	6	5	4.285714286	3.75	3.333333333	3	40	25	16.66666667	17.5	14	15	12.85714286	11.25	10	10	40	20	20	15	12	13.33333333	11.42857143	12.5	11.11111111	12	40	25	23.33333333	22.5	18	16.66666667
YDR408C	1.05574835	8179.46	515.5	40	30	20	20	18	16.66666667	15.71428571	15	14.44444444	13	10	10	10	7.5	6	6.666666667	5.714285714	5	4.444444444	5	10	10	10	7.5	8	6.666666667	7.142857143	7.5	6.666666667	6	40	30	26.66666667	25	20	18.33333333	17.14285714	15	13.33333333	12	10	5	6.666666667	5	6	5
YDR409W	0.8382426	831.45	447.6	30	15	10	10	8	8.333333333	7.142857143	6.25	6.666666667	6	20	10	13.33333333	10	10	8.333333333	8.571428571	7.5	6.666666667	6	70	40	26.66666667	25	24	23.33333333	21.42857143	20	18.88888889	18	40	30	26.66666667	25	20	16.66666667	14.28571429	12.5	12.22222222	12	20	15	13.33333333	12.5	10	8.333333333
YDR410C	0.858139086	1508.28	NaN	30	15	13.33333333	10	10	10	8.571428571	8.75	8.888888889	8	20	10	10	7.5	6	5	4.285714286	3.75	3.333333333	3	20	15	10	7.5	6	5	4.285714286	3.75	3.333333333	3	30	25	16.66666667	12.5	10	8.333333333	7.142857143	7.5	6.666666667	8	40	25	23.33333333	17.5	16	15
YDR411C	0.919992504	4155.55	339.1	20	20	13.33333333	12.5	12	11.66666667	10	10	8.888888889	8	20	10	10	7.5	6	5	4.285714286	5	4.444444444	4	10	10	6.666666667	7.5	6	5	5.714285714	5	4.444444444	4	10	10	6.666666667	5	4	3.333333333	2.857142857	3.75	3.333333333	3	30	25	20	17.5	14	13.33333333
YDR412W	0.919521137	3792.41	421.2	20	15	13.33333333	10	8	8.333333333	7.142857143	6.25	6.666666667	7	0	0	0	0	0	0	0	0	0	0	60	35	30	25	22	20	18.57142857	16.25	14.44444444	13	40	30	30	30	26	26.66666667	22.85714286	21.25	18.88888889	19	20	15	10	10	8	6.666666667
YDR414C	0.876692864	1134.3	NaN	20	15	10	10	8	6.666666667	7.142857143	7.5	6.666666667	6	20	15	13.33333333	10	8	6.666666667	5.714285714	5	5.555555556	5	30	15	10	10	8	10	8.571428571	7.5	7.777777778	7	30	15	10	12.5	10	8.333333333	8.571428571	7.5	6.666666667	6	40	25	20	20	16	15
YDR415C	0.956252532	1170.03	290.2	40	20	16.66666667	12.5	10	11.66666667	11.42857143	10	8.888888889	9	20	10	6.666666667	5	4	3.333333333	2.857142857	2.5	2.222222222	2	30	20	16.66666667	12.5	12	11.66666667	10	10	10	9	40	30	20	20	18	16.66666667	15.71428571	13.75	12.22222222	12	30	25	16.66666667	12.5	10	11.66666667
YDR416W	0.838196783	1270.09	477.6	40	25	16.66666667	15	12	11.66666667	10	10	10	9	30	20	13.33333333	10	10	8.333333333	7.142857143	6.25	5.555555556	5	30	15	13.33333333	12.5	10	10	10	10	10	9	50	30	26.66666667	22.5	22	20	18.57142857	17.5	16.66666667	16	30	20	16.66666667	15	14	11.66666667
YDR418W	1.28789348	95906.08	NaN	40	25	20	17.5	18	16.66666667	17.14285714	15	13.33333333	13	10	5	3.333333333	2.5	2	1.666666667	1.428571429	1.25	1.111111111	1	20	15	13.33333333	10	8	10	8.571428571	7.5	6.666666667	6	30	20	13.33333333	12.5	10	11.66666667	10	10	8.888888889	8	10	5	6.666666667	5	4	3.333333333
YDR419W	0.868172633	1882.79	NaN	30	25	16.66666667	15	16	13.33333333	12.85714286	12.5	11.11111111	11	20	15	10	10	8	8.333333333	7.142857143	6.25	5.555555556	5	40	25	20	17.5	14	13.33333333	14.28571429	13.75	13.33333333	13	30	25	16.66666667	15	14	15	14.28571429	12.5	11.11111111	10	20	15	13.33333333	10	8	8.333333333
YDR420W	0.863695534	1782.86	NaN	30	25	23.33333333	20	20	21.66666667	18.57142857	18.75	18.88888889	18	10	10	6.666666667	7.5	6	5	4.285714286	3.75	3.333333333	4	40	30	30	30	26	25	24.28571429	22.5	21.11111111	20	40	25	26.66666667	20	18	15	14.28571429	13.75	12.22222222	11	40	25	16.66666667	17.5	14	11.66666667
YDR421W	0.825503604	482.16	NaN	40	30	20	17.5	16	13.33333333	12.85714286	11.25	10	11	20	15	16.66666667	15	12	10	8.571428571	7.5	6.666666667	6	40	20	16.66666667	15	14	11.66666667	12.85714286	11.25	10	9	40	25	23.33333333	22.5	20	20	18.57142857	17.5	16.66666667	15	40	20	16.66666667	12.5	12	10
YDR422C	0.880551295	2051.83	328.8	30	20	16.66666667	15	12	11.66666667	10	11.25	10	9	10	10	6.666666667	5	4	3.333333333	2.857142857	2.5	2.222222222	2	30	25	20	20	20	18.33333333	15.71428571	16.25	15.55555556	15	30	25	20	17.5	16	13.33333333	12.85714286	11.25	10	10	20	15	13.33333333	12.5	12	11.66666667
YDR423C	0.847623879	1553.9	NaN	40	25	20	17.5	14	11.66666667	11.42857143	11.25	11.11111111	12	30	20	16.66666667	12.5	12	11.66666667	10	8.75	7.777777778	7	30	25	20	15	14	15	14.28571429	12.5	12.22222222	11	30	20	16.66666667	15	16	15	14.28571429	12.5	12.22222222	13	10	5	6.666666667	5	4	5
YDR424C	1.029817036	6487.57	492.3	20	10	10	7.5	6	5	5.714285714	6.25	5.555555556	NaN	0	0	0	0	0	0	0	0	0	NaN	30	25	20	17.5	16	13.33333333	11.42857143	10	8.888888889	NaN	10	10	6.666666667	7.5	6	5	5.714285714	5	4.444444444	NaN	20	20	16.66666667	12.5	10	8.333333333
YDR425W	0.890628799	1709.39	493.1	30	20	20	15	14	13.33333333	12.85714286	11.25	10	10	20	10	6.666666667	5	6	5	4.285714286	3.75	3.333333333	3	30	20	13.33333333	10	10	8.333333333	7.142857143	6.25	6.666666667	7	30	25	20	17.5	16	16.66666667	15.71428571	15	14.44444444	15	30	25	16.66666667	12.5	12	10
YDR427W	0.917086411	16765.99	732.9	20	15	10	7.5	8	6.666666667	5.714285714	6.25	5.555555556	5	10	5	3.333333333	2.5	2	1.666666667	1.428571429	1.25	1.111111111	1	30	30	20	20	18	18.33333333	18.57142857	18.75	16.66666667	17	40	25	20	17.5	14	11.66666667	10	8.75	8.888888889	8	40	25	20	17.5	16	13.33333333
YDR428C	0.879979636	3409.01	263	30	15	13.33333333	10	10	8.333333333	7.142857143	7.5	6.666666667	7	20	10	6.666666667	5	6	5	4.285714286	3.75	3.333333333	4	30	20	13.33333333	12.5	12	11.66666667	10	10	8.888888889	9	30	20	20	15	12	13.33333333	11.42857143	10	10	9	20	10	10	7.5	6	6.666666667
YDR429C	1.053087271	13036.64	688.8	30	25	20	17.5	18	15	12.85714286	12.5	12.22222222	11	20	15	10	7.5	6	5	4.285714286	3.75	4.444444444	4	30	25	20	15	12	10	10	8.75	8.888888889	8	40	30	23.33333333	20	18	16.66666667	15.71428571	16.25	15.55555556	16	20	15	13.33333333	12.5	10	8.333333333
YDR430C	0.917143709	5214.2	636.7	40	30	26.66666667	20	16	13.33333333	11.42857143	10	10	9	10	10	6.666666667	5	4	3.333333333	2.857142857	2.5	2.222222222	2	30	20	16.66666667	15	14	13.33333333	12.85714286	12.5	11.11111111	11	30	25	20	17.5	18	15	14.28571429	12.5	13.33333333	12	30	20	20	17.5	14	13.33333333
YDR432W	1.201162627	47815.94	595.1	40	25	20	17.5	14	13.33333333	11.42857143	10	10	10	10	5	3.333333333	2.5	2	1.666666667	1.428571429	1.25	1.111111111	1	20	20	13.33333333	12.5	10	11.66666667	10	8.75	7.777777778	7	40	30	23.33333333	25	20	20	18.57142857	18.75	17.77777778	17	30	25	20	17.5	14	13.33333333
YDR434W	0.906707602	3919.67	680.8	20	20	16.66666667	12.5	10	8.333333333	7.142857143	7.5	7.777777778	7	10	5	3.333333333	2.5	2	1.666666667	1.428571429	2.5	2.222222222	2	30	20	16.66666667	12.5	10	10	10	10	10	10	40	25	23.33333333	20	16	13.33333333	12.85714286	13.75	13.33333333	12	30	20	16.66666667	17.5	14	11.66666667
YDR435C	0.89392324	2382.84	NaN	30	15	13.33333333	12.5	10	8.333333333	8.571428571	8.75	8.888888889	8	20	15	10	10	8	6.666666667	5.714285714	5	4.444444444	5	20	15	13.33333333	12.5	10	10	10	10	8.888888889	8	30	25	20	15	14	13.33333333	12.85714286	11.25	10	9	20	15	10	10	8	6.666666667
YDR436W	0.934754371	998.25	359.2	30	20	13.33333333	15	12	11.66666667	11.42857143	10	8.888888889	10	20	15	10	10	8	6.666666667	7.142857143	6.25	5.555555556	6	70	35	26.66666667	20	16	13.33333333	12.85714286	12.5	11.11111111	11	30	15	10	10	10	8.333333333	8.571428571	10	8.888888889	9	30	20	16.66666667	15	14	13.33333333
YDR437W	0.925163996	1335.21	NaN	20	10	6.666666667	7.5	6	5	4.285714286	5	4.444444444	5	10	5	3.333333333	2.5	2	1.666666667	2.857142857	2.5	2.222222222	2	30	25	20	17.5	16	16.66666667	14.28571429	12.5	11.11111111	11	10	10	6.666666667	7.5	6	6.666666667	5.714285714	5	5.555555556	5	20	10	6.666666667	7.5	6	5
YDR438W	0.842985617	NaN	NaN	50	30	20	17.5	14	13.33333333	11.42857143	11.25	10	9	10	10	6.666666667	5	4	3.333333333	2.857142857	3.75	3.333333333	3	20	10	6.666666667	5	6	5	4.285714286	5	4.444444444	4	20	20	13.33333333	10	8	10	8.571428571	7.5	6.666666667	6	40	30	26.66666667	22.5	18	18.33333333
YDR439W	0.791264128	1473.09	482.6	20	10	10	7.5	6	6.666666667	5.714285714	6.25	5.555555556	5	10	5	3.333333333	2.5	2	1.666666667	1.428571429	1.25	1.111111111	1	30	20	13.33333333	15	14	13.33333333	11.42857143	11.25	10	10	20	15	10	10	10	10	8.571428571	7.5	7.777777778	8	10	10	6.666666667	7.5	6	5
YDR440W	0.876959715	1256.29	369.9	30	20	13.33333333	10	8	8.333333333	8.571428571	7.5	6.666666667	6	30	20	13.33333333	12.5	10	10	8.571428571	7.5	7.777777778	7	30	15	13.33333333	12.5	12	10	10	8.75	8.888888889	9	20	15	13.33333333	12.5	12	10	8.571428571	8.75	8.888888889	8	20	10	13.33333333	10	8	8.333333333
YDR441C	0.96897451	2601.77	NaN	40	25	16.66666667	15	12	11.66666667	11.42857143	12.5	12.22222222	11	10	5	3.333333333	2.5	2	1.666666667	1.428571429	1.25	1.111111111	1	30	15	13.33333333	12.5	12	11.66666667	10	8.75	7.777777778	7	40	20	16.66666667	15	14	13.33333333	12.85714286	11.25	11.11111111	12	30	25	20	17.5	18	16.66666667
YDR443C	0.890896836	1493.77	449.8	30	20	16.66666667	15	14	13.33333333	11.42857143	11.25	11.11111111	10	10	10	10	7.5	6	5	4.285714286	3.75	3.333333333	4	40	30	23.33333333	20	20	16.66666667	17.14285714	15	14.44444444	14	70	40	33.33333333	25	22	20	21.42857143	18.75	17.77777778	18	30	20	16.66666667	15	14	13.33333333
YDR444W	0.868960731	1071.85	NaN	30	20	16.66666667	12.5	12	10	10	10	10	10	10	5	3.333333333	2.5	4	3.333333333	2.857142857	2.5	2.222222222	2	30	20	16.66666667	15	12	10	11.42857143	10	8.888888889	9	30	20	23.33333333	20	20	16.66666667	14.28571429	12.5	13.33333333	14	30	20	20	15	12	11.66666667
YDR446W	0.79414786	NaN	NaN	30	20	13.33333333	12.5	10	10	10	11.25	10	10	10	5	3.333333333	2.5	2	1.666666667	1.428571429	2.5	2.222222222	2	30	15	13.33333333	12.5	12	10	8.571428571	10	8.888888889	8	30	25	20	17.5	16	15	15.71428571	13.75	14.44444444	14	10	10	6.666666667	5	6	5
YDR447C	1.314347177	107682.46	NaN	20	10	10	10	8	6.666666667	5.714285714	6.25	5.555555556	5	10	5	3.333333333	2.5	2	1.666666667	1.428571429	1.25	1.111111111	1	20	15	13.33333333	10	10	8.333333333	7.142857143	6.25	6.666666667	6	40	25	16.66666667	12.5	10	10	10	8.75	7.777777778	7	10	5	3.333333333	2.5	4	3.333333333
YDR448W	0.913928337	2191.06	NaN	30	20	16.66666667	15	14	11.66666667	11.42857143	11.25	11.11111111	11	30	25	23.33333333	17.5	14	13.33333333	11.42857143	10	8.888888889	8	30	20	16.66666667	12.5	12	11.66666667	10	10	10	9	50	35	26.66666667	22.5	22	20	18.57142857	17.5	17.77777778	17	20	15	13.33333333	12.5	10	10
YDR449C	0.926610865	4711.88	513.2	20	20	13.33333333	10	10	8.333333333	7.142857143	7.5	6.666666667	6	10	10	6.666666667	5	4	3.333333333	2.857142857	2.5	2.222222222	3	30	20	16.66666667	15	14	15	12.85714286	12.5	12.22222222	12	30	25	20	17.5	16	15	14.28571429	13.75	12.22222222	12	20	15	13.33333333	12.5	10	8.333333333
YDR450W	1.366266227	130570.4	NaN	20	10	10	7.5	6	6.666666667	5.714285714	6.25	5.555555556	6	10	5	3.333333333	2.5	2	1.666666667	1.428571429	1.25	1.111111111	1	30	20	16.66666667	12.5	10	10	10	8.75	8.888888889	8	40	20	13.33333333	10	10	10	8.571428571	7.5	6.666666667	6	10	5	3.333333333	2.5	4	3.333333333
YDR451C	0.949799015	856.93	1293.4	30	20	16.66666667	12.5	12	11.66666667	11.42857143	10	8.888888889	10	10	10	6.666666667	5	6	5	4.285714286	3.75	3.333333333	3	30	15	13.33333333	10	10	8.333333333	7.142857143	6.25	5.555555556	5	30	15	13.33333333	12.5	10	11.66666667	11.42857143	10	8.888888889	8	20	15	10	7.5	8	6.666666667
YDR452W	0.949492189	3169.99	323.9	30	25	16.66666667	12.5	12	11.66666667	10	8.75	7.777777778	8	10	5	6.666666667	5	4	3.333333333	2.857142857	2.5	2.222222222	2	30	25	20	17.5	16	16.66666667	15.71428571	13.75	13.33333333	13	50	35	23.33333333	20	18	16.66666667	18.57142857	17.5	16.66666667	16	30	30	20	17.5	14	11.66666667
YDR453C	1.085409233	10522.01	281.6	30	25	20	17.5	16	13.33333333	14.28571429	13.75	12.22222222	12	10	5	3.333333333	2.5	2	1.666666667	1.428571429	1.25	1.111111111	1	20	15	10	10	10	10	8.571428571	8.75	8.888888889	8	30	15	13.33333333	10	10	10	8.571428571	8.75	7.777777778	8	30	20	16.66666667	15	14	13.33333333
YDR454C	1.100315182	32424.12	640.2	50	30	23.33333333	20	16	15	14.28571429	13.75	12.22222222	11	10	5	3.333333333	2.5	2	1.666666667	1.428571429	1.25	1.111111111	1	40	25	16.66666667	12.5	10	10	8.571428571	8.75	8.888888889	8	40	25	20	17.5	16	15	12.85714286	12.5	11.11111111	10	30	15	13.33333333	12.5	12	11.66666667
YDR456W	0.955727172	2225.45	NaN	30	20	16.66666667	12.5	12	11.66666667	11.42857143	10	10	10	20	10	10	7.5	6	5	4.285714286	3.75	4.444444444	5	50	40	36.66666667	27.5	22	18.33333333	15.71428571	13.75	12.22222222	12	30	20	16.66666667	12.5	10	10	8.571428571	7.5	8.888888889	8	30	20	20	15	14	13.33333333
YDR457W	0.895190676	3638.18	472.8	30	25	16.66666667	15	14	13.33333333	11.42857143	11.25	11.11111111	10	20	10	10	7.5	6	6.666666667	5.714285714	5	4.444444444	4	60	50	40	37.5	38	33.33333333	31.42857143	31.25	30	30	40	35	26.66666667	25	22	20	18.57142857	18.75	18.88888889	19	30	25	16.66666667	15	14	13.33333333
YDR458C	0.79977269	3292.87	494.3	30	20	13.33333333	10	12	10	8.571428571	8.75	7.777777778	8	30	20	13.33333333	10	10	8.333333333	8.571428571	7.5	7.777777778	7	30	20	16.66666667	12.5	10	8.333333333	8.571428571	8.75	7.777777778	7	40	35	30	30	28	25	22.85714286	21.25	20	20	20	15	13.33333333	12.5	10	8.333333333
[truncated: 4,576 more rows]
[truncated: 154 more columns]
