# Supplementary material for: Proteome-scale relationships between local amino acid composition and protein fates and functions
Source: PLoS Comput Biol. 2018 Sep 24;14(9):e1006256. doi: 10.1371/journal.pcbi.1006256 (PMC6171957; doi:10.1371/journal.pcbi.1006256)
Supplement: S2 Table — For each protein in the C. elegans proteome, protein abundance values (mean measured intensity across 3 biological replicates from [59]; see Methods section for inclusion criteria) are indicated. Remaining columns contain the maximum local composition value (per 100) for each amino acid and window size combination for each protein. (CSV) [file pcbi.1006256.s002.csv]

Gene	Protein Abundance	A_10aa	A_20aa	A_30aa	A_40aa	A_50aa	A_60aa	A_70aa	A_80aa	A_90aa	A_100aa	C_10aa	C_20aa	C_30aa	C_40aa	C_50aa	C_60aa	C_70aa	C_80aa	C_90aa	C_100aa	D_10aa	D_20aa	D_30aa	D_40aa	D_50aa	D_60aa	D_70aa	D_80aa	D_90aa	D_100aa	E_10aa	E_20aa	E_30aa	E_40aa	E_50aa	E_60aa	E_70aa	E_80aa	E_90aa	E_100aa	F_10aa	F_20aa	F_30aa	F_40aa	F_50aa	F_60aa	F_70aa	F_80aa
A0A060Q5Z9	NaN	30	25	16.66666667	17.5	14	11.66666667	11.42857143	11.25	10	9	20	10	6.666666667	5	4	3.333333333	2.857142857	2.5	2.222222222	2	10	10	6.666666667	7.5	6	5	4.285714286	3.75	3.333333333	4	20	15	10	7.5	8	6.666666667	5.714285714	5	4.444444444	5	40	25	23.33333333	22.5	20	20	20	18.75
A0A060Q600	NaN	20	10	10	10	10	8.333333333	7.142857143	6.25	6.666666667	7	10	10	10	7.5	8	6.666666667	5.714285714	5	4.444444444	5	10	10	6.666666667	7.5	6	5	5.714285714	5	4.444444444	4	20	15	13.33333333	12.5	10	10	10	10	8.888888889	9	20	10	6.666666667	5	4	3.333333333	4.285714286	3.75
A0A060Q608	NaN	30	25	20	17.5	14	15	14.28571429	13.75	13.33333333	13	30	20	13.33333333	15	12	11.66666667	10	8.75	7.777777778	7	10	5	6.666666667	5	4	3.333333333	2.857142857	2.5	2.222222222	3	40	20	13.33333333	10	10	8.333333333	7.142857143	6.25	5.555555556	5	40	25	20	17.5	16	13.33333333	14.28571429	12.5
A0A060Q617	NaN	10	5	3.333333333	2.5	2	1.666666667	1.428571429	2.5	2.222222222	NaN	10	10	6.666666667	5	6	6.666666667	5.714285714	5	4.444444444	NaN	30	25	20	17.5	16	13.33333333	11.42857143	10	8.888888889	NaN	10	5	6.666666667	5	4	5	4.285714286	3.75	3.333333333	NaN	20	10	10	7.5	6	5	4.285714286	5
A0A061ACK7	NaN	30	25	23.33333333	22.5	18	18.33333333	15.71428571	13.75	15.55555556	14	20	10	6.666666667	5	4	3.333333333	2.857142857	2.5	2.222222222	2	50	40	26.66666667	20	20	18.33333333	15.71428571	13.75	14.44444444	14	40	20	16.66666667	15	14	11.66666667	10	10	10	10	30	25	16.66666667	12.5	10	8.333333333	8.571428571	7.5
A0A061ACP8	NaN	40	20	16.66666667	15	12	13.33333333	11.42857143	11.25	11.11111111	11	10	5	6.666666667	5	4	3.333333333	2.857142857	2.5	2.222222222	2	30	20	16.66666667	12.5	12	10	10	8.75	8.888888889	8	40	30	33.33333333	27.5	26	21.66666667	18.57142857	16.25	15.55555556	15	20	15	13.33333333	12.5	12	10	8.571428571	7.5
A0A061ACQ0	NaN	30	20	16.66666667	12.5	14	11.66666667	10	10	10	9	20	10	10	7.5	8	6.666666667	7.142857143	7.5	6.666666667	6	30	15	13.33333333	12.5	12	10	10	10	10	9	30	20	13.33333333	12.5	12	10	10	8.75	7.777777778	8	30	25	20	17.5	18	15	12.85714286	13.75
A0A061ACQ8	NaN	30	15	16.66666667	12.5	10	11.66666667	10	10	10	9	20	10	6.666666667	5	6	5	4.285714286	3.75	3.333333333	3	30	25	20	17.5	14	13.33333333	12.85714286	12.5	12.22222222	12	50	30	23.33333333	20	18	20	17.14285714	16.25	14.44444444	16	30	20	16.66666667	15	12	11.66666667	12.85714286	12.5
A0A061ACU2	NaN	50	35	26.66666667	22.5	20	18.33333333	18.57142857	17.5	16.66666667	16	20	15	13.33333333	12.5	10	10	8.571428571	7.5	7.777777778	7	50	25	23.33333333	20	20	18.33333333	18.57142857	16.25	17.77777778	18	40	30	23.33333333	20	18	16.66666667	15.71428571	15	14.44444444	14	40	25	20	20	20	16.66666667	15.71428571	16.25
A0A061ACY0	NaN	40	25	26.66666667	22.5	20	18.33333333	15.71428571	15	14.44444444	14	10	5	3.333333333	2.5	2	3.333333333	2.857142857	2.5	2.222222222	2	20	15	13.33333333	10	10	10	8.571428571	8.75	7.777777778	8	20	15	13.33333333	10	8	6.666666667	7.142857143	6.25	6.666666667	7	30	20	20	17.5	16	13.33333333	11.42857143	11.25
A0A061AD00	NaN	50	40	33.33333333	27.5	24	21.66666667	18.57142857	17.5	16.66666667	16	20	15	13.33333333	10	8	6.666666667	7.142857143	6.25	5.555555556	6	40	30	20	17.5	14	11.66666667	11.42857143	12.5	11.11111111	11	50	30	20	17.5	14	11.66666667	11.42857143	12.5	12.22222222	11	30	15	10	10	8	8.333333333	7.142857143	6.25
A0A061AD30	NaN	20	20	13.33333333	15	12	10	11.42857143	10	8.888888889	8	20	15	10	7.5	8	8.333333333	7.142857143	6.25	5.555555556	5	30	15	13.33333333	10	8	6.666666667	5.714285714	5	4.444444444	4	20	15	10	12.5	10	8.333333333	7.142857143	7.5	6.666666667	6	50	30	26.66666667	27.5	24	20	18.57142857	16.25
A0A061AD47	NaN	50	40	33.33333333	27.5	24	23.33333333	24.28571429	25	24.44444444	23	40	20	20	17.5	16	15	12.85714286	11.25	10	9	40	20	20	17.5	16	13.33333333	12.85714286	12.5	12.22222222	11	60	45	36.66666667	32.5	28	26.66666667	24.28571429	23.75	22.22222222	23	30	15	10	10	8	6.666666667	7.142857143	6.25
A0A061AD48	NaN	20	20	16.66666667	15	14	13.33333333	12.85714286	12.5	11.11111111	10	30	15	13.33333333	10	10	8.333333333	7.142857143	6.25	5.555555556	5	40	25	20	15	16	13.33333333	12.85714286	11.25	11.11111111	10	40	25	20	17.5	16	15	14.28571429	13.75	13.33333333	13	30	20	16.66666667	12.5	10	10	8.571428571	7.5
A0A061AD52	NaN	30	15	13.33333333	12.5	12	10	10	10	10	9	20	15	10	10	8	6.666666667	5.714285714	5	4.444444444	4	30	15	16.66666667	12.5	12	11.66666667	11.42857143	10	10	9	20	10	6.666666667	7.5	8	6.666666667	5.714285714	5	4.444444444	5	30	20	16.66666667	12.5	12	10	8.571428571	8.75
A0A061AD72	NaN	50	30	23.33333333	22.5	22	20	20	20	18.88888889	19	20	10	10	7.5	6	5	4.285714286	5	4.444444444	5	40	25	23.33333333	17.5	18	16.66666667	15.71428571	15	14.44444444	14	80	50	36.66666667	30	26	23.33333333	22.85714286	21.25	18.88888889	18	50	40	26.66666667	22.5	22	20	18.57142857	17.5
A0A061ADP6	NaN	20	10	6.666666667	10	8	6.666666667	5.714285714	5	4.444444444	4	20	10	6.666666667	5	6	6.666666667	5.714285714	5	4.444444444	4	30	15	13.33333333	10	10	10	8.571428571	8.75	7.777777778	7	30	20	13.33333333	15	14	13.33333333	12.85714286	12.5	12.22222222	12	30	20	20	15	16	15	14.28571429	12.5
A0A061ADQ6	NaN	20	20	16.66666667	12.5	12	10	10	8.75	8.888888889	9	20	10	10	7.5	6	5	4.285714286	5	4.444444444	4	30	25	20	17.5	14	15	12.85714286	11.25	11.11111111	10	30	20	20	15	14	13.33333333	12.85714286	12.5	12.22222222	12	20	15	13.33333333	10	10	10	8.571428571	8.75
A0A061AE05	NaN	40	25	20	17.5	16	16.66666667	15.71428571	15	13.33333333	14	10	10	6.666666667	5	6	5	4.285714286	5	4.444444444	4	40	25	23.33333333	20	16	15	12.85714286	12.5	12.22222222	11	30	25	20	17.5	14	15	14.28571429	12.5	12.22222222	13	30	15	13.33333333	10	10	8.333333333	7.142857143	7.5
A0A061AE10	NaN	0	0	0	NaN	NaN	NaN	NaN	NaN	NaN	NaN	0	0	0	NaN	NaN	NaN	NaN	NaN	NaN	NaN	10	5	3.333333333	NaN	NaN	NaN	NaN	NaN	NaN	NaN	0	0	0	NaN	NaN	NaN	NaN	NaN	NaN	NaN	0	0	0	NaN	NaN	NaN	NaN	NaN
A0A061AEB7	NaN	30	15	13.33333333	10	8	6.666666667	5.714285714	NaN	NaN	NaN	0	0	0	0	0	0	0	NaN	NaN	NaN	30	15	10	7.5	8	6.666666667	5.714285714	NaN	NaN	NaN	10	10	6.666666667	5	6	5	4.285714286	NaN	NaN	NaN	20	20	13.33333333	12.5	10	8.333333333	8.571428571	NaN
A0A061AIW8	NaN	30	20	16.66666667	12.5	12	11.66666667	10	10	10	10	10	5	3.333333333	2.5	2	3.333333333	2.857142857	2.5	2.222222222	2	20	15	10	7.5	8	8.333333333	7.142857143	6.25	6.666666667	6	30	20	13.33333333	15	12	13.33333333	11.42857143	11.25	11.11111111	10	10	5	6.666666667	5	4	3.333333333	2.857142857	2.5
A0A061AJ50	NaN	30	15	13.33333333	10	10	10	8.571428571	10	8.888888889	9	30	15	13.33333333	10	8	8.333333333	7.142857143	7.5	6.666666667	6	30	20	20	15	14	13.33333333	11.42857143	11.25	11.11111111	10	50	30	20	17.5	14	15	14.28571429	13.75	12.22222222	12	50	40	26.66666667	22.5	18	16.66666667	14.28571429	12.5
A0A061AJA3	NaN	10	5	3.333333333	2.5	2	1.666666667	1.428571429	NaN	NaN	NaN	10	5	3.333333333	2.5	2	1.666666667	1.428571429	NaN	NaN	NaN	20	10	10	7.5	6	5	4.285714286	NaN	NaN	NaN	20	15	10	7.5	6	5	4.285714286	NaN	NaN	NaN	10	5	3.333333333	5	4	3.333333333	2.857142857	NaN
A0A061AKR0	NaN	0	0	0	0	0	NaN	NaN	NaN	NaN	NaN	10	5	3.333333333	2.5	4	NaN	NaN	NaN	NaN	NaN	10	5	3.333333333	2.5	2	NaN	NaN	NaN	NaN	NaN	0	0	0	0	0	NaN	NaN	NaN	NaN	NaN	10	5	3.333333333	2.5	2	NaN	NaN	NaN
A0A061AKV1	NaN	50	25	20	17.5	16	16.66666667	15.71428571	16.25	14.44444444	14	10	5	6.666666667	5	4	3.333333333	2.857142857	2.5	2.222222222	2	20	20	13.33333333	15	14	13.33333333	11.42857143	11.25	10	10	30	20	16.66666667	15	12	11.66666667	12.85714286	11.25	11.11111111	10	40	25	16.66666667	15	12	13.33333333	11.42857143	10
A0A061AKX8	NaN	20	15	13.33333333	10	10	8.333333333	8.571428571	8.75	8.888888889	8	20	15	13.33333333	10	10	8.333333333	7.142857143	7.5	6.666666667	6	20	20	16.66666667	12.5	10	10	10	8.75	7.777777778	7	30	25	16.66666667	12.5	10	8.333333333	7.142857143	7.5	7.777777778	7	30	20	13.33333333	10	10	10	10	8.75
A0A061AL07	NaN	30	25	23.33333333	20	20	16.66666667	14.28571429	NaN	NaN	NaN	0	0	0	0	0	0	0	NaN	NaN	NaN	30	15	10	10	8	6.666666667	5.714285714	NaN	NaN	NaN	20	15	10	7.5	6	5	4.285714286	NaN	NaN	NaN	20	15	13.33333333	10	8	6.666666667	5.714285714	NaN
A0A067XG43	NaN	30	20	16.66666667	12.5	10	11.66666667	11.42857143	10	8.888888889	10	20	10	6.666666667	5	4	5	4.285714286	3.75	3.333333333	4	10	10	6.666666667	5	4	3.333333333	4.285714286	3.75	3.333333333	3	30	15	10	10	10	8.333333333	7.142857143	6.25	5.555555556	5	40	25	20	20	18	15	12.85714286	15
A0A077LSK8	NaN	30	25	20	17.5	16	16.66666667	15.71428571	13.75	13.33333333	14	20	15	13.33333333	10	10	10	10	8.75	7.777777778	8	20	15	13.33333333	12.5	12	11.66666667	11.42857143	11.25	11.11111111	11	20	10	6.666666667	7.5	6	5	5.714285714	5	5.555555556	5	30	20	13.33333333	12.5	14	11.66666667	10	10
A0A077LTN0	NaN	20	10	10	10	8	6.666666667	5.714285714	5	4.444444444	4	30	15	10	7.5	6	5	4.285714286	3.75	4.444444444	4	30	15	10	12.5	10	8.333333333	8.571428571	7.5	6.666666667	8	20	15	10	10	8	6.666666667	5.714285714	6.25	5.555555556	5	40	30	23.33333333	22.5	22	21.66666667	20	18.75
A0A078BPD2	NaN	20	10	6.666666667	5	NaN	NaN	NaN	NaN	NaN	NaN	10	5	3.333333333	2.5	NaN	NaN	NaN	NaN	NaN	NaN	20	15	10	10	NaN	NaN	NaN	NaN	NaN	NaN	20	15	10	7.5	NaN	NaN	NaN	NaN	NaN	NaN	0	0	0	0	NaN	NaN	NaN	NaN
A0A078BPE5	NaN	30	15	13.33333333	10	10	8.333333333	7.142857143	7.5	6.666666667	6	10	5	3.333333333	2.5	2	1.666666667	1.428571429	1.25	1.111111111	1	20	15	10	10	8	8.333333333	7.142857143	7.5	7.777777778	7	40	30	26.66666667	25	24	23.33333333	22.85714286	21.25	21.11111111	21	20	20	13.33333333	10	10	8.333333333	7.142857143	6.25
A0A078BPF3	NaN	30	20	13.33333333	10	8	8.333333333	8.571428571	7.5	6.666666667	6	20	10	6.666666667	7.5	6	5	5.714285714	5	4.444444444	4	30	20	16.66666667	12.5	12	11.66666667	10	8.75	8.888888889	8	30	25	16.66666667	12.5	10	10	8.571428571	8.75	7.777777778	8	30	25	20	20	18	15	14.28571429	13.75
A0A078BPG0	NaN	50	30	23.33333333	17.5	18	15	14.28571429	13.75	12.22222222	12	10	5	3.333333333	2.5	2	1.666666667	1.428571429	1.25	1.111111111	1	20	15	13.33333333	12.5	12	10	10	10	8.888888889	8	20	15	13.33333333	12.5	12	11.66666667	10	8.75	7.777777778	7	20	15	10	10	8	8.333333333	7.142857143	7.5
A0A078BPH2	NaN	20	10	6.666666667	5	4	3.333333333	2.857142857	3.75	4.444444444	4	10	5	3.333333333	2.5	4	3.333333333	2.857142857	2.5	2.222222222	2	10	10	6.666666667	5	4	3.333333333	4.285714286	3.75	3.333333333	3	20	15	10	7.5	8	6.666666667	5.714285714	5	4.444444444	5	10	5	6.666666667	5	4	5	4.285714286	3.75
A0A078BPH9	NaN	30	20	13.33333333	10	12	10	8.571428571	8.75	7.777777778	7	10	5	3.333333333	5	4	3.333333333	2.857142857	2.5	3.333333333	3	30	15	13.33333333	12.5	12	11.66666667	10	11.25	11.11111111	10	30	25	20	20	16	16.66666667	18.57142857	16.25	15.55555556	15	20	15	13.33333333	10	8	8.333333333	7.142857143	7.5
A0A078BPK1	NaN	20	15	13.33333333	12.5	10	11.66666667	11.42857143	10	10	10	0	0	0	0	0	0	0	0	0	0	30	15	10	10	8	6.666666667	7.142857143	7.5	6.666666667	6	30	15	16.66666667	12.5	12	11.66666667	10	10	11.11111111	10	20	10	6.666666667	5	6	5	4.285714286	5
A0A078BQH5	NaN	30	15	13.33333333	10	12	11.66666667	10	10	8.888888889	9	20	15	13.33333333	10	10	8.333333333	7.142857143	6.25	6.666666667	6	40	20	13.33333333	12.5	12	11.66666667	11.42857143	11.25	10	9	30	25	23.33333333	20	18	16.66666667	14.28571429	13.75	13.33333333	13	20	15	10	7.5	6	6.666666667	5.714285714	6.25
A0A078BQI6	NaN	20	15	13.33333333	10	10	8.333333333	7.142857143	7.5	6.666666667	6	10	5	3.333333333	2.5	2	1.666666667	1.428571429	1.25	1.111111111	1	30	15	16.66666667	12.5	12	10	8.571428571	7.5	7.777777778	7	40	30	26.66666667	25	24	23.33333333	22.85714286	21.25	21.11111111	21	30	20	13.33333333	10	10	8.333333333	7.142857143	6.25
A0A078BQJ0	NaN	30	30	20	15	12	13.33333333	11.42857143	10	8.888888889	9	10	10	6.666666667	5	4	3.333333333	2.857142857	2.5	2.222222222	2	40	20	16.66666667	15	14	13.33333333	12.85714286	12.5	11.11111111	11	30	25	20	17.5	16	13.33333333	12.85714286	11.25	10	9	20	15	13.33333333	12.5	10	10	8.571428571	8.75
A0A078BQL1	NaN	40	30	26.66666667	20	18	15	14.28571429	13.75	12.22222222	12	10	5	3.333333333	2.5	2	3.333333333	2.857142857	2.5	2.222222222	2	60	35	23.33333333	17.5	16	15	12.85714286	12.5	12.22222222	11	40	35	23.33333333	20	18	16.66666667	15.71428571	15	14.44444444	13	20	20	16.66666667	12.5	10	10	10	11.25
A0A078BQM5	NaN	20	15	13.33333333	12.5	10	10	10	8.75	8.888888889	9	20	10	10	7.5	6	5	4.285714286	3.75	3.333333333	3	40	20	13.33333333	10	8	8.333333333	7.142857143	6.25	5.555555556	6	30	15	16.66666667	12.5	10	8.333333333	8.571428571	8.75	7.777777778	8	20	20	16.66666667	12.5	10	8.333333333	7.142857143	6.25
A0A078BQN7	NaN	40	25	20	17.5	16	13.33333333	12.85714286	12.5	11.11111111	10	30	15	10	7.5	6	5	4.285714286	3.75	3.333333333	3	40	20	13.33333333	12.5	12	10	8.571428571	7.5	7.777777778	7	30	25	23.33333333	20	20	20	17.14285714	16.25	15.55555556	14	40	25	20	17.5	16	13.33333333	12.85714286	12.5
A0A078BQP2	NaN	30	20	20	15	14	13.33333333	14.28571429	12.5	12.22222222	13	20	10	10	10	8	6.666666667	5.714285714	5	4.444444444	4	30	20	13.33333333	12.5	10	10	10	8.75	8.888888889	8	30	25	23.33333333	17.5	16	13.33333333	12.85714286	12.5	12.22222222	11	30	20	16.66666667	15	14	11.66666667	11.42857143	10
A0A078BS51	NaN	40	25	20	17.5	18	16.66666667	17.14285714	16.25	14.44444444	13	20	10	10	7.5	8	6.666666667	5.714285714	6.25	5.555555556	5	30	20	16.66666667	12.5	12	11.66666667	11.42857143	11.25	10	10	30	20	20	17.5	16	18.33333333	17.14285714	15	14.44444444	14	20	20	13.33333333	12.5	10	10	8.571428571	8.75
A0A078BS54	NaN	30	20	13.33333333	12.5	12	10	10	10	10	9	20	15	10	7.5	6	5	4.285714286	3.75	3.333333333	4	20	10	6.666666667	5	4	5	4.285714286	5	4.444444444	4	30	20	13.33333333	12.5	10	8.333333333	7.142857143	6.25	6.666666667	6	30	20	16.66666667	12.5	12	13.33333333	12.85714286	11.25
A0A078BS72	NaN	60	30	26.66666667	27.5	22	18.33333333	17.14285714	15	14.44444444	13	40	30	23.33333333	22.5	20	16.66666667	14.28571429	12.5	11.11111111	10	50	45	36.66666667	27.5	24	21.66666667	20	17.5	16.66666667	15	50	25	23.33333333	22.5	22	20	18.57142857	17.5	17.77777778	16	20	15	13.33333333	10	8	8.333333333	7.142857143	6.25
A0A078BS77	NaN	20	10	10	7.5	6	5	4.285714286	3.75	3.333333333	3	20	15	13.33333333	10	10	8.333333333	7.142857143	6.25	5.555555556	5	10	5	6.666666667	5	6	5	4.285714286	3.75	3.333333333	3	50	25	16.66666667	12.5	10	8.333333333	7.142857143	6.25	5.555555556	5	30	20	16.66666667	15	14	13.33333333	12.85714286	12.5
A0A078BS80	NaN	40	25	23.33333333	17.5	18	16.66666667	15.71428571	13.75	13.33333333	13	20	10	6.666666667	5	4	5	4.285714286	3.75	4.444444444	4	20	10	10	7.5	6	6.666666667	5.714285714	6.25	5.555555556	6	30	20	13.33333333	10	10	8.333333333	7.142857143	6.25	5.555555556	5	40	30	20	20	18	16.66666667	15.71428571	13.75
A0A078BTJ4	NaN	20	15	13.33333333	10	8	8.333333333	7.142857143	7.5	6.666666667	7	10	10	6.666666667	7.5	6	5	4.285714286	3.75	4.444444444	4	30	20	16.66666667	15	14	11.66666667	11.42857143	10	10	10	50	35	30	27.5	24	25	24.28571429	22.5	21.11111111	21	30	20	20	15	16	13.33333333	12.85714286	11.25
A0A078BTM6	NaN	30	20	13.33333333	10	8	8.333333333	7.142857143	7.5	7.777777778	7	30	20	16.66666667	15	12	10	8.571428571	8.75	7.777777778	8	30	15	16.66666667	12.5	10	11.66666667	10	8.75	8.888888889	8	40	20	13.33333333	12.5	10	10	10	8.75	7.777777778	8	30	20	16.66666667	15	16	15	12.85714286	11.25
A0A078BTN1	NaN	20	15	13.33333333	10	8	8.333333333	8.571428571	7.5	6.666666667	7	20	10	10	10	8	8.333333333	8.571428571	7.5	8.888888889	8	50	30	26.66666667	25	22	20	20	18.75	16.66666667	17	70	45	36.66666667	32.5	30	28.33333333	27.14285714	25	23.33333333	23	30	20	16.66666667	17.5	14	13.33333333	12.85714286	11.25
A0A0B7H0Y9	NaN	30	25	16.66666667	12.5	12	10	10	10	8.888888889	9	20	20	16.66666667	12.5	12	10	8.571428571	8.75	7.777777778	7	20	15	10	10	8	6.666666667	7.142857143	7.5	6.666666667	6	20	15	13.33333333	10	8	6.666666667	5.714285714	5	4.444444444	4	40	35	26.66666667	25	22	21.66666667	18.57142857	16.25
A0A0B7H2U2	NaN	40	20	13.33333333	12.5	10	10	8.571428571	7.5	6.666666667	7	20	10	6.666666667	5	6	5	5.714285714	5	5.555555556	5	20	15	10	10	8	6.666666667	5.714285714	6.25	5.555555556	5	10	10	6.666666667	7.5	6	5	4.285714286	3.75	3.333333333	3	30	15	16.66666667	15	12	13.33333333	12.85714286	13.75
A0A0B7H3M6	NaN	40	30	23.33333333	22.5	18	15	14.28571429	12.5	11.11111111	10	30	20	13.33333333	12.5	10	10	8.571428571	7.5	6.666666667	7	10	5	6.666666667	5	4	3.333333333	2.857142857	2.5	3.333333333	3	20	10	6.666666667	5	6	5	4.285714286	3.75	3.333333333	3	30	20	20	17.5	16	13.33333333	12.85714286	13.75
A0A0K2WN07	NaN	20	15	13.33333333	12.5	12	11.66666667	10	8.75	8.888888889	10	10	10	6.666666667	5	6	5	4.285714286	3.75	3.333333333	3	10	5	6.666666667	5	4	3.333333333	2.857142857	2.5	2.222222222	2	20	15	10	10	8	6.666666667	5.714285714	5	5.555555556	5	20	15	13.33333333	15	12	13.33333333	11.42857143	11.25
A0A0K2WNK1	NaN	40	20	16.66666667	15	14	15	12.85714286	13.75	12.22222222	12	20	10	6.666666667	5	4	5	5.714285714	5	4.444444444	4	30	20	16.66666667	15	12	11.66666667	11.42857143	10	8.888888889	9	50	30	23.33333333	20	16	15	12.85714286	12.5	12.22222222	13	20	15	10	10	8	8.333333333	7.142857143	7.5
A0A0K2WPR7	NaN	30	25	20	20	16	15	14.28571429	12.5	12.22222222	12	0	0	0	0	0	0	0	0	0	0	60	35	26.66666667	22.5	22	20	18.57142857	17.5	17.77777778	17	20	10	10	7.5	6	6.666666667	7.142857143	6.25	6.666666667	6	20	10	6.666666667	7.5	6	6.666666667	5.714285714	5
A0A0K3AQM0	NaN	40	20	16.66666667	12.5	12	11.66666667	11.42857143	11.25	11.11111111	10	40	20	20	20	16	15	17.14285714	15	15.55555556	16	30	20	16.66666667	15	14	15	12.85714286	12.5	12.22222222	12	60	40	33.33333333	27.5	22	18.33333333	15.71428571	15	14.44444444	14	20	15	13.33333333	10	10	8.333333333	10	10
A0A0K3AQN0	NaN	50	30	26.66666667	22.5	18	15	15.71428571	15	13.33333333	13	20	10	6.666666667	5	4	3.333333333	2.857142857	2.5	3.333333333	3	40	30	26.66666667	22.5	18	16.66666667	17.14285714	16.25	15.55555556	15	50	30	26.66666667	25	20	18.33333333	17.14285714	17.5	16.66666667	15	30	25	16.66666667	12.5	12	10	10	8.75
A0A0K3AQN5	NaN	40	25	23.33333333	22.5	20	16.66666667	15.71428571	15	14.44444444	14	20	15	10	7.5	6	6.666666667	5.714285714	5	5.555555556	5	30	15	13.33333333	12.5	12	10	10	10	10	9	30	20	16.66666667	15	12	11.66666667	12.85714286	12.5	11.11111111	10	40	30	23.33333333	22.5	18	20	20	18.75
A0A0K3AQR2	NaN	40	25	26.66666667	22.5	18	15	14.28571429	13.75	14.44444444	13	10	5	6.666666667	5	4	3.333333333	2.857142857	3.75	3.333333333	3	30	20	13.33333333	10	10	8.333333333	8.571428571	8.75	7.777777778	7	30	15	16.66666667	15	14	11.66666667	12.85714286	12.5	11.11111111	11	20	15	13.33333333	10	10	8.333333333	8.571428571	7.5
A0A0K3AQR5	NaN	20	15	10	10	10	8.333333333	7.142857143	6.25	5.555555556	6	20	10	10	10	8	6.666666667	5.714285714	6.25	5.555555556	5	20	15	13.33333333	10	10	8.333333333	7.142857143	6.25	6.666666667	7	30	20	20	17.5	14	11.66666667	10	10	10	9	20	10	10	7.5	6	5	4.285714286	3.75
A0A0K3AQW3	NaN	40	25	20	17.5	16	16.66666667	14.28571429	13.75	12.22222222	11	20	15	13.33333333	10	8	6.666666667	5.714285714	6.25	6.666666667	6	30	20	20	20	18	16.66666667	14.28571429	12.5	11.11111111	11	50	35	30	25	24	23.33333333	22.85714286	21.25	21.11111111	20	20	15	13.33333333	10	8	8.333333333	7.142857143	6.25
A0A0K3AR19	NaN	20	15	10	12.5	10	10	10	8.75	8.888888889	8	10	5	6.666666667	5	4	3.333333333	2.857142857	2.5	2.222222222	2	20	15	13.33333333	12.5	10	10	8.571428571	8.75	7.777777778	8	40	25	20	20	20	16.66666667	15.71428571	13.75	13.33333333	13	50	30	26.66666667	22.5	20	18.33333333	18.57142857	17.5
A0A0K3AR25	NaN	20	10	10	7.5	8	6.666666667	7.142857143	6.25	5.555555556	5	30	20	16.66666667	15	14	13.33333333	12.85714286	12.5	12.22222222	11	20	15	10	12.5	10	10	8.571428571	7.5	6.666666667	6	40	20	20	15	12	10	8.571428571	10	10	10	50	35	30	25	24	21.66666667	21.42857143	20
A0A0K3AR51	NaN	60	35	26.66666667	25	22	21.66666667	21.42857143	21.25	20	21	30	15	10	7.5	8	6.666666667	5.714285714	5	5.555555556	5	50	30	20	20	16	15	12.85714286	11.25	11.11111111	10	50	25	23.33333333	20	18	16.66666667	14.28571429	13.75	13.33333333	12	50	30	20	17.5	16	13.33333333	12.85714286	11.25
A0A0K3AR66	NaN	40	25	23.33333333	20	18	15	14.28571429	13.75	14.44444444	14	20	10	6.666666667	7.5	6	5	5.714285714	5	5.555555556	6	20	10	6.666666667	7.5	6	5	4.285714286	3.75	3.333333333	3	30	15	10	10	8	6.666666667	5.714285714	5	4.444444444	4	60	35	30	25	22	21.66666667	20	22.5
A0A0K3AR81	NaN	20	10	10	7.5	6	6.666666667	5.714285714	5	4.444444444	5	10	10	6.666666667	7.5	6	6.666666667	5.714285714	5	4.444444444	4	50	30	23.33333333	20	18	15	15.71428571	15	14.44444444	13	70	55	46.66666667	37.5	34	30	27.14285714	26.25	25.55555556	24	30	15	10	10	8	6.666666667	7.142857143	6.25
A0A0K3ARA3	NaN	30	25	16.66666667	15	14	11.66666667	11.42857143	11.25	11.11111111	10	30	15	13.33333333	10	8	6.666666667	5.714285714	6.25	5.555555556	5	30	20	16.66666667	17.5	16	15	12.85714286	12.5	11.11111111	11	50	25	20	17.5	16	15	14.28571429	12.5	11.11111111	11	30	25	23.33333333	20	16	13.33333333	12.85714286	11.25
A0A0K3ARA6	NaN	30	20	20	17.5	14	15	14.28571429	12.5	12.22222222	12	0	0	0	0	0	0	0	0	0	0	30	20	13.33333333	10	8	6.666666667	5.714285714	6.25	6.666666667	7	40	30	26.66666667	25	24	21.66666667	21.42857143	20	17.77777778	17	30	20	16.66666667	17.5	16	16.66666667	15.71428571	13.75
A0A0K3ARD0	NaN	30	15	10	7.5	8	6.666666667	5.714285714	5	4.444444444	4	30	20	16.66666667	12.5	12	11.66666667	10	10	10	9	30	20	13.33333333	12.5	12	11.66666667	11.42857143	10	8.888888889	9	20	15	13.33333333	12.5	10	8.333333333	8.571428571	7.5	6.666666667	7	20	15	13.33333333	12.5	10	8.333333333	8.571428571	8.75
A0A0K3ARD1	NaN	40	20	20	17.5	16	13.33333333	12.85714286	11.25	10	10	10	5	3.333333333	2.5	2	1.666666667	1.428571429	2.5	2.222222222	2	20	15	13.33333333	10	10	10	10	8.75	7.777777778	7	40	25	20	17.5	14	13.33333333	15.71428571	15	13.33333333	13	20	15	10	10	8	8.333333333	8.571428571	7.5
A0A0K3ARD8	NaN	40	25	16.66666667	12.5	16	13.33333333	11.42857143	10	10	9	10	5	6.666666667	5	4	3.333333333	2.857142857	2.5	3.333333333	3	20	10	10	7.5	8	6.666666667	5.714285714	5	5.555555556	5	40	25	20	17.5	14	13.33333333	11.42857143	10	8.888888889	10	10	5	3.333333333	2.5	2	1.666666667	2.857142857	2.5
A0A0K3ARH1	NaN	20	20	13.33333333	12.5	12	11.66666667	11.42857143	11.25	11.11111111	11	30	15	10	10	8	8.333333333	8.571428571	7.5	6.666666667	6	20	15	10	7.5	6	6.666666667	5.714285714	6.25	5.555555556	5	40	25	20	20	16	15	14.28571429	13.75	12.22222222	12	20	15	10	10	10	8.333333333	8.571428571	8.75
A0A0K3ARN9	NaN	60	35	23.33333333	20	16	15	14.28571429	15	14.44444444	13	0	0	0	0	0	0	0	0	0	0	30	20	16.66666667	17.5	16	13.33333333	12.85714286	12.5	11.11111111	10	20	15	13.33333333	10	10	8.333333333	7.142857143	7.5	7.777777778	8	30	20	16.66666667	15	12	10	8.571428571	7.5
A0A0K3ARQ1	NaN	30	25	16.66666667	12.5	10	NaN	NaN	NaN	NaN	NaN	10	10	6.666666667	5	4	NaN	NaN	NaN	NaN	NaN	10	5	3.333333333	2.5	2	NaN	NaN	NaN	NaN	NaN	30	20	13.33333333	10	8	NaN	NaN	NaN	NaN	NaN	10	5	3.333333333	2.5	2	NaN	NaN	NaN
A0A0K3ARQ4	NaN	20	20	13.33333333	12.5	12	11.66666667	10	10	8.888888889	8	10	10	6.666666667	5	6	5	4.285714286	3.75	3.333333333	3	40	25	16.66666667	12.5	10	11.66666667	11.42857143	11.25	10	10	30	20	13.33333333	12.5	10	10	10	10	10	10	30	20	13.33333333	12.5	10	10	8.571428571	8.75
A0A0K3ART0	NaN	30	30	20	15	16	13.33333333	12.85714286	12.5	11.11111111	11	30	15	13.33333333	10	10	10	8.571428571	7.5	6.666666667	6	20	15	13.33333333	10	8	8.333333333	8.571428571	7.5	6.666666667	6	40	30	23.33333333	17.5	14	11.66666667	10	8.75	8.888888889	8	50	35	26.66666667	22.5	18	18.33333333	15.71428571	13.75
A0A0K3ART6	NaN	40	20	20	17.5	14	13.33333333	11.42857143	10	10	10	20	10	10	10	8	8.333333333	7.142857143	6.25	6.666666667	7	20	15	10	7.5	8	6.666666667	5.714285714	5	4.444444444	4	20	10	10	7.5	6	6.666666667	5.714285714	6.25	5.555555556	5	30	20	16.66666667	15	14	13.33333333	12.85714286	12.5
A0A0K3ARV3	NaN	20	15	13.33333333	10	8	8.333333333	8.571428571	7.5	6.666666667	6	10	5	6.666666667	5	4	3.333333333	2.857142857	2.5	2.222222222	2	30	20	13.33333333	10	10	10	10	8.75	7.777777778	7	40	35	26.66666667	20	16	13.33333333	11.42857143	12.5	12.22222222	12	20	10	10	7.5	8	6.666666667	7.142857143	6.25
A0A0K3ARZ7	NaN	20	20	13.33333333	12.5	10	10	11.42857143	10	8.888888889	9	10	10	6.666666667	5	4	3.333333333	2.857142857	3.75	3.333333333	3	30	20	16.66666667	12.5	14	13.33333333	11.42857143	10	10	10	30	20	16.66666667	15	14	11.66666667	12.85714286	11.25	11.11111111	12	40	25	20	17.5	16	15	12.85714286	11.25
A0A0K3ARZ8	NaN	20	20	16.66666667	15	12	11.66666667	12.85714286	12.5	12.22222222	11	10	5	3.333333333	2.5	2	1.666666667	1.428571429	1.25	1.111111111	1	30	20	16.66666667	12.5	12	13.33333333	11.42857143	12.5	12.22222222	11	20	20	20	15	14	11.66666667	10	10	10	9	20	15	13.33333333	12.5	12	11.66666667	10	10
A0A0K3AS36	NaN	60	45	43.33333333	35	30	28.33333333	28.57142857	26.25	25.55555556	24	10	5	3.333333333	5	4	3.333333333	2.857142857	2.5	2.222222222	2	40	25	20	15	14	13.33333333	12.85714286	12.5	11.11111111	10	60	50	43.33333333	40	36	36.66666667	38.57142857	36.25	33.33333333	31	30	20	20	17.5	14	13.33333333	14.28571429	13.75
A0A0K3AS38	NaN	30	15	10	10	10	NaN	NaN	NaN	NaN	NaN	10	5	3.333333333	2.5	2	NaN	NaN	NaN	NaN	NaN	0	0	0	0	0	NaN	NaN	NaN	NaN	NaN	10	5	3.333333333	2.5	2	NaN	NaN	NaN	NaN	NaN	10	10	6.666666667	5	4	NaN	NaN	NaN
A0A0K3AS56	NaN	20	15	10	10	10	8.333333333	8.571428571	7.5	7.777777778	8	10	5	3.333333333	2.5	2	1.666666667	1.428571429	1.25	1.111111111	1	30	25	16.66666667	17.5	14	11.66666667	10	10	10	10	40	30	20	17.5	14	11.66666667	11.42857143	10	11.11111111	11	40	30	20	17.5	14	11.66666667	10	10
A0A0K3AS76	NaN	30	20	16.66666667	15	12	11.66666667	11.42857143	11.25	11.11111111	11	30	15	10	7.5	6	5	5.714285714	5	4.444444444	5	20	10	6.666666667	5	4	3.333333333	2.857142857	3.75	3.333333333	3	20	15	13.33333333	10	8	6.666666667	7.142857143	6.25	6.666666667	6	30	25	23.33333333	20	18	16.66666667	15.71428571	15
A0A0K3AS98	NaN	40	25	16.66666667	15	16	13.33333333	11.42857143	10	10	10	10	5	3.333333333	5	4	3.333333333	4.285714286	3.75	3.333333333	3	30	25	20	15	14	13.33333333	11.42857143	11.25	10	10	30	20	16.66666667	15	12	10	10	10	8.888888889	9	20	15	10	12.5	10	10	8.571428571	8.75
A0A0K3ASB0	NaN	30	20	13.33333333	12.5	12	10	8.571428571	8.75	7.777777778	7	10	5	3.333333333	2.5	2	1.666666667	1.428571429	1.25	1.111111111	1	20	15	16.66666667	12.5	10	11.66666667	10	8.75	8.888888889	8	40	25	20	17.5	18	15	12.85714286	12.5	12.22222222	11	20	10	6.666666667	5	4	5	4.285714286	3.75
A0A0K3ASB3	NaN	30	20	13.33333333	12.5	12	11.66666667	11.42857143	10	10	9	20	10	10	10	8	6.666666667	5.714285714	6.25	5.555555556	5	20	15	10	12.5	10	8.333333333	7.142857143	6.25	5.555555556	5	30	15	10	7.5	6	5	5.714285714	5	4.444444444	5	30	20	20	20	18	15	14.28571429	12.5
A0A0K3ASB6	NaN	40	25	16.66666667	15	12	10	11.42857143	10	10	9	20	10	10	7.5	8	8.333333333	7.142857143	6.25	5.555555556	5	20	15	13.33333333	10	8	8.333333333	7.142857143	7.5	6.666666667	7	50	25	23.33333333	20	18	16.66666667	15.71428571	15	14.44444444	14	20	15	13.33333333	10	10	10	10	10
A0A0K3ASC2	NaN	40	20	20	17.5	16	15	12.85714286	12.5	12.22222222	12	20	15	13.33333333	10	8	6.666666667	5.714285714	5	4.444444444	5	30	25	20	15	14	11.66666667	11.42857143	10	10	9	40	25	20	15	12	11.66666667	10	10	12.22222222	11	50	35	23.33333333	20	20	21.66666667	20	18.75
A0A0K3ASF2	NaN	30	20	13.33333333	12.5	12	11.66666667	10	10	10	9	10	10	6.666666667	5	4	3.333333333	2.857142857	2.5	2.222222222	2	30	20	16.66666667	12.5	12	10	10	10	8.888888889	9	30	25	20	17.5	16	15	14.28571429	13.75	13.33333333	12	20	15	13.33333333	12.5	12	10	10	10
A0A0K3ASG1	NaN	50	40	33.33333333	25	22	20	18.57142857	18.75	18.88888889	17	20	10	10	7.5	6	5	4.285714286	5	4.444444444	4	20	15	10	7.5	6	5	4.285714286	5	4.444444444	4	30	25	20	20	18	15	12.85714286	11.25	10	9	20	10	10	7.5	6	6.666666667	5.714285714	6.25
A0A0K3ASH9	NaN	30	20	16.66666667	12.5	12	10	10	8.75	8.888888889	9	20	10	6.666666667	5	8	6.666666667	5.714285714	5	4.444444444	4	40	25	23.33333333	20	16	13.33333333	11.42857143	13.75	12.22222222	12	50	25	20	15	16	16.66666667	14.28571429	12.5	12.22222222	13	30	20	16.66666667	12.5	12	11.66666667	10	11.25
A0A0K3ASI8	NaN	30	25	16.66666667	15	14	13.33333333	12.85714286	12.5	12.22222222	11	10	10	6.666666667	5	4	3.333333333	2.857142857	2.5	2.222222222	2	30	20	13.33333333	12.5	12	11.66666667	11.42857143	10	10	9	40	20	20	17.5	16	13.33333333	14.28571429	12.5	11.11111111	10	20	15	10	10	8	6.666666667	5.714285714	5
A0A0K3ASR6	NaN	40	30	23.33333333	17.5	16	15	12.85714286	13.75	12.22222222	12	20	15	10	10	8	6.666666667	5.714285714	6.25	5.555555556	5	20	15	13.33333333	12.5	12	10	8.571428571	7.5	7.777777778	8	40	20	16.66666667	17.5	16	15	12.85714286	12.5	11.11111111	10	40	35	23.33333333	20	18	16.66666667	15.71428571	15
A0A0K3AST3	NaN	30	20	16.66666667	12.5	12	11.66666667	12.85714286	11.25	10	9	0	0	0	0	0	0	0	0	0	0	10	10	6.666666667	7.5	6	6.666666667	5.714285714	5	4.444444444	4	20	20	13.33333333	10	10	8.333333333	8.571428571	7.5	6.666666667	7	20	10	10	7.5	6	5	4.285714286	3.75
A0A0K3AST9	NaN	40	25	20	17.5	16	13.33333333	11.42857143	11.25	10	9	30	20	16.66666667	15	16	15	12.85714286	12.5	11.11111111	10	40	25	20	15	12	10	10	10	8.888888889	9	40	25	20	15	14	13.33333333	11.42857143	11.25	11.11111111	10	40	20	16.66666667	12.5	12	11.66666667	10	8.75
A0A0K3ASY3	NaN	40	20	16.66666667	15	12	10	10	10	8.888888889	8	0	0	0	0	0	0	0	0	0	0	20	20	13.33333333	12.5	10	8.333333333	7.142857143	6.25	5.555555556	5	30	20	13.33333333	12.5	12	10	8.571428571	7.5	6.666666667	6	20	10	10	10	8	6.666666667	7.142857143	6.25
A0A0K3AT08	NaN	30	15	13.33333333	10	10	10	8.571428571	7.5	8.888888889	8	10	10	6.666666667	7.5	6	5	4.285714286	5	4.444444444	4	20	15	10	7.5	6	6.666666667	5.714285714	5	5.555555556	6	10	5	6.666666667	5	6	5	4.285714286	3.75	3.333333333	3	40	25	23.33333333	20	18	16.66666667	18.57142857	17.5
A0A0K3AT19	NaN	20	15	13.33333333	10	10	8.333333333	8.571428571	7.5	7.777777778	7	10	5	6.666666667	5	6	5	4.285714286	5	4.444444444	4	10	10	6.666666667	7.5	6	5	4.285714286	5	4.444444444	5	20	10	6.666666667	5	4	3.333333333	2.857142857	3.75	3.333333333	3	30	25	20	17.5	16	13.33333333	14.28571429	13.75
A0A0K3AT43	NaN	30	20	16.66666667	12.5	14	13.33333333	14.28571429	12.5	11.11111111	11	10	10	6.666666667	7.5	6	5	5.714285714	6.25	5.555555556	5	20	15	10	7.5	6	6.666666667	7.142857143	6.25	5.555555556	6	30	15	13.33333333	12.5	12	10	11.42857143	11.25	10	10	40	20	16.66666667	15	14	13.33333333	12.85714286	11.25
A0A0K3AT65	NaN	10	5	6.666666667	5	4	3.333333333	4.285714286	3.75	3.333333333	3	20	10	10	7.5	6	5	4.285714286	5	4.444444444	5	50	25	16.66666667	17.5	14	11.66666667	10	8.75	7.777777778	8	40	20	16.66666667	15	12	11.66666667	10	10	8.888888889	9	10	10	6.666666667	7.5	6	5	4.285714286	5
A0A0K3AT95	NaN	20	15	10	7.5	NaN	NaN	NaN	NaN	NaN	NaN	10	5	3.333333333	2.5	NaN	NaN	NaN	NaN	NaN	NaN	10	5	3.333333333	5	NaN	NaN	NaN	NaN	NaN	NaN	10	10	6.666666667	5	NaN	NaN	NaN	NaN	NaN	NaN	10	5	3.333333333	2.5	NaN	NaN	NaN	NaN
A0A0K3ATD0	NaN	40	30	20	20	18	15	14.28571429	13.75	13.33333333	13	20	10	10	7.5	6	5	4.285714286	3.75	4.444444444	4	50	35	33.33333333	25	22	23.33333333	22.85714286	22.5	20	19	40	25	23.33333333	17.5	14	13.33333333	12.85714286	12.5	13.33333333	12	30	25	16.66666667	12.5	14	11.66666667	12.85714286	11.25
A0A0K3ATL3	NaN	30	15	13.33333333	15	14	11.66666667	10	10	10	10	10	5	3.333333333	2.5	2	1.666666667	1.428571429	1.25	1.111111111	1	40	25	16.66666667	12.5	14	11.66666667	10	10	10	11	40	30	20	17.5	14	13.33333333	12.85714286	13.75	12.22222222	12	20	10	10	7.5	8	6.666666667	7.142857143	6.25
A0A0K3ATN9	NaN	50	35	26.66666667	25	20	18.33333333	15.71428571	15	13.33333333	12	20	10	6.666666667	7.5	6	5	5.714285714	5	5.555555556	5	30	20	16.66666667	15	12	11.66666667	10	10	8.888888889	8	40	25	26.66666667	20	16	15	14.28571429	13.75	12.22222222	12	20	15	10	7.5	6	6.666666667	5.714285714	6.25
A0A0K3ATT8	NaN	30	20	16.66666667	15	12	13.33333333	11.42857143	10	10	10	20	10	10	10	8	6.666666667	5.714285714	6.25	5.555555556	5	20	20	16.66666667	12.5	10	8.333333333	7.142857143	6.25	6.666666667	6	40	25	20	15	12	10	8.571428571	8.75	7.777777778	7	30	20	16.66666667	15	12	10	11.42857143	10
A0A0K3ATU3	NaN	30	15	10	10	8	6.666666667	5.714285714	5	5.555555556	5	20	15	10	7.5	8	6.666666667	5.714285714	5	4.444444444	5	30	20	13.33333333	10	10	10	8.571428571	8.75	8.888888889	8	20	20	16.66666667	17.5	14	13.33333333	12.85714286	11.25	11.11111111	11	20	15	16.66666667	12.5	10	10	10	8.75
A0A0K3AU39	NaN	30	15	13.33333333	10	10	8.333333333	10	8.75	7.777777778	7	10	5	6.666666667	5	4	5	4.285714286	3.75	4.444444444	4	30	20	16.66666667	15	14	11.66666667	10	8.75	8.888888889	9	40	20	16.66666667	12.5	14	13.33333333	11.42857143	11.25	11.11111111	10	40	30	20	20	18	16.66666667	15.71428571	15
A0A0K3AU45	NaN	30	20	16.66666667	12.5	12	11.66666667	11.42857143	11.25	11.11111111	10	10	5	6.666666667	5	4	3.333333333	2.857142857	2.5	2.222222222	2	30	20	16.66666667	12.5	12	10	8.571428571	8.75	7.777777778	7	40	35	23.33333333	20	16	15	14.28571429	13.75	14.44444444	15	30	15	13.33333333	12.5	10	10	10	8.75
A0A0K3AU53	NaN	30	20	16.66666667	15	12	10	10	8.75	8.888888889	9	20	15	10	10	10	8.333333333	7.142857143	7.5	7.777777778	7	30	20	13.33333333	12.5	12	10	10	8.75	10	9	40	25	16.66666667	15	14	11.66666667	11.42857143	11.25	11.11111111	11	20	15	10	10	8	8.333333333	8.571428571	8.75
A0A0K3AU54	NaN	30	20	13.33333333	12.5	10	10	10	8.75	8.888888889	9	10	5	6.666666667	5	4	3.333333333	2.857142857	2.5	2.222222222	2	30	25	16.66666667	12.5	12	11.66666667	11.42857143	10	8.888888889	9	50	30	23.33333333	17.5	16	13.33333333	12.85714286	12.5	12.22222222	11	20	15	13.33333333	10	8	6.666666667	5.714285714	6.25
A0A0K3AU60	NaN	20	15	13.33333333	10	8	6.666666667	5.714285714	6.25	5.555555556	6	10	5	6.666666667	5	4	3.333333333	2.857142857	2.5	3.333333333	3	30	15	13.33333333	10	10	10	8.571428571	7.5	6.666666667	7	20	15	10	7.5	8	8.333333333	7.142857143	7.5	7.777777778	7	20	10	10	10	8	8.333333333	8.571428571	7.5
A0A0K3AU72	NaN	40	25	23.33333333	20	18	16.66666667	15.71428571	13.75	13.33333333	13	20	10	6.666666667	5	4	5	4.285714286	3.75	3.333333333	3	40	30	20	17.5	16	16.66666667	15.71428571	15	14.44444444	15	60	55	46.66666667	42.5	42	40	35.71428571	35	33.33333333	30	20	15	13.33333333	10	12	10	8.571428571	7.5
A0A0K3AU93	NaN	40	25	23.33333333	22.5	18	16.66666667	15.71428571	15	13.33333333	13	20	10	6.666666667	5	4	3.333333333	4.285714286	3.75	3.333333333	4	40	40	30	22.5	20	16.66666667	18.57142857	16.25	15.55555556	14	40	30	26.66666667	20	20	18.33333333	17.14285714	15	14.44444444	14	50	30	23.33333333	17.5	14	11.66666667	11.42857143	10
A0A0K3AU99	NaN	10	5	3.333333333	2.5	4	3.333333333	2.857142857	2.5	NaN	NaN	0	0	0	0	0	0	0	0	NaN	NaN	10	10	6.666666667	5	4	3.333333333	2.857142857	2.5	NaN	NaN	10	10	6.666666667	5	4	3.333333333	4.285714286	3.75	NaN	NaN	10	10	6.666666667	5	6	5	4.285714286	3.75
A0A0K3AUB2	NaN	20	15	13.33333333	10	10	8.333333333	7.142857143	7.5	6.666666667	7	10	5	3.333333333	2.5	2	1.666666667	1.428571429	1.25	1.111111111	1	10	10	10	7.5	6	6.666666667	5.714285714	6.25	5.555555556	5	30	20	20	15	16	15	15.71428571	15	14.44444444	14	20	15	13.33333333	12.5	10	10	8.571428571	7.5
A0A0K3AUD2	NaN	40	25	16.66666667	17.5	16	13.33333333	14.28571429	12.5	11.11111111	10	10	10	6.666666667	5	4	3.333333333	4.285714286	3.75	3.333333333	3	30	20	16.66666667	17.5	14	13.33333333	11.42857143	10	10	9	40	30	23.33333333	20	18	16.66666667	18.57142857	17.5	16.66666667	15	40	30	20	17.5	16	15	14.28571429	12.5
A0A0K3AUE4	NaN	70	50	40	37.5	32	30	27.14285714	23.75	22.22222222	21	30	15	13.33333333	10	8	6.666666667	7.142857143	6.25	6.666666667	6	50	30	26.66666667	22.5	22	21.66666667	20	18.75	17.77777778	17	60	40	30	22.5	20	18.33333333	15.71428571	15	15.55555556	14	20	10	6.666666667	7.5	6	6.666666667	5.714285714	5
A0A0K3AUF6	NaN	30	20	16.66666667	15	14	13.33333333	12.85714286	11.25	10	9	20	15	10	10	8	6.666666667	5.714285714	5	4.444444444	4	40	25	16.66666667	12.5	10	10	8.571428571	8.75	8.888888889	9	30	25	23.33333333	20	16	13.33333333	11.42857143	10	8.888888889	9	30	20	16.66666667	12.5	10	8.333333333	8.571428571	7.5
A0A0K3AUI7	NaN	60	40	40	37.5	34	33.33333333	34.28571429	31.25	31.11111111	32	20	15	10	10	8	6.666666667	7.142857143	6.25	5.555555556	5	40	35	33.33333333	30	26	26.66666667	24.28571429	21.25	18.88888889	18	60	50	46.66666667	37.5	36	33.33333333	32.85714286	30	28.88888889	29	40	20	16.66666667	17.5	16	13.33333333	14.28571429	12.5
A0A0K3AUI8	NaN	50	35	26.66666667	20	16	15	15.71428571	15	15.55555556	15	20	10	6.666666667	5	6	5	4.285714286	3.75	3.333333333	3	50	30	20	17.5	14	11.66666667	12.85714286	11.25	10	10	30	30	20	15	12	11.66666667	10	10	10	10	20	10	10	10	8	6.666666667	7.142857143	6.25
A0A0K3AUJ9	NaN	30	25	20	15	14	11.66666667	11.42857143	11.25	11.11111111	10	10	5	3.333333333	2.5	2	1.666666667	1.428571429	1.25	1.111111111	1	20	15	13.33333333	12.5	12	10	8.571428571	8.75	7.777777778	9	20	15	13.33333333	12.5	10	8.333333333	8.571428571	8.75	7.777777778	8	40	25	20	15	14	15	12.85714286	12.5
A0A0K3AUP0	NaN	50	35	33.33333333	35	32	31.66666667	28.57142857	27.5	25.55555556	24	20	15	13.33333333	10	8	6.666666667	5.714285714	5	4.444444444	5	30	20	16.66666667	15	12	11.66666667	10	10	8.888888889	8	30	20	16.66666667	15	14	13.33333333	11.42857143	10	10	10	20	15	16.66666667	15	14	11.66666667	11.42857143	10
A0A0K3AUQ6	NaN	30	20	13.33333333	10	8	6.666666667	5.714285714	5	4.444444444	4	20	15	10	7.5	8	6.666666667	5.714285714	6.25	6.666666667	7	20	15	13.33333333	12.5	12	10	10	10	8.888888889	9	30	20	13.33333333	10	10	8.333333333	10	8.75	8.888888889	8	20	15	10	10	8	8.333333333	7.142857143	6.25
A0A0K3AUR0	NaN	30	15	16.66666667	12.5	12	11.66666667	10	10	8.888888889	9	10	10	6.666666667	5	4	5	4.285714286	3.75	3.333333333	3	30	15	13.33333333	10	8	8.333333333	10	8.75	8.888888889	8	40	25	16.66666667	17.5	14	13.33333333	12.85714286	11.25	10	9	20	15	10	10	8	6.666666667	7.142857143	6.25
A0A0K3AUR1	NaN	20	10	10	7.5	6	6.666666667	5.714285714	5	4.444444444	4	10	10	10	7.5	8	6.666666667	5.714285714	5	4.444444444	4	30	20	16.66666667	15	14	11.66666667	11.42857143	11.25	11.11111111	10	40	20	13.33333333	12.5	12	10	10	10	10	9	30	20	16.66666667	12.5	12	11.66666667	11.42857143	10
A0A0K3AUS7	NaN	30	25	23.33333333	20	18	18.33333333	15.71428571	15	15.55555556	14	20	20	13.33333333	10	12	10	11.42857143	10	8.888888889	8	50	30	30	27.5	24	25	24.28571429	22.5	21.11111111	20	50	40	36.66666667	32.5	30	28.33333333	28.57142857	27.5	26.66666667	24	30	20	16.66666667	15	14	11.66666667	11.42857143	11.25
A0A0K3AUT5	NaN	30	15	13.33333333	12.5	10	10	10	10	8.888888889	9	10	10	6.666666667	5	4	3.333333333	4.285714286	3.75	3.333333333	3	40	35	26.66666667	25	22	20	18.57142857	17.5	16.66666667	15	40	25	20	20	16	16.66666667	14.28571429	13.75	13.33333333	14	50	25	16.66666667	15	16	13.33333333	12.85714286	12.5
A0A0K3AUU0	NaN	40	30	20	15	16	13.33333333	14.28571429	12.5	12.22222222	11	10	10	6.666666667	7.5	6	5	4.285714286	3.75	3.333333333	3	30	20	13.33333333	10	10	10	8.571428571	8.75	8.888888889	9	30	20	20	17.5	16	15	12.85714286	12.5	13.33333333	13	40	25	16.66666667	15	14	11.66666667	11.42857143	10
A0A0K3AUV6	NaN	10	10	6.666666667	5	4	3.333333333	2.857142857	2.5	2.222222222	3	30	20	16.66666667	15	14	15	14.28571429	12.5	12.22222222	13	30	20	20	17.5	16	15	14.28571429	13.75	13.33333333	13	40	25	20	17.5	14	15	14.28571429	13.75	13.33333333	12	20	15	10	7.5	8	8.333333333	7.142857143	7.5
A0A0K3AUY4	NaN	30	25	16.66666667	15	12	13.33333333	11.42857143	11.25	10	10	10	5	3.333333333	2.5	2	1.666666667	1.428571429	1.25	1.111111111	1	40	25	20	17.5	16	13.33333333	12.85714286	11.25	10	10	30	20	20	17.5	16	16.66666667	15.71428571	15	13.33333333	12	30	20	13.33333333	12.5	10	8.333333333	7.142857143	7.5
A0A0K3AUY5	NaN	20	10	10	7.5	6	5	NaN	NaN	NaN	NaN	0	0	0	0	0	0	NaN	NaN	NaN	NaN	50	25	20	15	12	10	NaN	NaN	NaN	NaN	10	5	3.333333333	2.5	2	1.666666667	NaN	NaN	NaN	NaN	30	15	10	10	10	8.333333333	NaN	NaN
A0A0K3AUZ8	NaN	20	10	6.666666667	5	6	5	4.285714286	3.75	NaN	NaN	10	5	3.333333333	2.5	4	3.333333333	2.857142857	2.5	NaN	NaN	10	5	6.666666667	5	4	3.333333333	2.857142857	2.5	NaN	NaN	20	10	6.666666667	5	4	3.333333333	4.285714286	3.75	NaN	NaN	20	15	13.33333333	10	10	10	8.571428571	8.75
A0A0K3AV08	NaN	30	30	23.33333333	17.5	16	15	14.28571429	12.5	12.22222222	11	20	20	13.33333333	10	8	6.666666667	7.142857143	7.5	7.777777778	7	30	25	16.66666667	15	16	13.33333333	11.42857143	10	8.888888889	9	40	25	20	15	14	13.33333333	12.85714286	12.5	12.22222222	12	20	20	13.33333333	10	12	11.66666667	10	8.75
A0A0K3AV45	NaN	30	20	16.66666667	15	14	11.66666667	11.42857143	10	8.888888889	9	10	5	3.333333333	5	4	3.333333333	4.285714286	3.75	3.333333333	3	20	20	13.33333333	15	12	13.33333333	11.42857143	11.25	11.11111111	10	20	15	13.33333333	12.5	10	10	8.571428571	8.75	7.777777778	8	30	20	16.66666667	15	14	11.66666667	10	8.75
A0A0K3AV61	NaN	30	25	20	17.5	18	15	12.85714286	12.5	11.11111111	10	10	5	3.333333333	2.5	2	1.666666667	1.428571429	1.25	1.111111111	1	40	30	23.33333333	17.5	16	13.33333333	12.85714286	11.25	10	9	40	20	13.33333333	12.5	10	8.333333333	7.142857143	6.25	5.555555556	6	20	15	10	7.5	6	5	4.285714286	5
A0A0K3AV89	NaN	50	30	23.33333333	22.5	20	20	18.57142857	17.5	16.66666667	16	20	15	10	10	8	6.666666667	5.714285714	6.25	5.555555556	5	50	40	30	30	30	25	21.42857143	18.75	17.77777778	16	40	30	30	22.5	18	16.66666667	17.14285714	17.5	15.55555556	16	30	20	16.66666667	12.5	12	10	8.571428571	8.75
A0A0K3AVC3	NaN	30	15	13.33333333	12.5	12	10	8.571428571	8.75	7.777777778	8	30	20	13.33333333	10	10	10	8.571428571	7.5	8.888888889	9	30	15	16.66666667	15	12	11.66666667	10	10	10	9	30	20	13.33333333	12.5	10	10	10	8.75	8.888888889	8	30	15	13.33333333	10	12	10	10	10
A0A0K3AVC7	NaN	40	30	23.33333333	22.5	20	18.33333333	15.71428571	16.25	14.44444444	14	10	10	6.666666667	5	4	3.333333333	4.285714286	3.75	3.333333333	3	20	15	10	10	8	8.333333333	8.571428571	8.75	7.777777778	7	30	25	16.66666667	15	12	10	8.571428571	7.5	6.666666667	6	30	20	16.66666667	15	14	13.33333333	12.85714286	11.25
A0A0K3AVD6	NaN	40	30	26.66666667	22.5	18	20	18.57142857	16.25	15.55555556	15	10	5	3.333333333	2.5	2	1.666666667	1.428571429	1.25	2.222222222	2	20	15	13.33333333	12.5	10	10	10	8.75	8.888888889	8	20	20	20	15	16	13.33333333	14.28571429	12.5	13.33333333	12	40	20	20	15	12	11.66666667	10	8.75
A0A0K3AVF4	NaN	30	25	20	15	14	13.33333333	11.42857143	12.5	11.11111111	12	20	10	10	10	8	6.666666667	5.714285714	5	4.444444444	4	30	20	13.33333333	12.5	14	13.33333333	12.85714286	12.5	11.11111111	11	40	25	20	17.5	14	13.33333333	11.42857143	11.25	10	10	30	25	16.66666667	15	14	15	12.85714286	12.5
A0A0K3AVG3	NaN	30	15	13.33333333	12.5	12	11.66666667	11.42857143	10	8.888888889	9	10	5	3.333333333	2.5	2	1.666666667	1.428571429	1.25	1.111111111	1	10	5	3.333333333	2.5	2	1.666666667	1.428571429	1.25	1.111111111	1	10	5	3.333333333	5	4	3.333333333	2.857142857	2.5	2.222222222	2	20	15	13.33333333	12.5	10	11.66666667	11.42857143	10
A0A0K3AVK9	NaN	20	20	13.33333333	12.5	10	8.333333333	8.571428571	7.5	6.666666667	7	30	15	13.33333333	10	12	10	8.571428571	7.5	6.666666667	6	50	40	30	27.5	24	21.66666667	18.57142857	16.25	15.55555556	14	40	25	16.66666667	15	16	15	12.85714286	15	14.44444444	14	30	20	16.66666667	15	12	10	8.571428571	8.75
A0A0K3AVL7	NaN	40	25	20	17.5	16	15	12.85714286	13.75	13.33333333	13	20	10	10	7.5	6	6.666666667	5.714285714	6.25	5.555555556	5	20	15	10	7.5	8	6.666666667	5.714285714	6.25	5.555555556	5	40	30	23.33333333	17.5	14	11.66666667	10	8.75	8.888888889	9	30	20	16.66666667	17.5	16	15	14.28571429	12.5
A0A0K3AVN5	NaN	10	10	6.666666667	7.5	6	5	4.285714286	5	4.444444444	4	10	5	3.333333333	2.5	2	1.666666667	1.428571429	1.25	1.111111111	1	20	15	13.33333333	10	10	10	8.571428571	7.5	7.777777778	7	30	15	13.33333333	12.5	12	10	10	8.75	8.888888889	10	20	15	10	10	8	8.333333333	8.571428571	7.5
A0A0K3AVS5	NaN	30	25	23.33333333	17.5	18	16.66666667	14.28571429	15	NaN	NaN	0	0	0	0	0	0	0	0	NaN	NaN	10	10	6.666666667	5	6	5	4.285714286	3.75	NaN	NaN	20	15	16.66666667	12.5	14	11.66666667	10	11.25	NaN	NaN	20	10	6.666666667	5	4	3.333333333	2.857142857	2.5
A0A0K3AVS8	NaN	30	20	20	17.5	18	16.66666667	15.71428571	13.75	12.22222222	12	30	15	16.66666667	12.5	14	13.33333333	12.85714286	11.25	10	9	20	15	13.33333333	12.5	10	10	10	10	8.888888889	8	40	25	23.33333333	20	18	15	12.85714286	11.25	11.11111111	11	30	25	20	17.5	16	13.33333333	12.85714286	11.25
A0A0K3AVT8	NaN	20	15	10	7.5	6	5	4.285714286	3.75	NaN	NaN	20	20	16.66666667	15	12	10	10	8.75	NaN	NaN	20	15	10	7.5	8	6.666666667	5.714285714	5	NaN	NaN	30	15	13.33333333	12.5	12	10	8.571428571	7.5	NaN	NaN	20	15	10	10	8	6.666666667	5.714285714	5
A0A0K3AVU8	NaN	30	20	13.33333333	10	10	8.333333333	7.142857143	7.5	6.666666667	6	10	10	6.666666667	5	4	3.333333333	2.857142857	2.5	2.222222222	2	20	15	16.66666667	12.5	10	10	8.571428571	7.5	7.777777778	7	40	30	23.33333333	20	20	16.66666667	14.28571429	13.75	13.33333333	13	20	10	6.666666667	7.5	6	6.666666667	5.714285714	5
A0A0K3AVV4	NaN	30	20	20	15	16	13.33333333	12.85714286	12.5	11.11111111	11	20	10	10	7.5	8	6.666666667	5.714285714	6.25	5.555555556	5	30	15	13.33333333	12.5	10	10	8.571428571	7.5	7.777777778	7	30	15	16.66666667	12.5	12	11.66666667	11.42857143	11.25	10	10	30	20	16.66666667	15	16	13.33333333	12.85714286	11.25
A0A0K3AW57	NaN	80	45	33.33333333	30	24	20	18.57142857	17.5	16.66666667	16	20	10	10	7.5	6	5	4.285714286	3.75	3.333333333	3	30	25	20	15	12	13.33333333	12.85714286	12.5	11.11111111	11	40	25	20	20	16	13.33333333	12.85714286	12.5	12.22222222	12	20	15	10	7.5	8	6.666666667	5.714285714	5
A0A0K3AWB8	NaN	40	30	23.33333333	20	18	16.66666667	14.28571429	13.75	12.22222222	12	20	10	10	7.5	6	5	4.285714286	3.75	4.444444444	4	60	45	36.66666667	30	24	23.33333333	20	17.5	16.66666667	16	40	35	30	27.5	28	26.66666667	27.14285714	23.75	23.33333333	22	30	15	10	10	10	8.333333333	7.142857143	7.5
A0A0K3AWD3	NaN	40	25	26.66666667	22.5	20	20	17.14285714	16.25	15.55555556	16	20	15	10	7.5	6	5	5.714285714	5	4.444444444	4	40	25	16.66666667	12.5	10	8.333333333	8.571428571	7.5	6.666666667	6	30	20	16.66666667	15	14	11.66666667	12.85714286	11.25	12.22222222	13	40	25	20	20	18	16.66666667	15.71428571	15
A0A0K3AWH0	NaN	50	25	16.66666667	12.5	10	10	10	8.75	7.777777778	8	10	5	3.333333333	2.5	2	1.666666667	1.428571429	1.25	1.111111111	1	40	30	23.33333333	20	18	15	14.28571429	12.5	12.22222222	11	50	35	30	27.5	24	21.66666667	20	20	18.88888889	19	10	10	6.666666667	5	4	3.333333333	2.857142857	3.75
A0A0K3AWM6	NaN	30	30	23.33333333	22.5	20	18.33333333	15.71428571	15	14.44444444	14	20	15	16.66666667	15	12	11.66666667	11.42857143	10	8.888888889	9	30	20	13.33333333	10	8	6.666666667	5.714285714	6.25	5.555555556	6	20	15	10	10	8	8.333333333	7.142857143	6.25	6.666666667	6	30	20	16.66666667	12.5	12	10	10	10
A0A0K3AWP8	NaN	50	30	26.66666667	20	18	20	18.57142857	16.25	16.66666667	17	30	15	10	7.5	8	6.666666667	5.714285714	6.25	5.555555556	5	60	40	26.66666667	27.5	28	23.33333333	20	20	18.88888889	17	40	30	30	25	22	21.66666667	20	18.75	16.66666667	16	40	30	23.33333333	20	18	15	14.28571429	12.5
A0A0K3AX46	NaN	30	20	20	17.5	16	15	12.85714286	12.5	12.22222222	13	30	25	20	20	20	16.66666667	15.71428571	13.75	12.22222222	12	30	20	13.33333333	10	10	10	8.571428571	10	8.888888889	8	50	35	30	27.5	26	23.33333333	21.42857143	20	17.77777778	17	30	20	20	15	12	11.66666667	11.42857143	11.25
A0A0K3AX60	NaN	20	20	13.33333333	12.5	10	10	10	11.25	10	9	0	0	0	0	0	0	0	0	0	0	40	20	16.66666667	12.5	16	13.33333333	11.42857143	11.25	11.11111111	10	40	25	23.33333333	20	18	16.66666667	18.57142857	16.25	15.55555556	14	30	15	10	10	8	6.666666667	5.714285714	5
A0A0K3AX65	NaN	30	20	16.66666667	12.5	10	10	8.571428571	7.5	6.666666667	7	20	15	10	7.5	6	5	4.285714286	3.75	3.333333333	3	20	15	13.33333333	10	8	8.333333333	8.571428571	7.5	7.777777778	8	50	35	26.66666667	20	20	16.66666667	14.28571429	15	13.33333333	12	30	25	20	15	12	10	8.571428571	7.5
A0A0K3AX73	NaN	40	30	20	22.5	20	18.33333333	17.14285714	16.25	15.55555556	14	20	10	10	10	8	8.333333333	7.142857143	6.25	5.555555556	5	60	40	30	30	26	23.33333333	20	18.75	20	19	70	50	43.33333333	40	38	36.66666667	35.71428571	33.75	32.22222222	31	30	15	10	10	10	8.333333333	7.142857143	6.25
A0A0K3AX91	NaN	20	15	10	10	10	10	8.571428571	7.5	6.666666667	NaN	20	15	13.33333333	12.5	12	10	8.571428571	7.5	6.666666667	NaN	10	5	3.333333333	5	4	3.333333333	2.857142857	2.5	2.222222222	NaN	10	10	10	7.5	6	5	4.285714286	3.75	3.333333333	NaN	40	30	20	17.5	14	11.66666667	11.42857143	13.75
A0A0K3AXB5	NaN	40	20	13.33333333	10	10	8.333333333	7.142857143	6.25	5.555555556	NaN	0	0	0	0	0	0	0	0	0	NaN	10	5	6.666666667	5	4	3.333333333	4.285714286	3.75	3.333333333	NaN	30	25	16.66666667	12.5	10	11.66666667	11.42857143	11.25	11.11111111	NaN	20	10	6.666666667	5	6	6.666666667	5.714285714	5
A0A0K3AXD0	NaN	40	20	16.66666667	17.5	16	13.33333333	12.85714286	12.5	12.22222222	12	20	10	10	7.5	8	8.333333333	7.142857143	6.25	6.666666667	6	40	20	16.66666667	15	12	11.66666667	10	8.75	11.11111111	10	40	35	26.66666667	25	20	18.33333333	17.14285714	16.25	14.44444444	14	30	20	13.33333333	10	8	8.333333333	7.142857143	6.25
A0A0K3AXD3	NaN	20	20	16.66666667	15	12	11.66666667	12.85714286	11.25	10	10	20	10	10	7.5	8	6.666666667	5.714285714	6.25	6.666666667	6	30	20	16.66666667	12.5	12	11.66666667	11.42857143	10	8.888888889	8	30	15	13.33333333	12.5	10	10	8.571428571	7.5	7.777777778	7	30	20	13.33333333	12.5	12	10	10	8.75
A0A0K3AXG8	NaN	30	25	16.66666667	15	12	11.66666667	11.42857143	10	10	9	10	10	6.666666667	7.5	6	5	5.714285714	5	4.444444444	4	40	20	16.66666667	15	12	10	8.571428571	7.5	7.777777778	7	30	15	13.33333333	10	10	10	8.571428571	7.5	7.777777778	8	30	25	16.66666667	15	12	10	10	8.75
A0A0K3AXH1	NaN	60	50	33.33333333	32.5	26	23.33333333	20	17.5	16.66666667	16	10	5	3.333333333	2.5	4	3.333333333	2.857142857	2.5	2.222222222	2	70	50	43.33333333	32.5	26	23.33333333	21.42857143	20	20	20	70	55	43.33333333	37.5	32	30	30	27.5	25.55555556	24	30	20	13.33333333	12.5	10	10	8.571428571	10
A0A0K3AXN7	NaN	20	10	6.666666667	7.5	6	6.666666667	5.714285714	5	4.444444444	4	30	20	13.33333333	10	8	6.666666667	5.714285714	5	4.444444444	4	10	10	6.666666667	7.5	6	6.666666667	7.142857143	6.25	5.555555556	5	30	25	20	15	14	11.66666667	10	8.75	7.777777778	7	20	10	10	7.5	6	5	4.285714286	3.75
A0A0K3AXR0	NaN	30	20	13.33333333	12.5	12	11.66666667	12.85714286	12.5	11.11111111	10	20	15	10	10	8	6.666666667	7.142857143	6.25	5.555555556	5	30	20	13.33333333	10	10	8.333333333	8.571428571	7.5	7.777777778	7	40	25	20	17.5	14	13.33333333	11.42857143	12.5	12.22222222	12	30	20	16.66666667	15	12	11.66666667	10	8.75
A0A0K3AXS1	NaN	20	15	13.33333333	10	10	10	10	8.75	8.888888889	8	10	10	6.666666667	7.5	6	5	4.285714286	3.75	4.444444444	4	30	20	16.66666667	12.5	12	10	11.42857143	10	8.888888889	9	30	20	13.33333333	12.5	12	11.66666667	10	10	11.11111111	11	40	25	20	17.5	14	11.66666667	10	10
A0A0K3AXS7	NaN	20	15	10	7.5	8	6.666666667	5.714285714	6.25	6.666666667	6	10	5	3.333333333	2.5	2	1.666666667	1.428571429	2.5	2.222222222	2	20	15	13.33333333	10	10	11.66666667	10	10	8.888888889	8	30	25	16.66666667	15	16	13.33333333	11.42857143	11.25	11.11111111	10	40	30	20	17.5	14	11.66666667	11.42857143	11.25
A0A0K3AXT4	NaN	30	20	13.33333333	10	10	8.333333333	7.142857143	8.75	7.777777778	7	20	10	10	7.5	10	8.333333333	8.571428571	7.5	6.666666667	7	20	15	10	7.5	8	8.333333333	7.142857143	6.25	6.666666667	6	20	15	10	12.5	10	8.333333333	7.142857143	6.25	5.555555556	5	50	30	23.33333333	20	16	15	12.85714286	13.75
A0A0K3AXT9	NaN	40	30	23.33333333	20	18	15	15.71428571	16.25	14.44444444	14	20	10	13.33333333	10	10	8.333333333	8.571428571	8.75	7.777777778	7	30	15	10	10	8	8.333333333	7.142857143	7.5	6.666666667	7	40	25	20	17.5	18	15	12.85714286	11.25	10	9	30	25	20	17.5	16	15	15.71428571	13.75
A0A0K3AXY5	NaN	30	20	13.33333333	12.5	10	10	10	8.75	7.777777778	7	20	15	10	10	10	8.333333333	8.571428571	7.5	7.777777778	7	20	20	16.66666667	12.5	12	11.66666667	10	8.75	8.888888889	10	30	25	20	15	12	13.33333333	12.85714286	11.25	12.22222222	12	30	20	16.66666667	15	14	11.66666667	11.42857143	11.25
A0A0K3AXZ4	NaN	40	20	16.66666667	17.5	16	16.66666667	15.71428571	15	13.33333333	12	10	5	3.333333333	2.5	4	3.333333333	2.857142857	2.5	2.222222222	2	40	20	16.66666667	20	16	15	12.85714286	12.5	11.11111111	10	30	20	20	20	18	15	12.85714286	11.25	10	9	50	30	20	17.5	14	15	12.85714286	13.75
A0A0K3AY40	NaN	30	20	13.33333333	10	10	8.333333333	7.142857143	7.5	6.666666667	6	20	10	6.666666667	5	4	3.333333333	2.857142857	2.5	2.222222222	2	20	10	13.33333333	10	8	10	8.571428571	7.5	7.777777778	7	40	30	23.33333333	20	20	16.66666667	14.28571429	13.75	13.33333333	13	30	15	10	10	10	8.333333333	7.142857143	6.25
A0A0K3AY95	NaN	10	5	3.333333333	2.5	2	1.666666667	1.428571429	1.25	NaN	NaN	10	5	3.333333333	2.5	2	1.666666667	1.428571429	1.25	NaN	NaN	30	15	10	7.5	6	6.666666667	5.714285714	5	NaN	NaN	0	0	0	0	0	0	0	0	NaN	NaN	10	10	6.666666667	5	4	3.333333333	2.857142857	2.5
A0A0K3AYA6	NaN	50	45	36.66666667	30	28	23.33333333	21.42857143	NaN	NaN	NaN	20	15	10	7.5	6	5	5.714285714	NaN	NaN	NaN	10	5	3.333333333	2.5	2	1.666666667	1.428571429	NaN	NaN	NaN	10	5	3.333333333	2.5	2	1.666666667	1.428571429	NaN	NaN	NaN	0	0	0	0	0	0	0	NaN
A0A0K3AYD9	NaN	20	15	16.66666667	12.5	10	10	8.571428571	8.75	7.777777778	8	10	10	6.666666667	5	6	5	4.285714286	5	4.444444444	4	20	10	6.666666667	7.5	6	5	4.285714286	3.75	3.333333333	3	40	20	16.66666667	12.5	10	10	8.571428571	10	8.888888889	8	40	25	23.33333333	20	20	16.66666667	15.71428571	13.75
A0A0K3AYF5	NaN	40	25	16.66666667	15	14	15	14.28571429	13.75	12.22222222	12	30	15	13.33333333	10	10	8.333333333	8.571428571	7.5	6.666666667	6	20	10	6.666666667	5	6	5	4.285714286	3.75	3.333333333	4	50	30	20	15	14	11.66666667	11.42857143	10	8.888888889	8	20	15	16.66666667	12.5	12	11.66666667	11.42857143	11.25
A0A0K3AYG0	NaN	20	15	10	12.5	10	8.333333333	8.571428571	7.5	7.777777778	7	30	20	20	15	12	11.66666667	11.42857143	10	8.888888889	8	20	20	13.33333333	12.5	14	13.33333333	11.42857143	11.25	10	9	20	15	10	7.5	8	6.666666667	5.714285714	5	5.555555556	6	30	20	16.66666667	12.5	10	8.333333333	8.571428571	7.5
A0A0M6VD42	NaN	20	10	10	7.5	6	6.666666667	5.714285714	NaN	NaN	NaN	20	10	10	10	10	8.333333333	7.142857143	NaN	NaN	NaN	0	0	0	0	0	0	0	NaN	NaN	NaN	10	5	3.333333333	2.5	2	1.666666667	1.428571429	NaN	NaN	NaN	30	15	10	7.5	6	5	4.285714286	NaN
A0A0M6VD87	NaN	20	10	NaN	NaN	NaN	NaN	NaN	NaN	NaN	NaN	0	0	NaN	NaN	NaN	NaN	NaN	NaN	NaN	NaN	0	0	NaN	NaN	NaN	NaN	NaN	NaN	NaN	NaN	10	5	NaN	NaN	NaN	NaN	NaN	NaN	NaN	NaN	0	0	NaN	NaN	NaN	NaN	NaN	NaN
A0A0M6VDE6	NaN	30	20	16.66666667	12.5	10	10	11.42857143	10	8.888888889	9	20	10	6.666666667	5	6	5	4.285714286	3.75	3.333333333	3	20	10	6.666666667	5	4	3.333333333	2.857142857	2.5	2.222222222	2	30	20	13.33333333	10	10	8.333333333	7.142857143	6.25	5.555555556	6	40	30	23.33333333	20	22	21.66666667	18.57142857	17.5
A0A0M7RDT1	NaN	20	10	10	10	8	6.666666667	5.714285714	5	5.555555556	6	20	10	10	7.5	8	6.666666667	5.714285714	5	5.555555556	5	30	20	20	15	14	13.33333333	12.85714286	12.5	12.22222222	11	30	20	20	15	16	15	12.85714286	13.75	12.22222222	12	30	20	13.33333333	15	12	10	10	10
A0A0M7RED5	NaN	30	20	16.66666667	12.5	14	13.33333333	11.42857143	11.25	11.11111111	12	10	10	6.666666667	5	4	3.333333333	2.857142857	2.5	2.222222222	2	20	10	6.666666667	7.5	6	5	4.285714286	3.75	3.333333333	4	20	10	6.666666667	7.5	6	5	5.714285714	5	4.444444444	4	40	30	26.66666667	27.5	24	21.66666667	20	18.75
A0A0M7REP1	NaN	20	15	13.33333333	12.5	12	11.66666667	11.42857143	10	10	10	20	15	10	7.5	8	6.666666667	5.714285714	5	4.444444444	4	30	20	16.66666667	15	14	13.33333333	11.42857143	12.5	11.11111111	11	40	25	23.33333333	22.5	18	18.33333333	17.14285714	15	14.44444444	14	10	10	6.666666667	7.5	6	6.666666667	5.714285714	6.25
A0A0M7REQ4	NaN	30	15	10	10	8	8.333333333	7.142857143	7.5	6.666666667	7	10	5	3.333333333	2.5	2	1.666666667	1.428571429	1.25	1.111111111	1	20	15	13.33333333	10	10	10	8.571428571	7.5	7.777777778	7	30	25	23.33333333	20	16	15	14.28571429	15	14.44444444	14	20	15	10	10	10	8.333333333	8.571428571	7.5
A0A0M7RF51	NaN	30	20	13.33333333	12.5	12	10	8.571428571	8.75	7.777777778	7	20	10	6.666666667	7.5	8	6.666666667	5.714285714	6.25	5.555555556	6	40	25	16.66666667	15	16	15	12.85714286	11.25	11.11111111	12	30	15	13.33333333	12.5	10	10	10	8.75	7.777777778	8	20	15	13.33333333	12.5	10	10	10	8.75
A0A0M7RF59	NaN	40	20	13.33333333	12.5	10	10	8.571428571	7.5	7.777777778	7	20	15	10	10	10	8.333333333	7.142857143	7.5	6.666666667	6	30	15	13.33333333	10	12	10	10	10	8.888888889	9	30	20	16.66666667	15	14	11.66666667	10	8.75	8.888888889	9	50	30	20	15	12	10	11.42857143	10
A0A0M7RF98	NaN	30	20	13.33333333	12.5	14	11.66666667	11.42857143	10	10	10	10	5	6.666666667	5	4	3.333333333	4.285714286	3.75	3.333333333	3	30	20	13.33333333	12.5	10	8.333333333	8.571428571	8.75	7.777777778	8	30	25	23.33333333	22.5	20	16.66666667	14.28571429	12.5	13.33333333	13	40	20	16.66666667	15	12	11.66666667	11.42857143	11.25
A0A0M7RFA1	NaN	30	20	16.66666667	17.5	14	11.66666667	12.85714286	12.5	11.11111111	10	10	10	6.666666667	5	4	3.333333333	2.857142857	3.75	3.333333333	3	20	10	6.666666667	5	6	5	4.285714286	3.75	3.333333333	3	30	20	13.33333333	10	10	8.333333333	7.142857143	7.5	6.666666667	6	40	30	23.33333333	20	22	21.66666667	18.57142857	17.5
A0A0M7RFF2	NaN	10	10	6.666666667	5	4	3.333333333	4.285714286	5	4.444444444	4	10	10	6.666666667	7.5	6	5	4.285714286	5	4.444444444	4	30	25	20	20	16	16.66666667	15.71428571	15	13.33333333	12	30	20	16.66666667	15	14	11.66666667	12.85714286	11.25	10	10	30	25	23.33333333	20	18	18.33333333	17.14285714	16.25
A0A0M9JJ66	NaN	30	20	16.66666667	15	14	11.66666667	11.42857143	12.5	11.11111111	11	30	15	13.33333333	10	8	6.666666667	5.714285714	6.25	6.666666667	7	10	10	6.666666667	5	4	3.333333333	2.857142857	2.5	3.333333333	3	20	10	6.666666667	5	4	5	4.285714286	5	4.444444444	4	30	20	16.66666667	15	14	11.66666667	11.42857143	11.25
A0A0M9JJ71	NaN	30	25	20	17.5	16	16.66666667	15.71428571	13.75	12.22222222	13	20	15	10	7.5	6	6.666666667	5.714285714	5	4.444444444	4	30	15	10	7.5	6	6.666666667	7.142857143	6.25	5.555555556	5	30	20	13.33333333	10	8	6.666666667	7.142857143	6.25	5.555555556	6	40	20	16.66666667	17.5	16	15	14.28571429	13.75
A0A0M9JJ79	NaN	30	20	16.66666667	15	14	13.33333333	11.42857143	11.25	10	10	10	10	6.666666667	5	6	5	4.285714286	3.75	3.333333333	3	10	10	6.666666667	7.5	6	5	4.285714286	3.75	3.333333333	3	20	15	13.33333333	12.5	10	8.333333333	7.142857143	6.25	5.555555556	5	30	20	16.66666667	17.5	18	15	15.71428571	15
A0A0M9JJ86	NaN	30	20	16.66666667	15	14	13.33333333	12.85714286	12.5	12.22222222	11	20	10	10	10	8	6.666666667	5.714285714	5	4.444444444	4	50	30	20	17.5	16	15	12.85714286	11.25	11.11111111	11	30	15	13.33333333	12.5	12	10	10	10	10	9	30	15	13.33333333	12.5	10	10	10	10
A0A0M9JJ95	NaN	30	20	20	20	16	16.66666667	15.71428571	15	13.33333333	14	20	15	10	7.5	6	6.666666667	5.714285714	5	4.444444444	5	20	15	10	7.5	6	5	4.285714286	5	4.444444444	5	20	15	13.33333333	10	8	6.666666667	7.142857143	7.5	6.666666667	6	30	25	20	17.5	16	16.66666667	15.71428571	15
A0A0M9JJE0	NaN	40	20	13.33333333	12.5	12	10	10	11.25	10	9	10	5	3.333333333	5	4	3.333333333	2.857142857	3.75	3.333333333	3	20	15	13.33333333	10	8	8.333333333	7.142857143	6.25	5.555555556	5	10	10	6.666666667	7.5	6	5	4.285714286	5	4.444444444	4	10	5	6.666666667	5	6	5	4.285714286	3.75
A0A0S4FT70	NaN	40	25	20	15	14	11.66666667	12.85714286	12.5	11.11111111	11	10	10	10	7.5	6	6.666666667	5.714285714	5	5.555555556	5	20	10	10	7.5	8	6.666666667	5.714285714	6.25	5.555555556	6	30	20	20	17.5	14	13.33333333	12.85714286	13.75	12.22222222	12	30	20	13.33333333	10	10	10	8.571428571	7.5
A0A0S4XR30	NaN	20	20	16.66666667	12.5	10	8.333333333	8.571428571	7.5	6.666666667	6	20	10	6.666666667	7.5	6	5	4.285714286	3.75	3.333333333	3	20	15	13.33333333	12.5	14	11.66666667	10	11.25	11.11111111	10	30	20	16.66666667	15	14	11.66666667	10	8.75	8.888888889	9	30	15	13.33333333	10	10	8.333333333	8.571428571	8.75
A0A0S4XR36	NaN	40	25	20	17.5	18	16.66666667	15.71428571	15	13.33333333	12	30	25	20	17.5	18	16.66666667	15.71428571	15	13.33333333	12	40	25	23.33333333	17.5	16	15	12.85714286	12.5	12.22222222	14	50	30	23.33333333	20	20	20	18.57142857	18.75	16.66666667	16	30	20	20	15	14	13.33333333	11.42857143	10
A0A0S4XR43	NaN	70	40	30	27.5	28	26.66666667	24.28571429	21.25	20	18	10	5	3.333333333	2.5	4	3.333333333	2.857142857	2.5	2.222222222	2	40	30	23.33333333	20	20	18.33333333	15.71428571	15	15.55555556	14	50	40	40	37.5	36	33.33333333	30	27.5	26.66666667	26	30	20	16.66666667	12.5	12	11.66666667	10	8.75
A0A0S4XR53	NaN	10	10	6.666666667	7.5	8	6.666666667	5.714285714	5	4.444444444	4	20	15	10	7.5	6	5	4.285714286	5	4.444444444	4	30	20	16.66666667	15	12	11.66666667	10	8.75	7.777777778	8	30	20	16.66666667	15	12	11.66666667	11.42857143	10	10	9	30	25	16.66666667	15	14	15	12.85714286	12.5
A0A0S4XR61	NaN	20	10	NaN	NaN	NaN	NaN	NaN	NaN	NaN	NaN	0	0	NaN	NaN	NaN	NaN	NaN	NaN	NaN	NaN	0	0	NaN	NaN	NaN	NaN	NaN	NaN	NaN	NaN	10	5	NaN	NaN	NaN	NaN	NaN	NaN	NaN	NaN	0	0	NaN	NaN	NaN	NaN	NaN	NaN
A0A0S4XR66	NaN	20	15	10	10	8	8.333333333	8.571428571	7.5	6.666666667	7	20	10	6.666666667	5	4	5	4.285714286	3.75	3.333333333	3	20	20	13.33333333	12.5	10	8.333333333	8.571428571	7.5	6.666666667	7	30	25	16.66666667	15	14	11.66666667	11.42857143	10	10	10	20	15	10	7.5	8	6.666666667	7.142857143	7.5
A0A0S4XR75	NaN	40	25	16.66666667	12.5	14	13.33333333	11.42857143	10	8.888888889	9	10	5	3.333333333	2.5	2	1.666666667	1.428571429	1.25	2.222222222	2	20	15	10	7.5	6	6.666666667	5.714285714	5	4.444444444	5	30	20	16.66666667	15	16	13.33333333	12.85714286	13.75	12.22222222	11	20	15	13.33333333	12.5	12	11.66666667	10	8.75
A0A0S4XR78	NaN	30	15	13.33333333	12.5	10	8.333333333	8.571428571	7.5	6.666666667	7	10	10	6.666666667	5	6	5	4.285714286	3.75	3.333333333	3	40	20	13.33333333	12.5	12	10	11.42857143	10	10	10	30	20	16.66666667	17.5	14	13.33333333	12.85714286	11.25	10	9	30	25	20	15	14	13.33333333	12.85714286	11.25
A0A0S4XR86	NaN	10	5	NaN	NaN	NaN	NaN	NaN	NaN	NaN	NaN	0	0	NaN	NaN	NaN	NaN	NaN	NaN	NaN	NaN	10	5	NaN	NaN	NaN	NaN	NaN	NaN	NaN	NaN	20	10	NaN	NaN	NaN	NaN	NaN	NaN	NaN	NaN	10	5	NaN	NaN	NaN	NaN	NaN	NaN
A0A0S4XR92	NaN	30	20	16.66666667	15	12	10	8.571428571	7.5	6.666666667	6	20	15	10	10	10	8.333333333	8.571428571	7.5	7.777777778	7	30	15	10	12.5	12	10	10	8.75	7.777777778	8	20	15	13.33333333	12.5	12	11.66666667	10	10	10	10	30	20	16.66666667	12.5	10	11.66666667	10	8.75
A0A0S4XR99	NaN	20	15	13.33333333	10	8	6.666666667	7.142857143	6.25	5.555555556	6	20	15	13.33333333	10	10	10	10	8.75	8.888888889	9	30	20	13.33333333	12.5	12	10	8.571428571	8.75	8.888888889	8	50	30	20	22.5	20	18.33333333	15.71428571	15	14.44444444	13	20	10	10	10	8	6.666666667	7.142857143	7.5
A0A0S4XRI4	NaN	20	10	13.33333333	10	8	6.666666667	5.714285714	5	5.555555556	6	10	5	3.333333333	2.5	2	1.666666667	1.428571429	1.25	1.111111111	1	20	15	13.33333333	10	8	8.333333333	8.571428571	8.75	7.777777778	7	50	30	20	17.5	18	16.66666667	17.14285714	17.5	16.66666667	16	20	10	6.666666667	7.5	6	6.666666667	5.714285714	5
A0A0S4XRJ7	NaN	20	20	13.33333333	12.5	12	10	8.571428571	8.75	7.777777778	8	20	15	10	10	10	10	8.571428571	7.5	7.777777778	8	30	20	16.66666667	15	14	13.33333333	11.42857143	11.25	11.11111111	11	50	35	23.33333333	25	22	20	17.14285714	15	14.44444444	13	20	10	10	10	8	6.666666667	7.142857143	7.5
A0A0S4XRK9	NaN	30	15	13.33333333	12.5	10	8.333333333	10	8.75	7.777777778	7	20	15	13.33333333	10	8	6.666666667	7.142857143	7.5	6.666666667	6	30	30	26.66666667	25	20	18.33333333	18.57142857	16.25	15.55555556	14	30	25	20	20	16	15	14.28571429	13.75	13.33333333	13	20	15	13.33333333	12.5	10	10	8.571428571	7.5
A0A0S4XRL7	NaN	20	15	10	7.5	6	5	4.285714286	5	4.444444444	NaN	20	10	6.666666667	5	4	5	5.714285714	5	4.444444444	NaN	20	10	6.666666667	7.5	6	5	4.285714286	3.75	3.333333333	NaN	10	10	6.666666667	5	4	3.333333333	2.857142857	2.5	2.222222222	NaN	10	10	6.666666667	5	6	5	4.285714286	3.75
A0A0S4XRX6	NaN	20	15	13.33333333	12.5	12	11.66666667	10	8.75	8.888888889	8	0	0	0	0	0	0	0	0	0	0	50	25	20	17.5	16	13.33333333	12.85714286	11.25	10	10	20	15	10	10	8	6.666666667	5.714285714	6.25	5.555555556	6	10	5	3.333333333	2.5	2	1.666666667	1.428571429	1.25
A0A0S4XRX8	NaN	10	10	6.666666667	7.5	8	6.666666667	5.714285714	5	4.444444444	4	20	15	10	7.5	6	5	4.285714286	5	4.444444444	4	30	20	16.66666667	15	12	10	8.571428571	8.75	7.777777778	7	30	20	16.66666667	15	12	11.66666667	11.42857143	10	10	9	30	25	16.66666667	15	14	15	12.85714286	12.5
A0A0T7CIX3	NaN	40	25	20	15	16	13.33333333	11.42857143	12.5	13.33333333	12	20	15	13.33333333	12.5	10	8.333333333	7.142857143	6.25	5.555555556	6	30	20	16.66666667	12.5	12	11.66666667	11.42857143	10	10	10	30	20	13.33333333	12.5	10	10	10	8.75	8.888888889	8	20	15	13.33333333	12.5	12	10	10	10
A0A0U1RML5	NaN	40	35	26.66666667	20	16	15	12.85714286	13.75	14.44444444	14	10	5	3.333333333	5	4	3.333333333	4.285714286	3.75	3.333333333	3	20	15	16.66666667	12.5	10	10	8.571428571	8.75	7.777777778	8	30	20	16.66666667	12.5	12	11.66666667	10	10	10	10	30	20	16.66666667	15	12	11.66666667	10	10
A0A131MAV3	NaN	40	25	20	17.5	14	11.66666667	12.85714286	11.25	10	9	30	15	13.33333333	10	8	10	10	8.75	8.888888889	8	30	20	16.66666667	15	14	11.66666667	11.42857143	10	10	10	40	25	20	20	18	16.66666667	15.71428571	13.75	14.44444444	14	30	20	13.33333333	12.5	12	11.66666667	11.42857143	10
A0A131MAY4	NaN	20	10	6.666666667	NaN	NaN	NaN	NaN	NaN	NaN	NaN	30	15	13.33333333	NaN	NaN	NaN	NaN	NaN	NaN	NaN	10	5	3.333333333	NaN	NaN	NaN	NaN	NaN	NaN	NaN	0	0	0	NaN	NaN	NaN	NaN	NaN	NaN	NaN	10	10	6.666666667	NaN	NaN	NaN	NaN	NaN
A0A131MB42	NaN	20	15	16.66666667	12.5	12	10	10	8.75	7.777777778	7	30	15	16.66666667	12.5	14	13.33333333	12.85714286	12.5	11.11111111	10	30	25	20	15	14	13.33333333	11.42857143	10	10	9	20	20	16.66666667	15	12	11.66666667	11.42857143	11.25	10	10	40	25	16.66666667	15	12	10	10	8.75
A0A131MB60	NaN	50	25	20	15	14	11.66666667	11.42857143	10	10	11	10	10	6.666666667	5	4	3.333333333	4.285714286	3.75	3.333333333	3	40	20	16.66666667	12.5	12	10	10	8.75	10	9	30	20	16.66666667	12.5	10	10	8.571428571	8.75	8.888888889	9	30	20	20	20	16	15	14.28571429	13.75
A0A131MB99	NaN	40	35	26.66666667	20	16	13.33333333	11.42857143	10	10	9	20	10	6.666666667	5	4	3.333333333	4.285714286	3.75	3.333333333	3	40	25	23.33333333	22.5	22	20	17.14285714	16.25	16.66666667	17	50	25	20	15	14	13.33333333	12.85714286	12.5	12.22222222	11	40	25	20	22.5	18	16.66666667	14.28571429	13.75
A0A131MBC4	NaN	20	10	6.666666667	5	4	3.333333333	NaN	NaN	NaN	NaN	0	0	0	0	0	0	NaN	NaN	NaN	NaN	20	10	10	7.5	6	5	NaN	NaN	NaN	NaN	10	5	3.333333333	5	4	3.333333333	NaN	NaN	NaN	NaN	10	5	3.333333333	2.5	2	1.666666667	NaN	NaN
A0A131MBD0	NaN	30	25	16.66666667	17.5	14	13.33333333	12.85714286	11.25	11.11111111	11	20	10	6.666666667	5	4	3.333333333	4.285714286	3.75	3.333333333	3	50	35	33.33333333	35	30	26.66666667	22.85714286	22.5	21.11111111	19	60	40	33.33333333	25	22	21.66666667	18.57142857	16.25	16.66666667	16	20	15	13.33333333	12.5	10	8.333333333	8.571428571	7.5
A0A131MBD1	NaN	30	20	16.66666667	12.5	14	11.66666667	11.42857143	10	8.888888889	9	10	10	6.666666667	7.5	6	6.666666667	5.714285714	5	5.555555556	5	20	20	16.66666667	12.5	12	11.66666667	10	8.75	7.777777778	8	30	20	16.66666667	15	12	11.66666667	12.85714286	11.25	11.11111111	11	20	15	10	10	8	8.333333333	7.142857143	6.25
A0A131MBE3	NaN	30	15	10	7.5	8	8.333333333	7.142857143	6.25	7.777777778	7	20	10	6.666666667	7.5	6	5	4.285714286	3.75	3.333333333	3	20	20	13.33333333	15	12	10	8.571428571	8.75	8.888888889	8	30	20	16.66666667	15	14	13.33333333	12.85714286	11.25	11.11111111	11	30	15	16.66666667	12.5	12	11.66666667	11.42857143	11.25
A0A131MBE4	NaN	20	15	10	10	10	8.333333333	7.142857143	6.25	5.555555556	6	20	15	10	7.5	6	6.666666667	5.714285714	5	4.444444444	5	30	15	13.33333333	12.5	10	10	8.571428571	7.5	6.666666667	6	30	20	16.66666667	12.5	10	10	10	10	8.888888889	9	20	15	10	12.5	10	10	10	8.75
A0A131MBF9	NaN	40	25	20	17.5	16	16.66666667	14.28571429	13.75	13.33333333	12	30	20	13.33333333	12.5	10	10	8.571428571	7.5	6.666666667	6	70	45	33.33333333	30	26	23.33333333	22.85714286	21.25	21.11111111	19	40	25	20	17.5	16	13.33333333	11.42857143	11.25	13.33333333	13	40	20	13.33333333	12.5	12	11.66666667	10	10
A0A131MBG4	NaN	30	15	16.66666667	15	14	11.66666667	10	8.75	8.888888889	8	10	5	3.333333333	2.5	2	1.666666667	1.428571429	1.25	1.111111111	1	70	45	30	27.5	24	20	17.14285714	15	13.33333333	13	30	25	23.33333333	17.5	14	13.33333333	11.42857143	10	10	10	30	20	16.66666667	17.5	16	13.33333333	12.85714286	12.5
A0A131MBH4	NaN	10	5	6.666666667	5	4	3.333333333	2.857142857	2.5	2.222222222	2	30	20	13.33333333	10	8	6.666666667	5.714285714	5	4.444444444	4	10	5	3.333333333	2.5	2	1.666666667	1.428571429	2.5	2.222222222	2	40	25	16.66666667	12.5	10	8.333333333	7.142857143	6.25	5.555555556	6	30	20	16.66666667	12.5	10	8.333333333	7.142857143	6.25
A0A131MBI8	NaN	30	20	13.33333333	12.5	10	8.333333333	8.571428571	7.5	7.777777778	7	20	15	13.33333333	10	8	8.333333333	7.142857143	7.5	7.777777778	7	30	20	20	15	16	15	14.28571429	12.5	12.22222222	11	30	25	23.33333333	22.5	20	16.66666667	15.71428571	16.25	16.66666667	16	30	20	16.66666667	15	14	13.33333333	12.85714286	12.5
A0A131MBJ6	NaN	30	15	13.33333333	12.5	10	11.66666667	10	8.75	7.777777778	8	10	10	10	7.5	6	5	5.714285714	5	4.444444444	4	20	10	6.666666667	5	4	3.333333333	2.857142857	3.75	3.333333333	3	20	10	10	10	8	6.666666667	5.714285714	5	5.555555556	5	30	15	13.33333333	12.5	10	11.66666667	11.42857143	10
A0A131MBK3	NaN	20	15	10	7.5	6	6.666666667	5.714285714	6.25	5.555555556	5	20	10	6.666666667	5	4	3.333333333	2.857142857	2.5	2.222222222	2	20	15	16.66666667	15	14	13.33333333	11.42857143	10	8.888888889	10	30	20	16.66666667	15	12	11.66666667	10	11.25	10	9	30	25	16.66666667	15	12	11.66666667	11.42857143	11.25
A0A131MBK6	NaN	20	15	13.33333333	10	10	8.333333333	8.571428571	7.5	7.777777778	8	10	5	3.333333333	2.5	2	1.666666667	1.428571429	1.25	1.111111111	1	40	25	20	20	20	18.33333333	17.14285714	15	14.44444444	13	40	20	16.66666667	15	14	13.33333333	12.85714286	11.25	11.11111111	11	30	20	13.33333333	10	10	8.333333333	8.571428571	10
A0A131MBK7	NaN	10	5	3.333333333	2.5	2	1.666666667	1.428571429	1.25	1.111111111	1	20	10	6.666666667	7.5	6	5	4.285714286	3.75	3.333333333	3	10	10	6.666666667	5	4	3.333333333	2.857142857	2.5	2.222222222	2	20	15	13.33333333	10	10	8.333333333	10	8.75	8.888888889	8	20	15	13.33333333	12.5	10	10	10	10
A0A131MBL3	NaN	30	15	13.33333333	12.5	12	10	10	8.75	7.777777778	7	20	10	10	7.5	8	6.666666667	5.714285714	5	5.555555556	5	30	20	13.33333333	15	14	13.33333333	11.42857143	10	11.11111111	12	40	25	20	15	14	13.33333333	11.42857143	11.25	11.11111111	10	40	20	13.33333333	12.5	10	8.333333333	7.142857143	7.5
A0A131MBN9	NaN	20	10	10	10	8	6.666666667	7.142857143	7.5	NaN	NaN	20	15	10	7.5	6	5	4.285714286	3.75	NaN	NaN	30	15	10	10	8	6.666666667	5.714285714	5	NaN	NaN	10	5	6.666666667	5	4	3.333333333	2.857142857	2.5	NaN	NaN	20	15	13.33333333	10	8	6.666666667	7.142857143	6.25
A0A131MBP3	NaN	30	20	16.66666667	12.5	12	10	10	10	10	10	20	15	10	10	10	10	8.571428571	7.5	7.777777778	8	30	25	16.66666667	17.5	16	15	12.85714286	13.75	13.33333333	13	30	20	16.66666667	12.5	12	11.66666667	10	10	10	9	20	15	10	10	8	6.666666667	7.142857143	6.25
A0A131MBP5	NaN	30	25	20	17.5	16	15	12.85714286	12.5	12.22222222	11	20	15	10	7.5	6	6.666666667	5.714285714	5	5.555555556	5	30	20	13.33333333	10	10	8.333333333	8.571428571	8.75	7.777777778	7	20	10	6.666666667	7.5	6	5	5.714285714	5	4.444444444	4	30	20	20	17.5	16	13.33333333	12.85714286	12.5
A0A131MBP8	NaN	20	15	10	10	10	8.333333333	7.142857143	6.25	6.666666667	6	30	15	10	7.5	6	5	4.285714286	3.75	3.333333333	3	30	20	16.66666667	12.5	10	10	8.571428571	8.75	7.777777778	8	40	25	16.66666667	17.5	18	16.66666667	14.28571429	12.5	11.11111111	11	20	15	10	12.5	10	8.333333333	7.142857143	6.25
A0A131MBQ7	NaN	30	15	13.33333333	12.5	12	10	10	10	8.888888889	8	30	20	16.66666667	15	14	15	14.28571429	12.5	11.11111111	11	20	15	13.33333333	12.5	12	11.66666667	12.85714286	12.5	11.11111111	11	20	15	13.33333333	10	10	8.333333333	7.142857143	6.25	6.666666667	6	30	20	16.66666667	17.5	16	13.33333333	12.85714286	12.5
A0A131MBT2	NaN	40	25	20	17.5	18	16.66666667	15.71428571	15	14.44444444	14	40	20	20	15	12	10	10	8.75	8.888888889	8	30	20	20	17.5	16	13.33333333	12.85714286	11.25	11.11111111	11	50	35	26.66666667	25	22	21.66666667	21.42857143	21.25	20	19	30	20	16.66666667	17.5	16	13.33333333	12.85714286	11.25
A0A131MBU2	NaN	40	25	20	17.5	16	13.33333333	12.85714286	12.5	12.22222222	12	20	15	10	7.5	6	5	4.285714286	3.75	3.333333333	3	20	15	13.33333333	12.5	10	10	8.571428571	8.75	8.888888889	9	30	20	16.66666667	15	12	11.66666667	10	10	8.888888889	8	30	25	20	17.5	16	13.33333333	12.85714286	11.25
A0A131MBU3	NaN	40	25	23.33333333	20	18	15	14.28571429	13.75	13.33333333	14	20	20	20	17.5	16	15	14.28571429	12.5	11.11111111	11	40	25	20	17.5	14	16.66666667	15.71428571	15	14.44444444	14	30	20	16.66666667	15	12	11.66666667	10	10	8.888888889	9	40	30	23.33333333	20	16	13.33333333	12.85714286	12.5
A0A131MBU5	NaN	20	15	13.33333333	15	12	10	10	10	10	9	10	10	6.666666667	5	6	5	4.285714286	3.75	3.333333333	3	20	15	13.33333333	12.5	10	8.333333333	8.571428571	7.5	6.666666667	6	20	10	6.666666667	5	6	5	5.714285714	5	4.444444444	4	30	25	23.33333333	20	18	16.66666667	17.14285714	15
A0A131MBV2	NaN	30	25	23.33333333	20	18	18.33333333	18.57142857	16.25	14.44444444	14	20	10	10	10	8	6.666666667	7.142857143	6.25	5.555555556	5	20	15	10	12.5	10	10	8.571428571	8.75	8.888888889	8	50	30	20	15	12	11.66666667	10	10	10	10	40	30	26.66666667	22.5	20	20	18.57142857	17.5
A0A131MBZ9	NaN	30	20	13.33333333	10	8	8.333333333	7.142857143	6.25	6.666666667	7	10	5	6.666666667	5	4	3.333333333	2.857142857	2.5	2.222222222	2	40	30	30	25	22	20	18.57142857	17.5	16.66666667	16	40	35	30	27.5	24	21.66666667	21.42857143	18.75	17.77777778	16	30	20	16.66666667	12.5	10	10	8.571428571	8.75
A0A131MC08	NaN	60	50	43.33333333	37.5	32	30	27.14285714	25	23.33333333	22	0	0	0	0	0	0	0	0	0	0	30	20	16.66666667	17.5	14	13.33333333	11.42857143	11.25	10	11	50	30	23.33333333	25	20	20	20	18.75	18.88888889	18	30	20	16.66666667	12.5	10	8.333333333	7.142857143	7.5
A0A131MCH2	NaN	30	15	16.66666667	15	12	10	10	8.75	7.777777778	7	20	15	13.33333333	12.5	10	10	8.571428571	8.75	8.888888889	8	20	15	13.33333333	10	10	10	8.571428571	8.75	8.888888889	9	30	20	16.66666667	15	14	15	14.28571429	12.5	13.33333333	12	20	15	10	10	8	8.333333333	8.571428571	8.75
A0A131MCH9	NaN	30	15	13.33333333	12.5	12	11.66666667	10	10	10	10	20	10	6.666666667	7.5	6	5	4.285714286	3.75	3.333333333	4	20	15	13.33333333	10	10	8.333333333	8.571428571	8.75	7.777777778	7	30	15	10	10	10	8.333333333	7.142857143	7.5	6.666666667	7	30	25	16.66666667	15	14	11.66666667	12.85714286	12.5
A0A131MCJ0	NaN	20	15	13.33333333	10	8	6.666666667	5.714285714	5	4.444444444	4	10	5	3.333333333	2.5	2	1.666666667	1.428571429	1.25	1.111111111	1	30	15	13.33333333	10	8	6.666666667	5.714285714	5	5.555555556	5	20	10	6.666666667	5	4	3.333333333	2.857142857	2.5	2.222222222	2	20	15	10	7.5	8	6.666666667	7.142857143	6.25
A0A131MCL4	NaN	50	30	20	17.5	16	15	14.28571429	15	14.44444444	14	30	15	10	7.5	6	8.333333333	7.142857143	6.25	5.555555556	5	40	25	16.66666667	15	12	13.33333333	11.42857143	11.25	10	10	40	25	20	17.5	14	15	12.85714286	12.5	12.22222222	13	20	15	16.66666667	12.5	12	10	10	8.75
A0A131MCN1	NaN	20	10	10	10	8	6.666666667	7.142857143	7.5	6.666666667	6	10	5	6.666666667	5	4	5	4.285714286	3.75	3.333333333	3	20	10	6.666666667	5	6	5	4.285714286	3.75	3.333333333	3	30	15	13.33333333	10	8	6.666666667	7.142857143	6.25	5.555555556	5	40	30	23.33333333	22.5	18	15	15.71428571	13.75
A0A131MCQ1	NaN	30	25	16.66666667	12.5	10	10	8.571428571	10	10	9	30	15	10	7.5	6	5	5.714285714	5	4.444444444	4	10	10	10	7.5	6	5	4.285714286	5	5.555555556	5	20	20	13.33333333	10	10	8.333333333	8.571428571	8.75	7.777777778	9	20	15	13.33333333	12.5	12	10	10	10
A0A131MCS3	NaN	20	15	13.33333333	10	10	8.333333333	8.571428571	7.5	6.666666667	6	20	10	10	10	8	6.666666667	5.714285714	5	5.555555556	5	40	25	20	17.5	16	13.33333333	14.28571429	13.75	13.33333333	12	50	30	23.33333333	17.5	16	13.33333333	11.42857143	12.5	12.22222222	12	40	25	23.33333333	17.5	14	13.33333333	12.85714286	11.25
A0A131MCT5	NaN	40	25	20	17.5	16	13.33333333	14.28571429	13.75	14.44444444	13	20	15	13.33333333	10	8	6.666666667	5.714285714	6.25	6.666666667	6	30	20	16.66666667	12.5	12	10	10	8.75	8.888888889	8	50	35	26.66666667	25	24	21.66666667	21.42857143	20	20	19	20	10	10	7.5	8	6.666666667	7.142857143	6.25
A0A131MCT7	NaN	30	20	16.66666667	15	14	11.66666667	11.42857143	11.25	10	10	30	20	16.66666667	15	14	11.66666667	10	8.75	7.777777778	7	30	20	16.66666667	15	12	11.66666667	10	11.25	10	10	40	35	26.66666667	25	26	23.33333333	22.85714286	21.25	18.88888889	19	30	20	16.66666667	12.5	12	11.66666667	11.42857143	11.25
A0A131MCU7	NaN	30	15	13.33333333	12.5	10	10	10	10	8.888888889	9	10	10	6.666666667	5	4	5	4.285714286	3.75	3.333333333	3	20	15	13.33333333	12.5	10	8.333333333	8.571428571	7.5	7.777777778	7	40	20	16.66666667	17.5	14	15	12.85714286	12.5	12.22222222	12	30	20	13.33333333	10	10	10	10	8.75
A0A131MCV3	NaN	30	20	16.66666667	12.5	10	8.333333333	7.142857143	6.25	NaN	NaN	0	0	0	0	0	0	0	0	NaN	NaN	30	25	16.66666667	15	16	15	12.85714286	11.25	NaN	NaN	40	25	20	15	12	11.66666667	10	8.75	NaN	NaN	40	20	13.33333333	10	8	6.666666667	7.142857143	6.25
A0A131MCW1	NaN	20	10	10	7.5	8	6.666666667	7.142857143	6.25	5.555555556	6	20	10	10	7.5	8	6.666666667	5.714285714	5	5.555555556	5	20	15	13.33333333	10	10	8.333333333	7.142857143	6.25	6.666666667	6	30	20	13.33333333	10	10	8.333333333	7.142857143	6.25	6.666666667	6	50	30	23.33333333	25	24	20	20	17.5
A0A131MCZ4	NaN	30	20	16.66666667	12.5	12	11.66666667	11.42857143	11.25	10	9	20	10	10	10	8	6.666666667	5.714285714	5	4.444444444	4	20	15	10	10	8	6.666666667	5.714285714	5	4.444444444	4	30	15	13.33333333	10	10	8.333333333	8.571428571	8.75	7.777777778	7	50	30	23.33333333	22.5	22	21.66666667	18.57142857	16.25
A0A131MCZ8	NaN	30	25	16.66666667	15	12	11.66666667	11.42857143	10	10	9	20	10	10	7.5	8	6.666666667	7.142857143	6.25	6.666666667	6	40	20	16.66666667	15	14	11.66666667	11.42857143	11.25	11.11111111	11	50	30	26.66666667	25	24	20	18.57142857	16.25	14.44444444	14	30	20	20	15	14	13.33333333	14.28571429	13.75
A0A131MD04	NaN	20	10	10	10	8	8.333333333	7.142857143	7.5	7.777777778	8	10	5	3.333333333	2.5	2	1.666666667	1.428571429	1.25	2.222222222	2	20	10	10	10	10	8.333333333	8.571428571	8.75	7.777777778	8	40	25	16.66666667	12.5	12	11.66666667	11.42857143	11.25	11.11111111	10	30	25	23.33333333	22.5	20	18.33333333	18.57142857	16.25
A0A131MD13	NaN	30	25	20	17.5	18	15	15.71428571	15	14.44444444	13	30	15	13.33333333	12.5	10	8.333333333	7.142857143	6.25	5.555555556	5	20	20	13.33333333	10	10	8.333333333	8.571428571	7.5	6.666666667	7	40	35	26.66666667	27.5	24	20	18.57142857	17.5	16.66666667	16	30	20	16.66666667	12.5	14	11.66666667	10	11.25
A0A131MD14	NaN	40	30	26.66666667	20	18	15	14.28571429	12.5	11.11111111	10	20	15	10	10	8	6.666666667	7.142857143	7.5	6.666666667	7	30	20	16.66666667	17.5	16	15	14.28571429	13.75	13.33333333	12	40	25	20	15	16	15	12.85714286	11.25	12.22222222	11	30	20	20	20	16	15	12.85714286	11.25
A0A131MD37	NaN	50	35	26.66666667	25	22	20	20	20	20	19	30	20	13.33333333	10	8	6.666666667	7.142857143	6.25	6.666666667	6	30	20	16.66666667	12.5	12	11.66666667	11.42857143	10	8.888888889	9	40	25	20	17.5	16	13.33333333	14.28571429	13.75	13.33333333	13	30	15	13.33333333	10	10	8.333333333	8.571428571	7.5
A0A131MD44	NaN	10	10	6.666666667	7.5	8	6.666666667	5.714285714	5	4.444444444	NaN	10	5	3.333333333	2.5	2	1.666666667	1.428571429	1.25	1.111111111	NaN	10	10	10	7.5	6	5	5.714285714	5	4.444444444	NaN	20	10	10	7.5	6	6.666666667	5.714285714	5	4.444444444	NaN	30	15	13.33333333	10	10	8.333333333	7.142857143	7.5
A0A131MD88	NaN	20	15	10	7.5	6	5	4.285714286	3.75	4.444444444	4	30	15	16.66666667	12.5	10	8.333333333	7.142857143	6.25	6.666666667	6	20	10	6.666666667	7.5	6	5	4.285714286	3.75	3.333333333	3	20	10	6.666666667	7.5	6	5	4.285714286	3.75	3.333333333	3	30	25	20	15	12	11.66666667	10	10
A0A131MDB5	NaN	30	25	20	15	12	11.66666667	11.42857143	11.25	NaN	NaN	10	10	6.666666667	5	4	3.333333333	4.285714286	3.75	NaN	NaN	10	10	6.666666667	5	4	3.333333333	2.857142857	2.5	NaN	NaN	10	10	6.666666667	7.5	6	5	4.285714286	3.75	NaN	NaN	30	25	16.66666667	17.5	14	11.66666667	11.42857143	10
A0A131MDG3	NaN	30	20	13.33333333	10	10	10	8.571428571	8.75	7.777777778	8	30	25	20	17.5	18	15	12.85714286	11.25	10	9	30	20	13.33333333	12.5	14	11.66666667	10	10	10	9	30	20	16.66666667	12.5	12	13.33333333	12.85714286	11.25	11.11111111	11	10	5	6.666666667	5	4	3.333333333	2.857142857	2.5
A0A131MDH4	NaN	20	15	13.33333333	10	8	6.666666667	5.714285714	6.25	6.666666667	7	10	5	3.333333333	2.5	2	1.666666667	1.428571429	1.25	1.111111111	1	30	20	20	15	12	11.66666667	10	10	10	9	30	25	20	17.5	14	15	14.28571429	12.5	11.11111111	11	20	15	13.33333333	10	8	8.333333333	8.571428571	8.75
A0A163UT06	NaN	20	10	10	7.5	6	6.666666667	5.714285714	6.25	5.555555556	5	20	15	10	7.5	6	5	4.285714286	5	4.444444444	4	30	25	23.33333333	20	18	16.66666667	14.28571429	15	13.33333333	12	30	20	13.33333333	10	12	11.66666667	10	8.75	7.777777778	7	20	15	10	10	10	8.333333333	8.571428571	8.75
A0A163UT65	NaN	40	35	30	25	22	18.33333333	17.14285714	16.25	15.55555556	14	10	5	3.333333333	2.5	2	1.666666667	2.857142857	2.5	2.222222222	2	20	10	10	7.5	8	6.666666667	5.714285714	6.25	5.555555556	5	30	15	13.33333333	12.5	10	8.333333333	8.571428571	7.5	6.666666667	6	10	10	6.666666667	7.5	6	5	5.714285714	5
A0A163UTC6	NaN	30	20	20	20	18	16.66666667	14.28571429	13.75	12.22222222	11	10	5	3.333333333	2.5	2	1.666666667	1.428571429	1.25	1.111111111	1	30	15	10	7.5	6	5	5.714285714	5	5.555555556	5	30	25	23.33333333	20	20	18.33333333	17.14285714	17.5	16.66666667	15	30	15	13.33333333	10	8	6.666666667	5.714285714	5
A0A163UTI8	NaN	20	15	16.66666667	12.5	10	10	10	8.75	7.777777778	7	10	10	10	7.5	6	6.666666667	5.714285714	5	4.444444444	4	10	10	6.666666667	7.5	6	5	4.285714286	3.75	3.333333333	3	10	10	6.666666667	5	4	3.333333333	2.857142857	2.5	2.222222222	2	40	25	20	20	18	15	12.85714286	12.5
A0A163VUD3	NaN	20	15	10	7.5	8	6.666666667	5.714285714	6.25	5.555555556	6	20	15	13.33333333	10	8	8.333333333	7.142857143	6.25	6.666666667	6	20	10	6.666666667	7.5	8	6.666666667	5.714285714	5	4.444444444	4	30	25	16.66666667	12.5	12	10	8.571428571	10	10	9	40	25	20	17.5	16	15	12.85714286	12.5
A0A164D380	NaN	30	25	20	15	12	10	10	8.75	7.777777778	7	20	10	10	10	8	6.666666667	5.714285714	5	4.444444444	5	30	20	16.66666667	12.5	12	13.33333333	11.42857143	11.25	11.11111111	10	30	25	23.33333333	22.5	20	16.66666667	14.28571429	12.5	13.33333333	13	30	25	16.66666667	15	14	11.66666667	12.85714286	12.5
A0A164D3B2	NaN	40	25	20	15	14	11.66666667	11.42857143	11.25	11.11111111	10	20	15	13.33333333	10	8	8.333333333	7.142857143	6.25	6.666666667	7	30	20	16.66666667	15	14	11.66666667	11.42857143	10	10	10	30	20	16.66666667	15	12	11.66666667	10	10	10	10	40	25	16.66666667	15	12	11.66666667	10	10
A0A164D3G3	NaN	40	25	20	15	14	13.33333333	11.42857143	11.25	12.22222222	11	10	5	3.333333333	2.5	2	1.666666667	1.428571429	1.25	1.111111111	1	60	40	26.66666667	25	26	26.66666667	25.71428571	23.75	23.33333333	23	50	35	33.33333333	32.5	28	26.66666667	25.71428571	23.75	22.22222222	21	20	15	10	10	8	8.333333333	7.142857143	6.25
A0A164D3H4	NaN	30	15	16.66666667	12.5	14	11.66666667	10	10	10	9	30	15	13.33333333	10	8	6.666666667	7.142857143	6.25	5.555555556	5	20	15	13.33333333	10	10	8.333333333	7.142857143	6.25	6.666666667	6	20	10	6.666666667	5	4	3.333333333	2.857142857	2.5	2.222222222	3	30	20	20	17.5	16	16.66666667	15.71428571	15
A0A164D3I7	NaN	10	5	3.333333333	5	4	NaN	NaN	NaN	NaN	NaN	0	0	0	0	0	NaN	NaN	NaN	NaN	NaN	20	10	6.666666667	5	6	NaN	NaN	NaN	NaN	NaN	20	10	6.666666667	5	4	NaN	NaN	NaN	NaN	NaN	10	5	3.333333333	2.5	4	NaN	NaN	NaN
A0A164D3K0	NaN	40	30	20	20	18	15	15.71428571	15	13.33333333	13	20	15	10	10	8	6.666666667	7.142857143	6.25	5.555555556	5	30	15	13.33333333	10	10	8.333333333	7.142857143	6.25	6.666666667	7	30	25	20	15	16	15	12.85714286	11.25	11.11111111	10	40	35	23.33333333	20	18	18.33333333	17.14285714	16.25
A0A164D3M4	NaN	0	0	0	0	0	0	0	0	0	NaN	10	5	3.333333333	2.5	2	3.333333333	2.857142857	2.5	2.222222222	NaN	0	0	0	0	0	0	0	0	0	NaN	40	25	23.33333333	20	20	18.33333333	17.14285714	16.25	14.44444444	NaN	40	25	16.66666667	15	14	11.66666667	10	10
A0A168GZC0	NaN	20	15	13.33333333	10	8	8.333333333	7.142857143	7.5	6.666666667	6	0	0	0	0	0	0	0	0	0	0	40	25	20	17.5	18	16.66666667	14.28571429	15	13.33333333	12	30	20	16.66666667	17.5	14	15	12.85714286	12.5	11.11111111	10	20	15	10	7.5	8	8.333333333	7.142857143	6.25
A0A168H214	NaN	10	5	3.333333333	2.5	2	NaN	NaN	NaN	NaN	NaN	0	0	0	0	0	NaN	NaN	NaN	NaN	NaN	0	0	0	0	0	NaN	NaN	NaN	NaN	NaN	40	20	20	17.5	14	NaN	NaN	NaN	NaN	NaN	20	10	10	7.5	8	NaN	NaN	NaN
A0A168H2J4	NaN	20	20	13.33333333	10	10	8.333333333	10	8.75	7.777777778	7	10	10	6.666666667	5	4	3.333333333	4.285714286	3.75	3.333333333	3	10	5	3.333333333	2.5	4	3.333333333	2.857142857	2.5	2.222222222	2	10	10	6.666666667	5	4	3.333333333	4.285714286	3.75	3.333333333	3	30	25	20	17.5	14	13.33333333	11.42857143	10
A0A168H2N7	NaN	30	20	13.33333333	12.5	10	8.333333333	7.142857143	6.25	5.555555556	6	30	25	23.33333333	17.5	14	11.66666667	11.42857143	10	8.888888889	8	20	15	13.33333333	10	10	8.333333333	7.142857143	7.5	6.666666667	7	50	25	23.33333333	17.5	16	16.66666667	15.71428571	15	14.44444444	13	30	15	13.33333333	15	12	11.66666667	11.42857143	11.25
A0A168H332	NaN	40	25	20	15	14	13.33333333	11.42857143	12.5	12.22222222	11	20	15	10	7.5	6	5	5.714285714	5	4.444444444	4	30	20	16.66666667	12.5	12	10	8.571428571	8.75	8.888888889	8	30	15	13.33333333	12.5	12	11.66666667	10	10	10	9	30	25	20	15	16	15	14.28571429	13.75
A0A168H365	NaN	40	25	20	17.5	14	13.33333333	11.42857143	10	8.888888889	8	40	35	23.33333333	22.5	18	16.66666667	17.14285714	18.75	16.66666667	17	20	15	13.33333333	10	10	8.333333333	7.142857143	6.25	6.666666667	6	20	10	10	7.5	8	6.666666667	7.142857143	6.25	5.555555556	6	30	20	16.66666667	12.5	10	8.333333333	7.142857143	6.25
A0A168H3E7	NaN	30	25	20	17.5	16	13.33333333	11.42857143	11.25	11.11111111	10	10	10	6.666666667	5	4	5	4.285714286	3.75	3.333333333	3	30	25	16.66666667	15	14	11.66666667	10	10	10	9	40	25	20	15	12	11.66666667	11.42857143	11.25	11.11111111	10	30	25	23.33333333	20	16	13.33333333	11.42857143	10
A0A168H431	NaN	30	20	13.33333333	12.5	12	10	10	8.75	8.888888889	8	10	5	3.333333333	5	4	3.333333333	2.857142857	2.5	2.222222222	2	30	15	10	10	8	8.333333333	7.142857143	6.25	6.666666667	7	20	15	10	7.5	6	8.333333333	7.142857143	6.25	5.555555556	5	30	20	16.66666667	12.5	12	10	8.571428571	7.5
A0A168H459	NaN	30	20	16.66666667	15	14	11.66666667	12.85714286	11.25	10	10	20	15	10	10	8	6.666666667	5.714285714	5	4.444444444	5	20	15	13.33333333	12.5	12	10	8.571428571	7.5	6.666666667	6	20	15	13.33333333	10	8	6.666666667	7.142857143	6.25	5.555555556	5	20	15	13.33333333	12.5	10	8.333333333	8.571428571	10
A0A168H5X3	NaN	50	30	23.33333333	22.5	18	16.66666667	14.28571429	15	13.33333333	12	20	10	10	7.5	8	6.666666667	5.714285714	6.25	5.555555556	5	10	10	10	10	8	8.333333333	8.571428571	7.5	7.777777778	7	40	30	20	15	16	16.66666667	15.71428571	13.75	12.22222222	12	30	15	13.33333333	10	10	10	8.571428571	7.5
A0A168H995	NaN	40	25	20	17.5	14	15	14.28571429	12.5	12.22222222	12	10	10	6.666666667	5	4	3.333333333	2.857142857	2.5	2.222222222	2	30	15	10	10	8	6.666666667	7.142857143	6.25	5.555555556	5	40	25	26.66666667	20	18	16.66666667	17.14285714	17.5	15.55555556	15	30	20	13.33333333	12.5	10	10	10	10
A0A168HBI5	NaN	30	15	10	7.5	10	8.333333333	8.571428571	NaN	NaN	NaN	10	5	3.333333333	2.5	2	1.666666667	1.428571429	NaN	NaN	NaN	20	15	10	7.5	6	5	4.285714286	NaN	NaN	NaN	20	10	10	7.5	6	5	4.285714286	NaN	NaN	NaN	20	10	10	7.5	8	8.333333333	7.142857143	NaN
A0A1C3NSH3	NaN	60	30	23.33333333	20	16	16.66666667	18.57142857	17.5	15.55555556	15	20	10	10	10	8	8.333333333	8.571428571	7.5	6.666666667	6	30	20	16.66666667	15	12	11.66666667	11.42857143	10	10	9	20	15	10	10	8	8.333333333	8.571428571	7.5	6.666666667	7	30	15	10	7.5	6	5	4.285714286	5
A0A1C3NSH7	NaN	10	5	3.333333333	2.5	2	1.666666667	NaN	NaN	NaN	NaN	10	5	3.333333333	2.5	2	1.666666667	NaN	NaN	NaN	NaN	10	5	3.333333333	2.5	2	1.666666667	NaN	NaN	NaN	NaN	10	5	3.333333333	2.5	2	1.666666667	NaN	NaN	NaN	NaN	10	10	6.666666667	7.5	6	6.666666667	NaN	NaN
A0A1C3NSJ4	NaN	10	5	6.666666667	5	6	5	4.285714286	3.75	4.444444444	4	10	5	3.333333333	2.5	2	1.666666667	1.428571429	1.25	1.111111111	1	20	10	10	7.5	6	5	5.714285714	5	4.444444444	4	30	15	13.33333333	10	10	10	10	8.75	8.888888889	8	20	10	10	10	8	6.666666667	5.714285714	5
A0A1C3NSK0	NaN	30	20	16.66666667	15	12	10	8.571428571	7.5	7.777777778	7	10	5	3.333333333	2.5	2	1.666666667	1.428571429	2.5	2.222222222	2	50	40	30	25	20	16.66666667	14.28571429	12.5	11.11111111	11	30	20	20	15	12	11.66666667	11.42857143	12.5	11.11111111	11	50	25	20	15	14	13.33333333	14.28571429	12.5
A0A1C3NSK2	NaN	20	15	10	10	8	8.333333333	8.571428571	8.75	7.777777778	7	20	15	10	7.5	8	6.666666667	5.714285714	6.25	6.666666667	7	30	20	13.33333333	12.5	10	11.66666667	10	10	8.888888889	9	50	30	23.33333333	20	18	15	15.71428571	15	14.44444444	14	20	15	13.33333333	12.5	12	10	10	8.75
A0A1C3NSK8	NaN	40	25	16.66666667	17.5	14	15	14.28571429	12.5	11.11111111	10	20	15	10	7.5	8	6.666666667	7.142857143	7.5	6.666666667	6	40	30	23.33333333	22.5	22	20	18.57142857	17.5	15.55555556	15	50	35	26.66666667	27.5	22	21.66666667	20	17.5	16.66666667	17	30	20	16.66666667	15	14	11.66666667	10	8.75
A0A1C3NSL8	NaN	30	20	13.33333333	12.5	12	10	10	10	10	10	20	10	10	7.5	6	5	4.285714286	3.75	4.444444444	4	40	25	16.66666667	17.5	16	13.33333333	12.85714286	11.25	10	10	40	30	26.66666667	20	18	20	17.14285714	17.5	15.55555556	15	30	20	13.33333333	12.5	14	11.66666667	11.42857143	11.25
A0A1C3NSL9	NaN	50	35	23.33333333	22.5	22	20	18.57142857	17.5	16.66666667	15	30	20	16.66666667	15	14	13.33333333	11.42857143	10	8.888888889	8	40	20	20	17.5	18	16.66666667	15.71428571	15	14.44444444	13	60	50	43.33333333	45	40	38.33333333	38.57142857	37.5	37.77777778	37	20	15	10	7.5	8	8.333333333	7.142857143	7.5
A0A1C3NSM7	NaN	30	25	20	15	12	10	10	8.75	7.777777778	8	30	15	13.33333333	10	8	8.333333333	7.142857143	6.25	5.555555556	5	20	15	10	10	8	8.333333333	7.142857143	7.5	6.666666667	6	30	25	16.66666667	15	14	13.33333333	12.85714286	12.5	11.11111111	10	20	15	10	10	8	10	8.571428571	8.75
A0A1C3NSN6	NaN	30	20	16.66666667	12.5	14	11.66666667	10	10	10	10	20	10	6.666666667	7.5	6	6.666666667	5.714285714	5	5.555555556	5	40	25	23.33333333	22.5	20	16.66666667	14.28571429	12.5	12.22222222	11	30	25	16.66666667	15	14	13.33333333	14.28571429	12.5	12.22222222	12	30	25	16.66666667	17.5	14	13.33333333	12.85714286	13.75
A0A1C3NSQ4	NaN	40	30	30	27.5	24	20	18.57142857	17.5	17.77777778	17	20	10	10	7.5	6	5	4.285714286	6.25	5.555555556	5	40	20	20	17.5	16	13.33333333	14.28571429	12.5	11.11111111	10	30	25	16.66666667	15	16	15	12.85714286	11.25	11.11111111	11	20	20	13.33333333	12.5	12	10	10	8.75
A0A1D3PCK9	NaN	20	15	10	7.5	6	5	5.714285714	5	4.444444444	4	20	20	16.66666667	15	16	15	14.28571429	12.5	12.22222222	11	40	20	16.66666667	12.5	14	13.33333333	12.85714286	11.25	10	10	30	20	13.33333333	12.5	10	8.333333333	7.142857143	6.25	5.555555556	5	30	20	13.33333333	10	8	8.333333333	8.571428571	8.75
A0A1D3PCL0	NaN	50	30	26.66666667	25	24	21.66666667	20	18.75	16.66666667	16	10	10	6.666666667	5	4	5	4.285714286	3.75	4.444444444	4	40	30	20	17.5	14	15	15.71428571	13.75	13.33333333	13	40	30	26.66666667	25	22	20	18.57142857	17.5	16.66666667	17	30	20	20	15	12	11.66666667	11.42857143	10
A0A1D3PCM0	NaN	20	20	13.33333333	12.5	10	10	8.571428571	8.75	8.888888889	9	30	15	10	7.5	6	5	4.285714286	3.75	3.333333333	5	20	20	16.66666667	15	12	11.66666667	11.42857143	11.25	10	10	30	20	16.66666667	15	16	15	12.85714286	13.75	13.33333333	12	20	10	10	7.5	6	5	5.714285714	5
A0A1D3PCN1	NaN	20	10	6.666666667	7.5	8	6.666666667	5.714285714	5	NaN	NaN	20	10	6.666666667	5	4	3.333333333	2.857142857	2.5	NaN	NaN	20	10	6.666666667	7.5	6	5	4.285714286	3.75	NaN	NaN	10	10	6.666666667	5	4	5	4.285714286	3.75	NaN	NaN	10	10	6.666666667	5	4	3.333333333	4.285714286	3.75
A0A1D3PD96	NaN	10	10	10	7.5	6	5	4.285714286	3.75	3.333333333	NaN	10	5	3.333333333	2.5	2	1.666666667	1.428571429	1.25	1.111111111	NaN	30	20	20	17.5	16	15	12.85714286	11.25	10	NaN	20	15	10	7.5	6	5	4.285714286	3.75	3.333333333	NaN	30	25	20	15	14	11.66666667	10	8.75
A0A1D3PDA8	NaN	40	30	20	15	14	11.66666667	11.42857143	10	10	10	20	15	13.33333333	12.5	10	8.333333333	7.142857143	6.25	5.555555556	6	30	15	13.33333333	10	12	11.66666667	10	10	10	9	40	25	23.33333333	17.5	18	18.33333333	17.14285714	15	13.33333333	13	20	20	13.33333333	12.5	10	8.333333333	7.142857143	7.5
A0A1E1JKK5	NaN	20	10	13.33333333	10	8	6.666666667	NaN	NaN	NaN	NaN	10	5	3.333333333	2.5	2	1.666666667	NaN	NaN	NaN	NaN	50	25	23.33333333	22.5	22	20	NaN	NaN	NaN	NaN	30	15	10	7.5	6	5	NaN	NaN	NaN	NaN	20	10	10	7.5	8	6.666666667	NaN	NaN
A0A1E1JKL0	NaN	10	10	6.666666667	5	6	5	NaN	NaN	NaN	NaN	10	5	3.333333333	2.5	2	1.666666667	NaN	NaN	NaN	NaN	40	20	13.33333333	10	8	6.666666667	NaN	NaN	NaN	NaN	30	15	10	7.5	8	6.666666667	NaN	NaN	NaN	NaN	10	5	6.666666667	5	4	3.333333333	NaN	NaN
A0A1I6CM66	NaN	50	30	20	17.5	14	13.33333333	15.71428571	13.75	12.22222222	12	20	10	6.666666667	7.5	6	6.666666667	5.714285714	6.25	5.555555556	5	40	30	23.33333333	20	18	16.66666667	15.71428571	13.75	12.22222222	12	40	30	20	20	18	16.66666667	15.71428571	16.25	14.44444444	14	20	15	13.33333333	12.5	12	10	8.571428571	8.75
A0A1I6CM70	NaN	20	10	6.666666667	5	4	5	4.285714286	3.75	3.333333333	3	20	10	6.666666667	5	4	5	4.285714286	3.75	3.333333333	3	20	15	16.66666667	12.5	10	8.333333333	7.142857143	7.5	7.777777778	7	20	15	10	10	8	8.333333333	7.142857143	6.25	6.666666667	6	30	20	13.33333333	12.5	10	10	10	10
A0A1I6CM72	NaN	20	15	10	7.5	6	5	4.285714286	3.75	4.444444444	4	40	25	20	15	12	10	10	8.75	8.888888889	8	20	15	13.33333333	12.5	10	8.333333333	7.142857143	7.5	7.777777778	7	30	20	16.66666667	15	14	13.33333333	11.42857143	11.25	11.11111111	12	40	20	16.66666667	15	14	13.33333333	12.85714286	12.5
A0A1I6CM73	NaN	30	20	16.66666667	12.5	12	11.66666667	10	10	8.888888889	8	20	20	16.66666667	15	12	10	8.571428571	8.75	7.777777778	9	30	20	16.66666667	15	14	13.33333333	12.85714286	12.5	11.11111111	11	20	15	10	7.5	6	6.666666667	7.142857143	6.25	5.555555556	5	20	15	13.33333333	12.5	10	10	8.571428571	8.75
A0A1I6CM88	NaN	30	15	13.33333333	12.5	10	8.333333333	7.142857143	6.25	5.555555556	6	10	5	3.333333333	5	4	3.333333333	2.857142857	2.5	2.222222222	3	40	25	20	20	18	16.66666667	14.28571429	12.5	11.11111111	11	30	25	23.33333333	22.5	22	18.33333333	18.57142857	17.5	16.66666667	17	20	15	13.33333333	12.5	10	10	8.571428571	8.75
A0A1I6CM93	NaN	30	20	13.33333333	12.5	12	11.66666667	10	10	8.888888889	8	20	10	6.666666667	5	4	3.333333333	2.857142857	2.5	2.222222222	3	20	10	10	7.5	8	8.333333333	7.142857143	7.5	6.666666667	7	20	20	16.66666667	12.5	12	11.66666667	10	11.25	10	10	30	15	13.33333333	10	10	8.333333333	7.142857143	6.25
A0A1I6CM95	NaN	50	40	30	25	24	20	18.57142857	17.5	15.55555556	16	10	10	6.666666667	5	4	3.333333333	4.285714286	3.75	3.333333333	3	50	30	23.33333333	20	16	16.66666667	15.71428571	13.75	13.33333333	13	70	55	43.33333333	35	32	30	28.57142857	26.25	25.55555556	24	20	15	10	7.5	8	6.666666667	5.714285714	6.25
A0A1I6CMA1	NaN	30	25	23.33333333	22.5	20	18.33333333	17.14285714	16.25	14.44444444	14	40	25	16.66666667	17.5	14	13.33333333	12.85714286	11.25	11.11111111	10	60	50	40	32.5	28	23.33333333	21.42857143	20	18.88888889	18	70	60	46.66666667	45	46	41.66666667	40	40	38.88888889	39	20	15	13.33333333	12.5	10	8.333333333	7.142857143	6.25
A0A1I6CMA6	NaN	20	15	10	7.5	8	8.333333333	7.142857143	7.5	6.666666667	6	40	25	16.66666667	17.5	16	15	12.85714286	11.25	10	9	10	5	3.333333333	5	4	3.333333333	2.857142857	2.5	2.222222222	2	30	15	13.33333333	10	10	10	8.571428571	8.75	8.888888889	9	30	25	16.66666667	15	14	13.33333333	15.71428571	13.75
A0A1I6CMA8	NaN	30	20	20	17.5	20	16.66666667	14.28571429	13.75	13.33333333	12	10	5	3.333333333	2.5	2	1.666666667	1.428571429	1.25	1.111111111	1	30	15	13.33333333	12.5	12	10	10	10	8.888888889	10	40	20	16.66666667	15	14	15	12.85714286	11.25	11.11111111	12	20	15	10	7.5	6	6.666666667	5.714285714	6.25
A0A1I6CMB1	NaN	20	15	13.33333333	12.5	10	10	8.571428571	8.75	7.777777778	7	20	15	13.33333333	10	10	11.66666667	10	10	8.888888889	8	30	20	13.33333333	15	12	11.66666667	11.42857143	10	10	11	30	20	13.33333333	12.5	10	10	8.571428571	7.5	6.666666667	7	20	15	13.33333333	15	12	11.66666667	10	10
A0A1I6CMC0	NaN	20	10	6.666666667	7.5	NaN	NaN	NaN	NaN	NaN	NaN	0	0	0	0	NaN	NaN	NaN	NaN	NaN	NaN	20	15	10	7.5	NaN	NaN	NaN	NaN	NaN	NaN	10	10	6.666666667	5	NaN	NaN	NaN	NaN	NaN	NaN	10	5	3.333333333	5	NaN	NaN	NaN	NaN
A0A1I6CMC9	NaN	20	20	16.66666667	15	14	11.66666667	10	8.75	8.888888889	9	0	0	0	0	0	0	0	0	0	0	30	20	16.66666667	12.5	10	8.333333333	10	8.75	7.777777778	7	30	20	13.33333333	12.5	12	11.66666667	11.42857143	10	8.888888889	8	20	10	6.666666667	5	6	5	4.285714286	5
A0A1N7SYP3	NaN	50	35	30	27.5	24	21.66666667	22.85714286	22.5	21.11111111	20	30	15	10	7.5	6	6.666666667	5.714285714	5	4.444444444	4	40	30	23.33333333	22.5	18	18.33333333	17.14285714	17.5	17.77777778	16	50	35	30	27.5	24	23.33333333	24.28571429	22.5	22.22222222	23	30	15	13.33333333	10	10	10	8.571428571	7.5
A0A1N7SYP5	NaN	50	30	23.33333333	22.5	20	16.66666667	17.14285714	16.25	15.55555556	15	20	10	10	10	8	6.666666667	7.142857143	7.5	7.777777778	7	20	15	13.33333333	12.5	12	10	8.571428571	8.75	8.888888889	9	30	20	16.66666667	12.5	10	10	10	10	8.888888889	9	30	20	13.33333333	12.5	12	10	10	8.75
A0A1N7SYR5	NaN	20	15	13.33333333	12.5	12	10	8.571428571	7.5	6.666666667	6	10	5	3.333333333	2.5	2	1.666666667	1.428571429	2.5	2.222222222	2	10	10	6.666666667	5	4	3.333333333	4.285714286	3.75	3.333333333	3	30	20	13.33333333	10	10	8.333333333	7.142857143	6.25	6.666666667	6	30	25	20	17.5	16	15	14.28571429	13.75
A0A1N7SYR9	NaN	20	15	10	7.5	8	6.666666667	5.714285714	5	5.555555556	5	30	20	16.66666667	15	14	13.33333333	12.85714286	12.5	12.22222222	11	40	20	16.66666667	15	14	13.33333333	11.42857143	11.25	11.11111111	11	20	15	13.33333333	12.5	12	10	8.571428571	7.5	7.777777778	8	20	10	6.666666667	7.5	6	6.666666667	5.714285714	5
A0A1N7SYW0	NaN	40	25	20	17.5	16	15	12.85714286	13.75	13.33333333	12	20	15	10	7.5	6	5	5.714285714	6.25	5.555555556	5	50	25	23.33333333	20	16	15	15.71428571	15	13.33333333	14	60	35	30	27.5	24	21.66666667	22.85714286	22.5	22.22222222	21	50	30	23.33333333	17.5	14	13.33333333	12.85714286	13.75
A0A1N7SYW5	NaN	40	30	20	20	18	15	15.71428571	16.25	15.55555556	14	20	10	10	7.5	6	5	4.285714286	3.75	3.333333333	3	30	25	20	17.5	16	13.33333333	11.42857143	12.5	12.22222222	11	40	35	30	27.5	28	23.33333333	20	17.5	15.55555556	14	30	20	16.66666667	12.5	12	10	10	8.75
A0A1N7SYX2	NaN	30	20	16.66666667	15	14	11.66666667	10	10	10	10	10	10	6.666666667	5	6	5	5.714285714	5	4.444444444	4	20	10	10	7.5	6	6.666666667	5.714285714	6.25	5.555555556	5	30	20	16.66666667	15	12	11.66666667	10	8.75	7.777777778	8	20	10	6.666666667	7.5	6	6.666666667	5.714285714	5
A0A1N7SYZ4	NaN	30	15	13.33333333	10	10	8.333333333	7.142857143	6.25	6.666666667	6	10	5	3.333333333	2.5	2	1.666666667	1.428571429	1.25	2.222222222	2	30	20	13.33333333	12.5	10	11.66666667	10	10	8.888888889	9	50	30	23.33333333	22.5	20	18.33333333	17.14285714	16.25	15.55555556	16	30	20	16.66666667	15	14	13.33333333	11.42857143	11.25
A0A1N7SZF6	NaN	70	40	30	22.5	20	18.33333333	15.71428571	13.75	12.22222222	12	20	15	10	7.5	8	6.666666667	7.142857143	6.25	5.555555556	5	30	25	16.66666667	17.5	16	13.33333333	12.85714286	11.25	11.11111111	10	30	20	20	17.5	14	13.33333333	12.85714286	11.25	11.11111111	11	20	15	10	10	8	8.333333333	7.142857143	7.5
A0A1N7SZG0	NaN	40	20	13.33333333	12.5	10	10	8.571428571	7.5	6.666666667	8	40	25	16.66666667	12.5	12	11.66666667	11.42857143	10	8.888888889	8	20	10	6.666666667	7.5	6	5	4.285714286	3.75	3.333333333	3	40	25	16.66666667	12.5	10	10	8.571428571	7.5	6.666666667	8	30	20	16.66666667	15	14	13.33333333	11.42857143	11.25
A0A1N7SZG1	NaN	40	30	20	20	18	15	12.85714286	12.5	12.22222222	11	10	5	3.333333333	2.5	2	1.666666667	1.428571429	1.25	1.111111111	1	20	10	10	7.5	8	6.666666667	7.142857143	6.25	5.555555556	5	40	30	23.33333333	17.5	16	15	12.85714286	11.25	11.11111111	10	30	15	13.33333333	10	8	6.666666667	7.142857143	6.25
A0A1T5HUH9	NaN	30	25	20	17.5	18	15	12.85714286	11.25	11.11111111	10	30	25	16.66666667	12.5	12	10	8.571428571	8.75	7.777777778	7	40	30	23.33333333	17.5	18	18.33333333	15.71428571	15	13.33333333	13	40	35	33.33333333	27.5	22	18.33333333	18.57142857	17.5	17.77777778	16	20	20	13.33333333	12.5	12	10	8.571428571	8.75
A0A1T5HUI7	NaN	40	25	26.66666667	20	18	16.66666667	15.71428571	13.75	12.22222222	11	20	20	16.66666667	15	14	13.33333333	11.42857143	11.25	10	9	50	30	23.33333333	17.5	16	15	14.28571429	13.75	13.33333333	12	60	40	36.66666667	30	26	23.33333333	22.85714286	21.25	21.11111111	20	40	25	20	17.5	14	13.33333333	12.85714286	12.5
A0A1T5HUJ5	NaN	10	5	6.666666667	5	4	3.333333333	NaN	NaN	NaN	NaN	10	10	6.666666667	5	4	3.333333333	NaN	NaN	NaN	NaN	20	10	6.666666667	5	4	3.333333333	NaN	NaN	NaN	NaN	30	15	10	12.5	10	8.333333333	NaN	NaN	NaN	NaN	20	15	10	12.5	10	8.333333333	NaN	NaN
A0A1T5HUK0	NaN	60	50	40	40	36	36.66666667	34.28571429	33.75	33.33333333	34	10	5	3.333333333	2.5	4	3.333333333	2.857142857	2.5	2.222222222	2	30	20	13.33333333	15	12	13.33333333	12.85714286	11.25	11.11111111	11	30	25	20	17.5	16	13.33333333	14.28571429	13.75	13.33333333	13	40	25	16.66666667	12.5	12	10	11.42857143	10
A0A1T5HUK2	NaN	30	15	13.33333333	10	8	6.666666667	7.142857143	6.25	5.555555556	6	10	10	6.666666667	5	4	3.333333333	2.857142857	3.75	3.333333333	3	30	20	16.66666667	17.5	16	13.33333333	12.85714286	12.5	12.22222222	12	40	25	23.33333333	20	16	13.33333333	12.85714286	12.5	11.11111111	11	40	25	23.33333333	20	18	15	15.71428571	13.75
A0A1T5HUK5	NaN	30	20	20	17.5	14	13.33333333	15.71428571	15	14.44444444	13	20	15	13.33333333	12.5	10	8.333333333	8.571428571	7.5	6.666666667	7	40	25	20	17.5	16	15	14.28571429	12.5	13.33333333	12	30	15	13.33333333	10	10	10	8.571428571	7.5	7.777777778	8	20	15	10	7.5	8	6.666666667	5.714285714	5
A0A1T5HUK9	NaN	40	20	13.33333333	12.5	12	13.33333333	11.42857143	12.5	11.11111111	11	20	15	10	7.5	6	5	5.714285714	5	5.555555556	5	60	35	26.66666667	20	16	13.33333333	12.85714286	13.75	13.33333333	12	40	25	20	15	14	11.66666667	11.42857143	11.25	10	9	20	15	13.33333333	12.5	12	11.66666667	10	8.75
A0A1T5HUM0	NaN	40	25	20	17.5	16	15	14.28571429	13.75	13.33333333	13	20	10	6.666666667	5	6	5	4.285714286	3.75	3.333333333	3	40	25	20	15	14	11.66666667	11.42857143	11.25	11.11111111	11	50	25	20	17.5	14	13.33333333	11.42857143	12.5	11.11111111	10	30	20	16.66666667	15	14	13.33333333	11.42857143	11.25
A0A1T5HUU9	NaN	20	15	13.33333333	10	8	8.333333333	7.142857143	7.5	6.666666667	6	10	10	6.666666667	5	6	5	4.285714286	3.75	3.333333333	3	30	20	16.66666667	12.5	12	11.66666667	10	8.75	8.888888889	8	30	25	16.66666667	17.5	18	16.66666667	15.71428571	15	13.33333333	13	40	30	23.33333333	20	18	15	15.71428571	15
A0A1T5HUX0	NaN	40	25	16.66666667	15	14	13.33333333	11.42857143	10	11.11111111	11	20	10	13.33333333	10	8	8.333333333	7.142857143	7.5	7.777777778	7	20	10	6.666666667	7.5	8	6.666666667	5.714285714	5	4.444444444	4	40	20	13.33333333	10	8	8.333333333	8.571428571	8.75	7.777777778	7	40	25	16.66666667	15	14	11.66666667	11.42857143	11.25
A0A1T5HV05	NaN	40	25	23.33333333	22.5	20	20	17.14285714	17.5	16.66666667	15	10	5	3.333333333	2.5	4	3.333333333	2.857142857	2.5	2.222222222	2	30	30	26.66666667	20	18	16.66666667	14.28571429	13.75	13.33333333	14	60	30	23.33333333	20	16	15	15.71428571	16.25	15.55555556	14	20	15	13.33333333	10	10	8.333333333	7.142857143	7.5
A0A1T5HV17	NaN	10	5	6.666666667	5	4	3.333333333	2.857142857	2.5	NaN	NaN	20	20	13.33333333	15	16	13.33333333	11.42857143	10	NaN	NaN	10	5	3.333333333	5	4	3.333333333	2.857142857	2.5	NaN	NaN	10	5	3.333333333	2.5	2	1.666666667	1.428571429	1.25	NaN	NaN	30	25	16.66666667	15	16	13.33333333	11.42857143	11.25
A0A1X7RBI4	NaN	10	5	6.666666667	5	4	3.333333333	4.285714286	3.75	3.333333333	3	0	0	0	0	0	0	0	0	0	0	20	15	10	10	8	8.333333333	7.142857143	7.5	7.777777778	7	20	15	13.33333333	10	10	10	8.571428571	10	8.888888889	9	20	10	6.666666667	7.5	6	5	4.285714286	3.75
A0A1X7RBK7	NaN	40	20	16.66666667	12.5	12	11.66666667	10	8.75	8.888888889	8	20	15	13.33333333	12.5	12	10	10	10	8.888888889	8	20	20	16.66666667	12.5	12	10	10	8.75	10	10	40	35	33.33333333	27.5	30	28.33333333	25.71428571	23.75	24.44444444	23	30	25	20	17.5	18	16.66666667	15.71428571	13.75
A0A1X7RBM3	NaN	30	25	20	17.5	16	13.33333333	12.85714286	11.25	12.22222222	12	20	15	10	7.5	8	8.333333333	7.142857143	6.25	6.666666667	7	20	10	10	7.5	6	6.666666667	7.142857143	6.25	5.555555556	6	20	15	10	7.5	8	8.333333333	7.142857143	6.25	6.666666667	6	30	20	16.66666667	15	12	10	8.571428571	8.75
A0A1X7RBM4	NaN	30	15	10	7.5	6	6.666666667	5.714285714	5	4.444444444	4	20	10	6.666666667	5	4	3.333333333	2.857142857	2.5	2.222222222	2	20	15	13.33333333	10	8	6.666666667	5.714285714	5	5.555555556	6	20	15	13.33333333	10	8	6.666666667	5.714285714	5	4.444444444	4	40	20	16.66666667	12.5	10	10	11.42857143	10
A0A1X7RBN0	NaN	30	20	13.33333333	12.5	14	13.33333333	11.42857143	11.25	11.11111111	10	20	15	10	7.5	6	6.666666667	5.714285714	5	4.444444444	5	20	10	6.666666667	7.5	8	6.666666667	5.714285714	5	5.555555556	5	20	15	10	7.5	6	5	4.285714286	5	4.444444444	5	30	25	20	17.5	16	13.33333333	14.28571429	13.75
A0A1X7RBN6	NaN	20	15	10	7.5	6	6.666666667	5.714285714	6.25	5.555555556	6	30	20	13.33333333	10	10	8.333333333	7.142857143	6.25	6.666666667	6	30	20	20	15	16	15	12.85714286	12.5	12.22222222	12	40	20	16.66666667	12.5	12	11.66666667	10	10	10	9	30	25	16.66666667	17.5	14	13.33333333	11.42857143	10
A0A1X7RBP4	NaN	40	25	23.33333333	17.5	16	15	14.28571429	13.75	13.33333333	13	20	20	20	17.5	16	15	14.28571429	12.5	11.11111111	11	40	25	20	17.5	16	13.33333333	14.28571429	12.5	12.22222222	12	30	20	16.66666667	12.5	12	11.66666667	11.42857143	11.25	10	10	30	25	23.33333333	17.5	14	13.33333333	11.42857143	11.25
A0A1X7RBQ0	NaN	20	10	10	10	8	6.666666667	5.714285714	5	4.444444444	4	20	15	13.33333333	10	8	6.666666667	5.714285714	5	5.555555556	5	20	15	13.33333333	12.5	10	8.333333333	8.571428571	8.75	7.777777778	7	40	30	26.66666667	22.5	20	18.33333333	15.71428571	13.75	13.33333333	12	20	20	13.33333333	12.5	10	11.66666667	10	10
A0A1X7RBQ6	NaN	20	15	13.33333333	12.5	10	8.333333333	8.571428571	7.5	6.666666667	7	30	20	20	17.5	14	11.66666667	10	10	10	9	20	15	16.66666667	12.5	12	11.66666667	10	10	8.888888889	8	30	20	16.66666667	15	14	11.66666667	10	8.75	7.777777778	7	30	20	13.33333333	12.5	12	10	10	10
A0A1X7RBS1	NaN	20	15	10	7.5	6	5	5.714285714	5	5.555555556	5	20	10	6.666666667	7.5	6	5	4.285714286	3.75	4.444444444	4	20	15	10	7.5	8	6.666666667	5.714285714	6.25	5.555555556	5	20	20	13.33333333	12.5	12	10	10	11.25	10	11	20	15	13.33333333	10	10	8.333333333	8.571428571	8.75
A0A1X7RBS4	NaN	10	5	3.333333333	2.5	NaN	NaN	NaN	NaN	NaN	NaN	30	20	20	15	NaN	NaN	NaN	NaN	NaN	NaN	0	0	0	0	NaN	NaN	NaN	NaN	NaN	NaN	30	15	13.33333333	10	NaN	NaN	NaN	NaN	NaN	NaN	20	20	13.33333333	10	NaN	NaN	NaN	NaN
A0A1X7RBT7	NaN	20	15	10	7.5	8	6.666666667	7.142857143	7.5	6.666666667	7	30	15	13.33333333	12.5	10	10	8.571428571	7.5	6.666666667	7	30	15	10	7.5	6	5	4.285714286	3.75	5.555555556	5	10	10	6.666666667	5	4	5	4.285714286	3.75	3.333333333	3	20	15	13.33333333	12.5	12	10	10	10
A0A1X7RC97	NaN	30	25	20	17.5	14	15	12.85714286	12.5	11.11111111	12	10	10	6.666666667	5	4	5	4.285714286	3.75	4.444444444	4	30	25	16.66666667	15	14	11.66666667	11.42857143	10	10	9	40	25	20	17.5	14	13.33333333	12.85714286	11.25	10	10	20	10	10	7.5	8	6.666666667	7.142857143	6.25
A0A238UKL7	NaN	40	25	23.33333333	22.5	22	21.66666667	18.57142857	16.25	15.55555556	15	20	15	10	7.5	8	6.666666667	5.714285714	5	5.555555556	5	30	25	16.66666667	15	14	11.66666667	10	10	10	10	50	25	20	17.5	16	15	12.85714286	13.75	12.22222222	12	30	20	13.33333333	12.5	14	11.66666667	10	11.25
A0A238UMP6	NaN	30	20	13.33333333	12.5	10	10	10	8.75	8.888888889	9	20	10	10	7.5	6	5	4.285714286	5	4.444444444	4	40	25	20	17.5	16	15	12.85714286	12.5	11.11111111	11	40	25	20	20	16	15	15.71428571	13.75	13.33333333	13	30	15	13.33333333	12.5	12	10	8.571428571	8.75
A0A2C9C2I3	NaN	30	20	16.66666667	12.5	12	10	8.571428571	NaN	NaN	NaN	0	0	0	0	0	0	0	NaN	NaN	NaN	20	15	10	10	8	6.666666667	5.714285714	NaN	NaN	NaN	40	25	16.66666667	12.5	10	8.333333333	7.142857143	NaN	NaN	NaN	40	30	23.33333333	22.5	20	16.66666667	15.71428571	NaN
A0A2C9C2L6	NaN	40	25	20	15	14	11.66666667	11.42857143	11.25	11.11111111	11	0	0	0	0	0	0	0	0	0	0	30	20	13.33333333	12.5	14	13.33333333	12.85714286	11.25	11.11111111	11	50	40	36.66666667	32.5	30	26.66666667	25.71428571	26.25	24.44444444	24	20	10	6.666666667	5	4	3.333333333	2.857142857	2.5
A0A2C9C2M9	NaN	10	5	3.333333333	2.5	NaN	NaN	NaN	NaN	NaN	NaN	20	10	6.666666667	5	NaN	NaN	NaN	NaN	NaN	NaN	30	15	10	7.5	NaN	NaN	NaN	NaN	NaN	NaN	10	5	3.333333333	2.5	NaN	NaN	NaN	NaN	NaN	NaN	20	10	10	10	NaN	NaN	NaN	NaN
A0A2C9C2N5	NaN	20	10	6.666666667	5	4	3.333333333	2.857142857	2.5	NaN	NaN	10	10	6.666666667	7.5	6	5	4.285714286	3.75	NaN	NaN	0	0	0	0	0	0	0	0	NaN	NaN	10	5	3.333333333	2.5	2	1.666666667	1.428571429	2.5	NaN	NaN	30	20	20	17.5	16	13.33333333	11.42857143	10
A0A2C9C2R3	NaN	20	10	10	7.5	6	6.666666667	5.714285714	5	5.555555556	5	20	15	13.33333333	10	10	10	10	8.75	8.888888889	8	30	20	23.33333333	17.5	14	13.33333333	14.28571429	12.5	12.22222222	11	70	40	33.33333333	25	22	21.66666667	20	17.5	17.77777778	16	30	20	13.33333333	12.5	12	10	11.42857143	10
A0A2C9C2R4	NaN	20	15	13.33333333	12.5	10	10	8.571428571	8.75	7.777777778	8	10	10	6.666666667	7.5	6	6.666666667	5.714285714	5	4.444444444	4	20	15	10	10	10	8.333333333	8.571428571	7.5	6.666666667	6	30	15	13.33333333	10	8	6.666666667	7.142857143	6.25	5.555555556	5	30	20	13.33333333	15	14	11.66666667	10	8.75
A0A2C9C2U4	NaN	30	25	20	20	18	16.66666667	15.71428571	13.75	13.33333333	13	0	0	0	0	0	0	0	0	0	0	20	10	6.666666667	7.5	6	6.666666667	5.714285714	5	5.555555556	5	30	25	20	17.5	16	15	14.28571429	12.5	12.22222222	12	30	20	16.66666667	15	14	11.66666667	11.42857143	11.25
A0A2C9C2V9	NaN	10	10	6.666666667	5	4	5	4.285714286	3.75	3.333333333	3	10	5	3.333333333	2.5	2	1.666666667	1.428571429	1.25	1.111111111	1	20	15	13.33333333	12.5	10	8.333333333	8.571428571	7.5	6.666666667	7	20	15	10	7.5	6	6.666666667	5.714285714	5	4.444444444	4	30	20	16.66666667	15	16	13.33333333	11.42857143	10
A0A2C9C2W3	NaN	0	0	0	0	0	0	NaN	NaN	NaN	NaN	0	0	0	0	0	0	NaN	NaN	NaN	NaN	30	25	16.66666667	12.5	10	8.333333333	NaN	NaN	NaN	NaN	10	5	3.333333333	5	4	3.333333333	NaN	NaN	NaN	NaN	20	20	13.33333333	10	8	6.666666667	NaN	NaN
A0A2C9C2X0	NaN	30	15	13.33333333	10	10	8.333333333	7.142857143	7.5	6.666666667	6	20	15	13.33333333	10	8	6.666666667	5.714285714	5	4.444444444	4	20	15	13.33333333	10	10	8.333333333	8.571428571	7.5	6.666666667	6	40	25	23.33333333	22.5	20	18.33333333	15.71428571	13.75	12.22222222	11	30	20	13.33333333	15	12	11.66666667	10	11.25
A0A2C9C2X9	NaN	10	10	6.666666667	5	4	5	4.285714286	3.75	3.333333333	NaN	10	5	3.333333333	2.5	2	3.333333333	2.857142857	2.5	2.222222222	NaN	30	15	10	7.5	6	5	4.285714286	3.75	3.333333333	NaN	30	15	13.33333333	10	8	8.333333333	7.142857143	6.25	5.555555556	NaN	30	15	10	12.5	10	8.333333333	8.571428571	8.75
A0A2C9C2Y0	NaN	40	25	23.33333333	20	16	15	12.85714286	12.5	13.33333333	12	10	5	3.333333333	2.5	2	1.666666667	1.428571429	1.25	1.111111111	1	20	15	10	10	10	8.333333333	8.571428571	8.75	8.888888889	8	40	30	23.33333333	22.5	22	20	17.14285714	16.25	14.44444444	13	20	15	10	10	8	6.666666667	7.142857143	6.25
A0A2C9C2Y4	NaN	20	15	13.33333333	12.5	12	10	8.571428571	8.75	7.777777778	8	20	10	10	7.5	6	5	4.285714286	3.75	3.333333333	3	30	20	20	17.5	16	13.33333333	11.42857143	10	10	11	20	15	16.66666667	12.5	10	8.333333333	8.571428571	7.5	6.666666667	7	20	10	10	10	8	8.333333333	8.571428571	8.75
A0A2C9C2Z6	NaN	40	25	23.33333333	17.5	14	13.33333333	11.42857143	11.25	10	9	30	20	16.66666667	15	12	10	8.571428571	7.5	6.666666667	6	30	20	16.66666667	12.5	14	11.66666667	10	8.75	7.777777778	8	30	15	13.33333333	12.5	12	11.66666667	11.42857143	12.5	11.11111111	11	30	20	16.66666667	12.5	10	8.333333333	8.571428571	7.5
A0A2C9C2Z9	NaN	20	10	10	7.5	6	6.666666667	7.142857143	6.25	6.666666667	6	10	5	3.333333333	2.5	2	1.666666667	1.428571429	1.25	1.111111111	1	30	20	13.33333333	15	14	13.33333333	11.42857143	11.25	10	10	40	30	26.66666667	22.5	20	20	18.57142857	16.25	15.55555556	15	20	10	10	7.5	8	6.666666667	5.714285714	6.25
A0A2C9C307	NaN	10	5	3.333333333	2.5	NaN	NaN	NaN	NaN	NaN	NaN	10	5	3.333333333	5	NaN	NaN	NaN	NaN	NaN	NaN	20	15	13.33333333	10	NaN	NaN	NaN	NaN	NaN	NaN	10	5	3.333333333	2.5	NaN	NaN	NaN	NaN	NaN	NaN	20	10	10	7.5	NaN	NaN	NaN	NaN
A0A2C9C314	NaN	0	0	0	0	0	0	0	0	0	0	20	10	10	7.5	8	8.333333333	7.142857143	6.25	5.555555556	6	20	15	13.33333333	10	10	8.333333333	7.142857143	6.25	5.555555556	5	20	10	6.666666667	5	4	3.333333333	2.857142857	2.5	3.333333333	3	40	30	23.33333333	22.5	24	23.33333333	21.42857143	21.25
A0A2C9C334	NaN	10	5	6.666666667	5	4	3.333333333	4.285714286	3.75	3.333333333	3	20	15	10	7.5	6	5	4.285714286	3.75	3.333333333	3	30	20	16.66666667	12.5	14	13.33333333	11.42857143	11.25	11.11111111	11	20	10	10	10	10	8.333333333	7.142857143	6.25	6.666666667	7	30	20	13.33333333	10	10	11.66666667	10	8.75
A0A2C9C337	NaN	30	20	16.66666667	15	12	11.66666667	11.42857143	10	8.888888889	10	30	25	20	20	16	13.33333333	11.42857143	10	8.888888889	9	30	20	16.66666667	12.5	10	10	10	8.75	7.777777778	7	40	25	23.33333333	20	18	18.33333333	17.14285714	16.25	16.66666667	16	40	25	23.33333333	20	18	16.66666667	15.71428571	13.75
A0A2C9C347	NaN	30	15	10	NaN	NaN	NaN	NaN	NaN	NaN	NaN	0	0	0	NaN	NaN	NaN	NaN	NaN	NaN	NaN	10	5	3.333333333	NaN	NaN	NaN	NaN	NaN	NaN	NaN	10	5	3.333333333	NaN	NaN	NaN	NaN	NaN	NaN	NaN	30	15	10	NaN	NaN	NaN	NaN	NaN
A0A2C9C349	NaN	20	15	13.33333333	12.5	12	11.66666667	10	10	11.11111111	10	20	10	6.666666667	7.5	6	5	5.714285714	5	4.444444444	4	20	15	13.33333333	10	8	6.666666667	7.142857143	6.25	5.555555556	6	20	10	6.666666667	7.5	6	5	4.285714286	5	4.444444444	5	50	30	23.33333333	17.5	14	15	14.28571429	15
A0A2C9C356	NaN	10	5	6.666666667	5	4	NaN	NaN	NaN	NaN	NaN	10	5	3.333333333	2.5	2	NaN	NaN	NaN	NaN	NaN	0	0	0	0	0	NaN	NaN	NaN	NaN	NaN	0	0	0	0	0	NaN	NaN	NaN	NaN	NaN	30	25	16.66666667	12.5	10	NaN	NaN	NaN
A0A2C9C360	NaN	30	25	16.66666667	12.5	12	10	8.571428571	10	10	10	20	10	6.666666667	7.5	6	5	4.285714286	3.75	3.333333333	3	20	15	10	10	10	8.333333333	8.571428571	8.75	7.777777778	7	20	15	10	7.5	6	5	4.285714286	3.75	3.333333333	3	20	15	10	7.5	8	6.666666667	7.142857143	7.5
A0A2C9C377	NaN	30	20	16.66666667	15	12	10	10	8.75	8.888888889	8	20	10	6.666666667	5	6	5	4.285714286	3.75	3.333333333	3	30	25	20	17.5	16	15	14.28571429	12.5	12.22222222	12	30	25	16.66666667	15	14	11.66666667	11.42857143	11.25	12.22222222	12	30	20	16.66666667	12.5	12	10	8.571428571	8.75
A0A2C9C387	NaN	20	10	6.666666667	7.5	6	5	4.285714286	3.75	3.333333333	3	10	5	3.333333333	2.5	2	1.666666667	1.428571429	1.25	1.111111111	1	30	20	16.66666667	12.5	12	11.66666667	10	8.75	10	9	20	20	13.33333333	15	12	13.33333333	11.42857143	10	8.888888889	10	20	15	10	7.5	8	6.666666667	7.142857143	6.25
A0A2C9C396	NaN	20	15	10	10	8	6.666666667	5.714285714	5	5.555555556	5	20	15	13.33333333	10	10	8.333333333	8.571428571	7.5	7.777777778	7	20	15	10	7.5	8	6.666666667	5.714285714	5	4.444444444	4	30	15	13.33333333	10	8	8.333333333	7.142857143	6.25	5.555555556	5	40	30	26.66666667	22.5	18	15	14.28571429	13.75
A0A2C9C3A0	NaN	40	30	23.33333333	20	18	15	15.71428571	13.75	13.33333333	12	10	5	3.333333333	2.5	2	1.666666667	1.428571429	1.25	1.111111111	1	40	25	20	20	18	16.66666667	15.71428571	13.75	13.33333333	13	50	30	30	27.5	26	26.66666667	25.71428571	25	24.44444444	22	20	15	13.33333333	10	10	8.333333333	7.142857143	6.25
A0A2C9C3A4	NaN	20	15	13.33333333	10	10	10	10	8.75	8.888888889	8	20	20	13.33333333	10	8	8.333333333	7.142857143	6.25	5.555555556	6	20	20	13.33333333	10	8	6.666666667	5.714285714	5	4.444444444	5	40	25	20	17.5	14	15	15.71428571	15	13.33333333	12	20	15	13.33333333	12.5	12	10	11.42857143	10
A0A2C9C3A5	NaN	10	10	10	7.5	6	5	4.285714286	3.75	3.333333333	3	40	25	23.33333333	17.5	16	15	12.85714286	12.5	11.11111111	10	20	20	13.33333333	12.5	12	11.66666667	10	8.75	8.888888889	8	20	10	6.666666667	7.5	6	6.666666667	5.714285714	5	4.444444444	4	30	15	13.33333333	12.5	12	10	11.42857143	10
A0A2C9C3A8	NaN	20	10	10	7.5	8	6.666666667	5.714285714	6.25	5.555555556	5	10	5	3.333333333	2.5	2	1.666666667	1.428571429	1.25	1.111111111	1	40	25	16.66666667	15	12	11.66666667	10	8.75	8.888888889	9	30	20	16.66666667	12.5	14	11.66666667	11.42857143	11.25	11.11111111	12	20	15	10	10	8	8.333333333	8.571428571	8.75
A0A2C9C3B1	NaN	30	15	10	7.5	6	5	5.714285714	5	4.444444444	4	20	10	6.666666667	5	6	5	4.285714286	3.75	3.333333333	4	10	5	6.666666667	5	4	5	4.285714286	3.75	4.444444444	4	20	15	10	7.5	6	5	4.285714286	3.75	4.444444444	4	40	30	20	17.5	16	16.66666667	14.28571429	15
A0A2C9C3B2	NaN	40	30	20	20	NaN	NaN	NaN	NaN	NaN	NaN	10	5	3.333333333	2.5	NaN	NaN	NaN	NaN	NaN	NaN	20	15	10	7.5	NaN	NaN	NaN	NaN	NaN	NaN	20	10	6.666666667	5	NaN	NaN	NaN	NaN	NaN	NaN	10	10	6.666666667	5	NaN	NaN	NaN	NaN
A0A2C9C3B4	NaN	30	20	20	17.5	16	13.33333333	11.42857143	11.25	10	9	30	20	16.66666667	12.5	10	10	10	8.75	7.777777778	7	50	30	23.33333333	17.5	14	15	12.85714286	12.5	11.11111111	11	30	30	23.33333333	22.5	18	16.66666667	17.14285714	16.25	15.55555556	16	30	20	16.66666667	12.5	12	11.66666667	11.42857143	10
A0A2C9C3B6	NaN	20	15	10	7.5	6	5	4.285714286	5	4.444444444	4	20	10	6.666666667	5	4	5	4.285714286	3.75	3.333333333	3	30	20	16.66666667	12.5	12	10	10	8.75	8.888888889	9	30	20	16.66666667	15	16	13.33333333	11.42857143	10	10	9	30	20	20	15	12	10	10	8.75
A0A2C9C3C1	NaN	30	20	13.33333333	12.5	10	8.333333333	7.142857143	6.25	5.555555556	5	30	20	20	17.5	14	11.66666667	11.42857143	10	8.888888889	8	10	10	6.666666667	7.5	6	6.666666667	5.714285714	5	4.444444444	4	10	10	10	7.5	8	6.666666667	7.142857143	6.25	6.666666667	6	20	10	10	7.5	8	6.666666667	5.714285714	5
A0A2C9C3C6	NaN	40	30	26.66666667	20	20	20	17.14285714	16.25	16.66666667	NaN	20	15	13.33333333	15	12	11.66666667	11.42857143	11.25	10	NaN	30	25	16.66666667	17.5	16	13.33333333	11.42857143	10	8.888888889	NaN	20	10	6.666666667	5	4	3.333333333	2.857142857	2.5	2.222222222	NaN	20	10	6.666666667	5	4	3.333333333	2.857142857	5
A0A2C9C3C7	NaN	20	20	13.33333333	10	10	8.333333333	8.571428571	7.5	6.666666667	6	20	10	6.666666667	5	4	3.333333333	2.857142857	2.5	2.222222222	2	20	15	10	7.5	6	5	4.285714286	3.75	3.333333333	3	0	0	0	0	0	0	0	0	0	0	20	10	6.666666667	5	4	3.333333333	2.857142857	2.5
A0A2C9C3C8	NaN	10	5	3.333333333	5	4	3.333333333	2.857142857	2.5	2.222222222	2	10	10	6.666666667	5	4	3.333333333	2.857142857	3.75	3.333333333	3	30	15	13.33333333	10	8	6.666666667	7.142857143	6.25	5.555555556	5	20	10	6.666666667	5	4	3.333333333	2.857142857	3.75	3.333333333	3	40	30	26.66666667	20	18	16.66666667	17.14285714	15
A0A2C9C3D4	NaN	30	20	20	17.5	14	11.66666667	10	8.75	7.777777778	7	10	5	3.333333333	2.5	2	1.666666667	1.428571429	1.25	1.111111111	1	30	15	13.33333333	10	8	6.666666667	5.714285714	5	4.444444444	5	30	20	16.66666667	12.5	10	11.66666667	11.42857143	11.25	10	10	10	5	3.333333333	2.5	2	1.666666667	1.428571429	1.25
A0A2C9C3D7	NaN	30	20	16.66666667	15	14	11.66666667	11.42857143	11.25	10	9	10	10	10	7.5	6	5	4.285714286	3.75	3.333333333	3	30	20	16.66666667	12.5	12	13.33333333	12.85714286	11.25	11.11111111	10	20	15	13.33333333	10	8	6.666666667	7.142857143	6.25	5.555555556	5	30	20	13.33333333	12.5	12	11.66666667	12.85714286	11.25
A0A2C9C3D9	NaN	30	20	13.33333333	12.5	10	10	10	10	10	9	10	10	6.666666667	5	6	5	4.285714286	5	4.444444444	4	30	25	20	20	18	16.66666667	15.71428571	13.75	14.44444444	14	50	40	30	30	28	25	22.85714286	22.5	21.11111111	19	30	20	16.66666667	15	12	10	10	10
A0A2C9C3E8	NaN	40	30	30	27.5	24	21.66666667	21.42857143	21.25	20	20	30	15	13.33333333	12.5	12	10	8.571428571	7.5	6.666666667	6	40	25	20	20	18	16.66666667	17.14285714	15	14.44444444	15	60	45	33.33333333	25	26	21.66666667	21.42857143	20	22.22222222	22	50	25	20	15	14	15	15.71428571	15
A0A2C9C3F3	NaN	30	20	16.66666667	15	16	15	12.85714286	13.75	13.33333333	12	10	10	6.666666667	7.5	6	5	4.285714286	5	5.555555556	5	30	15	10	10	10	10	8.571428571	7.5	6.666666667	6	20	10	6.666666667	5	4	3.333333333	4.285714286	3.75	3.333333333	3	40	20	13.33333333	10	8	8.333333333	8.571428571	7.5
A0A2C9C3F7	NaN	20	10	6.666666667	5	6	6.666666667	5.714285714	5	4.444444444	NaN	20	10	6.666666667	5	4	3.333333333	4.285714286	3.75	3.333333333	NaN	10	5	6.666666667	5	4	3.333333333	2.857142857	2.5	2.222222222	NaN	30	15	16.66666667	12.5	10	8.333333333	8.571428571	8.75	7.777777778	NaN	20	15	10	7.5	6	5	4.285714286	3.75
A0A2C9C3G8	NaN	20	15	10	7.5	6	6.666666667	5.714285714	6.25	5.555555556	6	0	0	0	0	0	0	0	0	0	0	20	20	16.66666667	15	14	11.66666667	11.42857143	10	8.888888889	8	30	15	13.33333333	10	8	8.333333333	10	10	8.888888889	8	20	10	6.666666667	5	4	3.333333333	4.285714286	3.75
A0A2C9C3H4	NaN	30	20	13.33333333	12.5	10	8.333333333	8.571428571	7.5	7.777777778	7	10	10	6.666666667	5	6	5	4.285714286	5	4.444444444	4	30	20	13.33333333	12.5	12	11.66666667	10	8.75	7.777777778	8	20	15	16.66666667	12.5	12	10	10	10	8.888888889	9	20	15	13.33333333	12.5	10	10	8.571428571	7.5
A0A2C9C3H6	NaN	20	10	10	7.5	6	NaN	NaN	NaN	NaN	NaN	30	30	23.33333333	20	18	NaN	NaN	NaN	NaN	NaN	20	10	10	7.5	6	NaN	NaN	NaN	NaN	NaN	10	5	3.333333333	2.5	2	NaN	NaN	NaN	NaN	NaN	40	20	16.66666667	12.5	10	NaN	NaN	NaN
A0A2C9C3I8	NaN	20	15	10	10	8	8.333333333	8.571428571	8.75	7.777777778	7	10	10	6.666666667	5	4	3.333333333	2.857142857	3.75	3.333333333	3	30	15	10	10	10	10	8.571428571	7.5	6.666666667	6	20	15	10	7.5	6	5	4.285714286	3.75	4.444444444	4	40	25	20	17.5	16	16.66666667	17.14285714	16.25
A0A2C9C3I9	NaN	10	10	10	7.5	6	5	4.285714286	3.75	3.333333333	3	0	0	0	0	0	0	0	0	0	0	10	10	6.666666667	5	4	3.333333333	2.857142857	3.75	3.333333333	3	20	10	10	7.5	8	8.333333333	7.142857143	7.5	6.666666667	6	10	10	10	10	8	8.333333333	7.142857143	7.5
A0A2C9C3K2	NaN	40	25	16.66666667	12.5	14	13.33333333	12.85714286	11.25	11.11111111	12	20	15	10	10	8	6.666666667	5.714285714	6.25	6.666666667	7	20	20	13.33333333	10	10	8.333333333	7.142857143	6.25	6.666666667	6	20	15	10	7.5	6	6.666666667	5.714285714	5	5.555555556	5	30	25	16.66666667	15	14	13.33333333	11.42857143	11.25
A0A2C9C3L3	NaN	40	25	16.66666667	12.5	12	10	10	8.75	7.777777778	7	10	5	6.666666667	5	4	3.333333333	2.857142857	2.5	2.222222222	2	30	25	23.33333333	25	22	18.33333333	17.14285714	15	14.44444444	15	50	25	20	17.5	18	16.66666667	15.71428571	13.75	14.44444444	14	20	20	13.33333333	12.5	12	10	10	10
A0A2C9C3U3	NaN	10	5	3.333333333	2.5	2	1.666666667	2.857142857	2.5	2.222222222	2	30	20	13.33333333	10	10	8.333333333	7.142857143	6.25	5.555555556	5	20	20	13.33333333	10	10	8.333333333	7.142857143	6.25	5.555555556	5	30	20	16.66666667	17.5	16	13.33333333	12.85714286	11.25	11.11111111	10	30	20	13.33333333	12.5	10	8.333333333	8.571428571	10
A0A2C9C3X7	NaN	30	20	16.66666667	15	12	11.66666667	12.85714286	11.25	11.11111111	11	20	10	6.666666667	7.5	8	6.666666667	5.714285714	7.5	6.666666667	6	20	10	10	10	8	8.333333333	7.142857143	6.25	5.555555556	5	30	20	13.33333333	10	10	10	8.571428571	7.5	7.777777778	7	20	15	13.33333333	12.5	12	10	10	8.75
A0A2I2LDV9	NaN	0	0	NaN	NaN	NaN	NaN	NaN	NaN	NaN	NaN	0	0	NaN	NaN	NaN	NaN	NaN	NaN	NaN	NaN	0	0	NaN	NaN	NaN	NaN	NaN	NaN	NaN	NaN	20	15	NaN	NaN	NaN	NaN	NaN	NaN	NaN	NaN	10	10	NaN	NaN	NaN	NaN	NaN	NaN
A0A2I2LDW9	NaN	30	20	16.66666667	12.5	12	11.66666667	11.42857143	11.25	11.11111111	11	10	10	6.666666667	5	4	3.333333333	2.857142857	3.75	3.333333333	3	20	10	10	10	8	6.666666667	5.714285714	6.25	5.555555556	5	20	15	13.33333333	10	10	8.333333333	7.142857143	6.25	5.555555556	6	30	20	16.66666667	15	14	13.33333333	12.85714286	12.5
A0A2I2LG59	NaN	20	10	10	10	8	8.333333333	7.142857143	7.5	6.666666667	NaN	20	15	13.33333333	15	12	11.66666667	11.42857143	10	10	NaN	30	20	20	15	14	11.66666667	10	10	8.888888889	NaN	30	20	13.33333333	12.5	12	10	10	8.75	7.777777778	NaN	20	15	10	10	8	6.666666667	8.571428571	8.75
A0A2K5ATK2	NaN	30	20	13.33333333	12.5	12	11.66666667	11.42857143	11.25	11.11111111	11	20	10	6.666666667	5	4	3.333333333	2.857142857	2.5	2.222222222	2	30	20	13.33333333	12.5	10	10	8.571428571	8.75	7.777777778	7	10	5	3.333333333	5	4	3.333333333	2.857142857	2.5	3.333333333	3	40	20	16.66666667	17.5	14	13.33333333	12.85714286	12.5
A0A2K5ATK4	NaN	10	5	3.333333333	2.5	2	1.666666667	1.428571429	1.25	NaN	NaN	20	20	16.66666667	17.5	16	13.33333333	11.42857143	10	NaN	NaN	20	10	13.33333333	10	8	6.666666667	5.714285714	5	NaN	NaN	10	10	6.666666667	7.5	6	5	4.285714286	3.75	NaN	NaN	20	15	10	7.5	8	8.333333333	7.142857143	6.25
A0A2K5ATL5	NaN	0	0	0	0	0	0	0	0	NaN	NaN	20	10	6.666666667	5	4	3.333333333	2.857142857	2.5	NaN	NaN	20	10	10	7.5	8	6.666666667	5.714285714	5	NaN	NaN	20	10	6.666666667	5	4	5	4.285714286	3.75	NaN	NaN	20	15	10	7.5	6	6.666666667	7.142857143	6.25
A0A2K5ATL9	NaN	30	25	20	17.5	16	13.33333333	12.85714286	13.75	13.33333333	12	20	10	10	10	8	6.666666667	7.142857143	6.25	5.555555556	5	30	20	16.66666667	12.5	14	13.33333333	12.85714286	11.25	11.11111111	11	40	25	23.33333333	17.5	16	15	15.71428571	13.75	13.33333333	13	40	25	23.33333333	20	18	16.66666667	14.28571429	13.75
A0A2K5ATM1	NaN	20	15	13.33333333	10	12	10	NaN	NaN	NaN	NaN	0	0	0	0	0	0	NaN	NaN	NaN	NaN	20	10	6.666666667	5	4	3.333333333	NaN	NaN	NaN	NaN	10	5	3.333333333	2.5	2	1.666666667	NaN	NaN	NaN	NaN	20	10	6.666666667	5	4	3.333333333	NaN	NaN
A0A2K5ATM8	NaN	30	20	20	17.5	16	13.33333333	12.85714286	11.25	12.22222222	12	10	5	3.333333333	2.5	2	1.666666667	1.428571429	1.25	1.111111111	1	40	35	26.66666667	22.5	18	16.66666667	15.71428571	13.75	12.22222222	12	70	55	50	45	40	38.33333333	34.28571429	35	31.11111111	29	20	15	10	7.5	6	6.666666667	5.714285714	5
A0A2K5ATN1	NaN	50	30	20	17.5	14	11.66666667	12.85714286	11.25	NaN	NaN	0	0	0	0	0	0	0	0	NaN	NaN	20	15	13.33333333	10	8	6.666666667	5.714285714	5	NaN	NaN	20	15	10	10	8	6.666666667	5.714285714	6.25	NaN	NaN	30	25	16.66666667	12.5	10	10	8.571428571	7.5
A0A2K5ATP4	NaN	30	20	16.66666667	15	14	11.66666667	10	8.75	7.777777778	7	20	15	13.33333333	10	10	10	8.571428571	8.75	8.888888889	8	30	20	16.66666667	12.5	12	11.66666667	10	8.75	8.888888889	8	30	25	23.33333333	22.5	20	16.66666667	15.71428571	15	14.44444444	13	30	20	16.66666667	15	14	11.66666667	10	8.75
A0A2K5ATQ9	NaN	20	10	10	7.5	6	5	NaN	NaN	NaN	NaN	10	5	3.333333333	2.5	2	1.666666667	NaN	NaN	NaN	NaN	10	5	6.666666667	5	4	3.333333333	NaN	NaN	NaN	NaN	0	0	0	0	0	0	NaN	NaN	NaN	NaN	20	10	10	7.5	8	6.666666667	NaN	NaN
A0A2K5ATR5	NaN	30	30	20	20	18	16.66666667	15.71428571	15	14.44444444	14	20	15	10	7.5	6	6.666666667	5.714285714	6.25	5.555555556	5	30	25	20	17.5	18	15	15.71428571	15	13.33333333	13	40	35	26.66666667	22.5	20	18.33333333	17.14285714	17.5	17.77777778	17	30	25	20	15	12	11.66666667	11.42857143	11.25
A0A2K5ATR7	NaN	40	35	23.33333333	20	18	15	12.85714286	13.75	12.22222222	12	10	5	3.333333333	2.5	2	1.666666667	2.857142857	2.5	2.222222222	2	20	10	10	7.5	8	6.666666667	7.142857143	6.25	6.666666667	7	40	35	30	22.5	20	18.33333333	15.71428571	13.75	12.22222222	11	30	15	13.33333333	10	8	8.333333333	7.142857143	6.25
A0A2K5ATS7	NaN	40	30	26.66666667	22.5	20	18.33333333	17.14285714	17.5	16.66666667	16	20	15	10	7.5	8	6.666666667	5.714285714	5	4.444444444	4	40	25	20	17.5	16	16.66666667	14.28571429	15	14.44444444	14	40	25	20	20	16	13.33333333	11.42857143	12.5	11.11111111	11	20	15	13.33333333	10	10	8.333333333	7.142857143	7.5
A0A2K5ATT4	NaN	20	10	10	7.5	6	6.666666667	7.142857143	6.25	5.555555556	5	40	20	20	17.5	18	16.66666667	15.71428571	15	13.33333333	13	30	20	13.33333333	12.5	10	8.333333333	7.142857143	7.5	7.777777778	8	30	20	16.66666667	12.5	10	8.333333333	7.142857143	7.5	6.666666667	6	20	10	10	7.5	6	5	5.714285714	5
A0A2K5ATU3	NaN	10	5	NaN	NaN	NaN	NaN	NaN	NaN	NaN	NaN	10	5	NaN	NaN	NaN	NaN	NaN	NaN	NaN	NaN	0	0	NaN	NaN	NaN	NaN	NaN	NaN	NaN	NaN	10	5	NaN	NaN	NaN	NaN	NaN	NaN	NaN	NaN	20	10	NaN	NaN	NaN	NaN	NaN	NaN
A0A2K5ATV0	NaN	20	15	10	7.5	6	5	NaN	NaN	NaN	NaN	20	10	6.666666667	5	6	5	NaN	NaN	NaN	NaN	10	5	3.333333333	2.5	2	1.666666667	NaN	NaN	NaN	NaN	0	0	0	0	0	0	NaN	NaN	NaN	NaN	40	35	26.66666667	20	18	16.66666667	NaN	NaN
A0A2K5ATX4	NaN	30	20	13.33333333	15	12	11.66666667	11.42857143	10	NaN	NaN	20	10	10	7.5	6	6.666666667	5.714285714	6.25	NaN	NaN	20	15	10	7.5	6	6.666666667	5.714285714	6.25	NaN	NaN	20	15	10	7.5	6	6.666666667	7.142857143	6.25	NaN	NaN	30	15	13.33333333	12.5	10	10	8.571428571	7.5
A0A2K5ATY3	NaN	20	15	13.33333333	12.5	10	8.333333333	8.571428571	7.5	6.666666667	6	30	15	16.66666667	12.5	10	8.333333333	7.142857143	6.25	5.555555556	5	20	15	10	7.5	8	6.666666667	5.714285714	5	4.444444444	5	30	15	13.33333333	12.5	10	10	8.571428571	8.75	7.777777778	7	40	20	16.66666667	12.5	12	10	10	11.25
A0A2K5ATY6	NaN	20	15	10	NaN	NaN	NaN	NaN	NaN	NaN	NaN	0	0	0	NaN	NaN	NaN	NaN	NaN	NaN	NaN	0	0	0	NaN	NaN	NaN	NaN	NaN	NaN	NaN	0	0	0	NaN	NaN	NaN	NaN	NaN	NaN	NaN	10	10	6.666666667	NaN	NaN	NaN	NaN	NaN
A0A2K5ATY9	NaN	10	10	6.666666667	7.5	6	6.666666667	5.714285714	5	5.555555556	5	10	5	3.333333333	2.5	2	3.333333333	2.857142857	2.5	2.222222222	2	40	25	20	17.5	14	13.33333333	12.85714286	11.25	11.11111111	11	30	25	20	15	14	15	15.71428571	13.75	12.22222222	12	20	15	10	10	10	10	8.571428571	7.5
A0A2K5ATZ2	NaN	20	15	10	10	10	8.333333333	7.142857143	6.25	5.555555556	NaN	10	10	6.666666667	5	6	5	4.285714286	3.75	3.333333333	NaN	30	20	16.66666667	12.5	10	8.333333333	8.571428571	7.5	6.666666667	NaN	20	10	10	7.5	8	6.666666667	7.142857143	6.25	5.555555556	NaN	20	20	13.33333333	10	8	6.666666667	7.142857143	6.25
A0A2K5ATZ5	NaN	40	25	16.66666667	15	14	13.33333333	12.85714286	11.25	10	9	10	10	10	7.5	8	6.666666667	5.714285714	5	4.444444444	5	20	15	13.33333333	10	10	8.333333333	8.571428571	7.5	7.777777778	7	30	20	13.33333333	17.5	14	11.66666667	10	8.75	7.777777778	7	30	15	16.66666667	15	14	11.66666667	11.42857143	11.25
A0A2K5ATZ7	NaN	30	25	20	15	14	13.33333333	14.28571429	12.5	12.22222222	11	20	10	6.666666667	7.5	6	5	4.285714286	3.75	3.333333333	3	20	20	16.66666667	12.5	12	10	10	8.75	8.888888889	8	40	30	23.33333333	20	20	18.33333333	17.14285714	17.5	16.66666667	17	30	25	16.66666667	12.5	10	10	11.42857143	10
A0A2K5AU03	NaN	40	25	16.66666667	12.5	14	13.33333333	11.42857143	12.5	11.11111111	10	10	5	3.333333333	2.5	2	1.666666667	1.428571429	1.25	1.111111111	1	20	10	10	7.5	8	8.333333333	7.142857143	7.5	6.666666667	6	40	25	16.66666667	15	12	11.66666667	10	8.75	7.777777778	7	20	10	6.666666667	7.5	6	5	4.285714286	3.75
A0A2K5AU17	NaN	20	20	16.66666667	17.5	16	13.33333333	11.42857143	11.25	11.11111111	10	20	10	6.666666667	5	4	3.333333333	2.857142857	3.75	3.333333333	3	20	10	10	7.5	8	8.333333333	7.142857143	7.5	6.666666667	6	20	15	10	7.5	8	6.666666667	5.714285714	6.25	6.666666667	6	30	20	20	17.5	16	16.66666667	15.71428571	13.75
A0A2K5AU18	NaN	30	20	16.66666667	12.5	12	11.66666667	10	8.75	7.777777778	7	10	5	3.333333333	5	4	3.333333333	2.857142857	2.5	3.333333333	3	10	10	10	7.5	8	6.666666667	5.714285714	5	5.555555556	5	20	15	13.33333333	12.5	10	10	8.571428571	7.5	7.777777778	7	20	15	10	10	8	6.666666667	5.714285714	6.25
A0A2K5AU21	NaN	20	NaN	NaN	NaN	NaN	NaN	NaN	NaN	NaN	NaN	10	NaN	NaN	NaN	NaN	NaN	NaN	NaN	NaN	NaN	10	NaN	NaN	NaN	NaN	NaN	NaN	NaN	NaN	NaN	10	NaN	NaN	NaN	NaN	NaN	NaN	NaN	NaN	NaN	0	NaN	NaN	NaN	NaN	NaN	NaN	NaN
A0A2K5AU23	NaN	40	25	23.33333333	20	16	15	14.28571429	12.5	11.11111111	11	20	10	6.666666667	5	4	3.333333333	2.857142857	2.5	2.222222222	3	60	35	23.33333333	17.5	14	15	12.85714286	11.25	11.11111111	10	40	30	26.66666667	20	18	18.33333333	17.14285714	16.25	15.55555556	15	20	15	13.33333333	12.5	12	10	10	10
A0A9S0	NaN	20	10	6.666666667	7.5	6	6.666666667	5.714285714	6.25	6.666666667	6	10	5	3.333333333	2.5	2	1.666666667	1.428571429	1.25	1.111111111	1	30	15	16.66666667	15	12	11.66666667	10	11.25	10	10	30	25	23.33333333	22.5	18	18.33333333	15.71428571	13.75	12.22222222	13	20	10	6.666666667	5	4	3.333333333	2.857142857	2.5
A0A9S1	NaN	40	30	23.33333333	20	16	15	14.28571429	13.75	12.22222222	12	10	5	3.333333333	2.5	2	1.666666667	1.428571429	2.5	2.222222222	2	30	20	16.66666667	12.5	10	8.333333333	8.571428571	8.75	10	9	0	0	0	0	0	0	0	0	0	0	40	30	20	17.5	16	13.33333333	11.42857143	11.25
A0A9S2	2962243000	40	30	26.66666667	22.5	20	16.66666667	15.71428571	15	14.44444444	14	20	15	13.33333333	10	8	6.666666667	7.142857143	7.5	6.666666667	7	30	25	20	15	14	11.66666667	11.42857143	10	8.888888889	9	40	30	23.33333333	22.5	22	23.33333333	20	18.75	17.77777778	16	30	25	16.66666667	12.5	12	11.66666667	11.42857143	10
A0A9S6	NaN	40	30	23.33333333	20	20	16.66666667	15.71428571	15	13.33333333	13	20	10	6.666666667	5	4	3.333333333	2.857142857	2.5	2.222222222	2	20	10	6.666666667	5	4	3.333333333	4.285714286	3.75	3.333333333	3	30	15	10	7.5	6	6.666666667	5.714285714	5	4.444444444	4	50	35	26.66666667	22.5	18	15	15.71428571	13.75
A0A9S7	NaN	10	5	6.666666667	5	4	3.333333333	2.857142857	2.5	2.222222222	NaN	30	30	20	15	12	10	8.571428571	7.5	6.666666667	NaN	10	5	3.333333333	2.5	2	1.666666667	1.428571429	1.25	1.111111111	NaN	30	20	13.33333333	10	8	6.666666667	5.714285714	5	4.444444444	NaN	10	5	3.333333333	2.5	4	3.333333333	2.857142857	2.5
A0AAC1	NaN	20	10	10	7.5	8	6.666666667	5.714285714	7.5	6.666666667	6	10	5	6.666666667	5	4	3.333333333	2.857142857	3.75	3.333333333	3	20	10	10	7.5	8	6.666666667	7.142857143	6.25	6.666666667	6	30	25	23.33333333	22.5	20	18.33333333	17.14285714	15	13.33333333	12	20	15	13.33333333	12.5	12	10	10	8.75
A0FLQ5	NaN	30	20	20	17.5	16	15	12.85714286	11.25	11.11111111	NaN	0	0	0	0	0	0	0	0	0	NaN	10	5	6.666666667	5	4	3.333333333	2.857142857	2.5	2.222222222	NaN	30	20	13.33333333	10	8	8.333333333	10	8.75	8.888888889	NaN	30	15	13.33333333	10	8	6.666666667	5.714285714	5
A0FLQ6	NaN	40	25	26.66666667	20	18	15	12.85714286	12.5	12.22222222	11	20	15	10	10	8	8.333333333	7.142857143	6.25	5.555555556	5	30	20	16.66666667	15	12	11.66666667	12.85714286	11.25	10	10	60	45	40	35	30	28.33333333	30	28.75	28.88888889	29	30	20	13.33333333	12.5	14	13.33333333	12.85714286	11.25
A0FLQ8	NaN	30	25	20	15	12	11.66666667	12.85714286	12.5	11.11111111	11	10	5	3.333333333	2.5	4	3.333333333	2.857142857	2.5	2.222222222	3	30	20	16.66666667	17.5	14	11.66666667	10	10	10	9	40	25	23.33333333	20	20	20	18.57142857	17.5	17.77777778	16	20	20	13.33333333	10	8	6.666666667	5.714285714	5
A0FLR2	NaN	20	20	13.33333333	12.5	10	10	8.571428571	NaN	NaN	NaN	10	10	6.666666667	5	4	3.333333333	2.857142857	NaN	NaN	NaN	10	5	3.333333333	2.5	2	1.666666667	1.428571429	NaN	NaN	NaN	40	20	20	15	12	10	8.571428571	NaN	NaN	NaN	10	5	3.333333333	2.5	2	3.333333333	2.857142857	NaN
A0FLR4	NaN	30	25	20	17.5	14	11.66666667	10	10	10	10	50	30	20	15	12	10	8.571428571	7.5	6.666666667	6	20	15	13.33333333	12.5	12	10	8.571428571	7.5	6.666666667	7	30	25	16.66666667	12.5	14	13.33333333	12.85714286	11.25	10	11	10	5	3.333333333	5	4	3.333333333	2.857142857	2.5
A0FLR5	NaN	20	15	13.33333333	12.5	10	8.333333333	7.142857143	7.5	6.666666667	NaN	20	10	10	10	8	6.666666667	5.714285714	5	4.444444444	NaN	20	10	6.666666667	5	4	3.333333333	2.857142857	2.5	2.222222222	NaN	20	15	13.33333333	12.5	10	8.333333333	8.571428571	7.5	6.666666667	NaN	20	10	10	10	8	6.666666667	7.142857143	6.25
A0FLS3	NaN	40	25	16.66666667	17.5	14	13.33333333	12.85714286	12.5	11.11111111	11	20	15	10	7.5	8	8.333333333	8.571428571	7.5	7.777777778	8	30	15	10	7.5	6	5	4.285714286	5	5.555555556	5	20	10	6.666666667	7.5	6	5	5.714285714	5	4.444444444	5	20	10	10	10	8	8.333333333	8.571428571	7.5
A0FLS4	NaN	30	20	16.66666667	15	12	11.66666667	10	8.75	8.888888889	9	20	10	6.666666667	5	4	5	4.285714286	3.75	3.333333333	3	40	25	20	20	16	13.33333333	12.85714286	11.25	12.22222222	12	40	30	23.33333333	20	20	16.66666667	15.71428571	13.75	13.33333333	13	20	15	10	10	10	10	8.571428571	8.75
A0PCJ1	NaN	30	20	13.33333333	12.5	12	11.66666667	11.42857143	10	8.888888889	8	30	15	13.33333333	15	12	11.66666667	11.42857143	10	8.888888889	8	20	15	13.33333333	10	10	8.333333333	8.571428571	7.5	7.777777778	7	20	15	13.33333333	12.5	12	10	10	8.75	7.777777778	7	20	15	13.33333333	10	10	8.333333333	7.142857143	6.25
A0PD34	155875166.7	40	25	23.33333333	17.5	14	13.33333333	12.85714286	11.25	12.22222222	11	20	15	13.33333333	10	8	10	8.571428571	7.5	6.666666667	7	30	20	13.33333333	12.5	12	11.66666667	11.42857143	10	10	9	30	20	16.66666667	15	12	10	10	8.75	8.888888889	9	20	15	13.33333333	12.5	12	10	8.571428571	8.75
A0PD37	NaN	40	25	23.33333333	20	20	16.66666667	14.28571429	12.5	11.11111111	NaN	10	10	6.666666667	5	6	5	4.285714286	3.75	3.333333333	NaN	20	20	13.33333333	12.5	10	10	10	8.75	7.777777778	NaN	10	10	10	7.5	6	5	4.285714286	3.75	3.333333333	NaN	20	15	13.33333333	10	8	6.666666667	7.142857143	7.5
A0SQM0	NaN	20	10	10	10	10	8.333333333	7.142857143	7.5	7.777777778	7	20	10	6.666666667	5	4	5	4.285714286	5	4.444444444	4	30	20	13.33333333	12.5	12	10	11.42857143	11.25	10	10	40	30	20	17.5	18	18.33333333	17.14285714	17.5	15.55555556	15	40	25	16.66666667	12.5	12	11.66666667	10	10
A0T4E6	NaN	20	10	10	10	8	8.333333333	7.142857143	6.25	6.666666667	6	10	10	6.666666667	5	4	5	4.285714286	3.75	3.333333333	3	30	25	20	15	16	13.33333333	12.85714286	11.25	12.22222222	11	50	30	23.33333333	25	22	20	17.14285714	15	14.44444444	13	30	20	16.66666667	15	14	13.33333333	11.42857143	11.25
A0T4E7	NaN	30	15	13.33333333	10	10	8.333333333	7.142857143	6.25	5.555555556	5	30	25	20	20	20	16.66666667	14.28571429	13.75	12.22222222	11	20	15	10	7.5	6	6.666666667	7.142857143	6.25	5.555555556	5	20	10	6.666666667	5	4	3.333333333	2.857142857	2.5	2.222222222	3	30	15	13.33333333	10	10	8.333333333	8.571428571	8.75
A0T4F4	NaN	30	15	10	12.5	10	8.333333333	8.571428571	7.5	7.777777778	7	20	15	13.33333333	10	8	8.333333333	7.142857143	6.25	5.555555556	5	30	20	13.33333333	12.5	10	8.333333333	8.571428571	8.75	7.777777778	7	10	5	3.333333333	2.5	2	1.666666667	1.428571429	2.5	2.222222222	2	30	20	13.33333333	12.5	14	13.33333333	11.42857143	11.25
A0T4F5	NaN	40	20	16.66666667	15	16	15	14.28571429	12.5	12.22222222	11	10	10	6.666666667	5	4	3.333333333	2.857142857	2.5	2.222222222	2	40	25	20	17.5	16	13.33333333	11.42857143	11.25	12.22222222	12	30	15	13.33333333	10	10	10	8.571428571	7.5	7.777777778	7	30	20	20	15	12	11.66666667	10	10
A0T4F7	NaN	40	20	20	17.5	14	13.33333333	11.42857143	11.25	11.11111111	11	20	10	6.666666667	5	6	6.666666667	5.714285714	5	4.444444444	4	20	20	13.33333333	10	8	6.666666667	5.714285714	6.25	5.555555556	5	20	15	10	7.5	8	6.666666667	5.714285714	5	4.444444444	4	20	15	10	7.5	6	6.666666667	5.714285714	7.5
A0T4F8	NaN	10	10	6.666666667	5	4	3.333333333	2.857142857	2.5	3.333333333	3	10	5	3.333333333	2.5	2	1.666666667	1.428571429	1.25	1.111111111	1	30	15	13.33333333	10	8	6.666666667	5.714285714	5	4.444444444	5	20	20	13.33333333	15	12	11.66666667	11.42857143	11.25	11.11111111	11	30	20	16.66666667	15	14	11.66666667	11.42857143	12.5
A0T4F9	NaN	30	20	13.33333333	12.5	14	11.66666667	11.42857143	10	8.888888889	8	0	0	0	0	0	0	0	0	0	0	20	15	13.33333333	12.5	10	8.333333333	8.571428571	7.5	7.777777778	7	20	10	6.666666667	5	4	3.333333333	2.857142857	3.75	3.333333333	3	20	15	16.66666667	15	12	10	8.571428571	7.5
A0ZWU2	NaN	10	10	10	7.5	6	5	4.285714286	NaN	NaN	NaN	20	20	13.33333333	12.5	10	8.333333333	7.142857143	NaN	NaN	NaN	10	10	6.666666667	7.5	6	5	4.285714286	NaN	NaN	NaN	20	10	6.666666667	7.5	6	5	4.285714286	NaN	NaN	NaN	30	20	16.66666667	15	14	11.66666667	10	NaN
A1EHR1	NaN	10	5	3.333333333	2.5	2	1.666666667	1.428571429	1.25	NaN	NaN	10	5	3.333333333	2.5	2	1.666666667	1.428571429	1.25	NaN	NaN	20	10	10	10	8	6.666666667	5.714285714	5	NaN	NaN	30	20	20	15	12	10	8.571428571	7.5	NaN	NaN	10	10	6.666666667	5	6	5	4.285714286	3.75
A1EHR2	NaN	20	15	13.33333333	12.5	10	10	8.571428571	7.5	7.777777778	7	10	10	6.666666667	5	4	3.333333333	2.857142857	2.5	2.222222222	3	10	10	6.666666667	5	6	5	4.285714286	3.75	4.444444444	4	30	15	13.33333333	10	10	8.333333333	8.571428571	7.5	7.777777778	7	20	10	6.666666667	5	4	3.333333333	2.857142857	2.5
A1EHR5	NaN	40	25	20	17.5	16	15	12.85714286	13.75	12.22222222	11	30	15	13.33333333	10	10	8.333333333	7.142857143	6.25	5.555555556	5	50	35	26.66666667	22.5	20	18.33333333	17.14285714	15	14.44444444	14	60	35	30	22.5	22	18.33333333	18.57142857	16.25	14.44444444	13	30	20	16.66666667	17.5	14	11.66666667	11.42857143	10
A1IMB7	NaN	30	20	13.33333333	12.5	12	11.66666667	10	8.75	7.777777778	7	10	10	6.666666667	5	4	3.333333333	4.285714286	3.75	3.333333333	3	10	10	6.666666667	5	4	3.333333333	2.857142857	2.5	2.222222222	2	30	20	13.33333333	10	8	6.666666667	5.714285714	7.5	6.666666667	6	40	25	20	20	16	15	15.71428571	15
A1IMB8	NaN	40	25	23.33333333	22.5	18	18.33333333	15.71428571	15	15.55555556	15	40	25	20	20	16	15	12.85714286	11.25	10	10	30	20	16.66666667	15	12	11.66666667	11.42857143	10	10	10	30	20	20	17.5	14	11.66666667	12.85714286	11.25	11.11111111	10	40	25	20	17.5	16	13.33333333	11.42857143	11.25
A1Z6A3	NaN	30	25	20	17.5	14	11.66666667	10	11.25	11.11111111	11	20	15	10	7.5	8	6.666666667	5.714285714	5	5.555555556	5	30	25	20	17.5	16	15	14.28571429	12.5	11.11111111	11	20	15	13.33333333	10	10	10	10	10	8.888888889	8	30	15	13.33333333	10	10	8.333333333	8.571428571	8.75
A1Z6D0	NaN	60	30	20	15	14	11.66666667	11.42857143	10	10	9	10	5	3.333333333	2.5	2	1.666666667	1.428571429	1.25	1.111111111	1	10	5	6.666666667	5	4	5	4.285714286	3.75	3.333333333	3	50	30	26.66666667	22.5	20	18.33333333	18.57142857	20	18.88888889	18	20	15	13.33333333	10	10	8.333333333	7.142857143	6.25
A1Z6D1	NaN	30	15	16.66666667	12.5	10	10	8.571428571	7.5	6.666666667	6	0	0	0	0	0	0	0	0	0	0	0	0	0	0	0	0	0	0	0	0	0	0	0	0	0	0	0	0	0	0	10	5	3.333333333	2.5	2	1.666666667	1.428571429	1.25
A1Z6D2	NaN	50	35	30	22.5	20	16.66666667	NaN	NaN	NaN	NaN	10	5	3.333333333	2.5	2	1.666666667	NaN	NaN	NaN	NaN	0	0	0	0	0	0	NaN	NaN	NaN	NaN	30	15	13.33333333	10	8	6.666666667	NaN	NaN	NaN	NaN	30	15	10	7.5	6	5	NaN	NaN
A1Z6D4	NaN	20	15	13.33333333	12.5	10	10	10	8.75	7.777777778	7	20	10	6.666666667	5	6	5	4.285714286	3.75	3.333333333	3	20	10	10	10	8	6.666666667	7.142857143	6.25	5.555555556	5	70	35	23.33333333	17.5	16	15	12.85714286	11.25	10	9	30	20	16.66666667	15	12	10	8.571428571	8.75
A1Z6D5	NaN	30	20	16.66666667	12.5	10	8.333333333	7.142857143	6.25	5.555555556	5	20	10	6.666666667	5	4	3.333333333	2.857142857	2.5	2.222222222	2	0	0	0	0	0	0	0	0	0	0	10	10	6.666666667	5	4	3.333333333	2.857142857	3.75	3.333333333	3	20	10	6.666666667	5	4	3.333333333	2.857142857	2.5
A2A266	NaN	40	25	20	17.5	14	15	14.28571429	12.5	12.22222222	12	10	5	3.333333333	2.5	2	1.666666667	1.428571429	1.25	1.111111111	1	40	25	20	17.5	16	15	14.28571429	13.75	13.33333333	12	50	35	30	30	28	26.66666667	25.71428571	25	25.55555556	25	20	10	6.666666667	7.5	6	5	4.285714286	5
A2ID83	NaN	20	15	13.33333333	12.5	10	8.333333333	8.571428571	8.75	8.888888889	9	30	20	16.66666667	17.5	14	15	12.85714286	11.25	10	9	30	20	13.33333333	15	12	11.66666667	10	8.75	8.888888889	10	50	35	30	25	24	21.66666667	18.57142857	17.5	15.55555556	15	30	20	13.33333333	10	8	10	8.571428571	7.5
A2V8C3	2745478633	30	20	16.66666667	12.5	10	10	8.571428571	7.5	7.777777778	8	10	5	3.333333333	2.5	2	1.666666667	2.857142857	2.5	2.222222222	2	40	30	23.33333333	17.5	14	11.66666667	11.42857143	11.25	11.11111111	11	40	25	20	20	18	18.33333333	17.14285714	15	13.33333333	12	30	20	16.66666667	15	14	13.33333333	11.42857143	12.5
A2V8C4	NaN	40	20	20	17.5	14	11.66666667	11.42857143	10	10	9	30	20	16.66666667	12.5	10	8.333333333	7.142857143	8.75	7.777777778	7	20	15	10	7.5	6	6.666666667	7.142857143	7.5	6.666666667	6	30	20	16.66666667	12.5	12	10	10	8.75	7.777777778	8	40	30	26.66666667	20	20	16.66666667	15.71428571	15
A2V8C5	NaN	30	20	20	15	14	13.33333333	11.42857143	11.25	11.11111111	10	30	25	20	15	16	15	14.28571429	12.5	11.11111111	10	20	20	16.66666667	12.5	12	11.66666667	11.42857143	10	10	9	30	15	16.66666667	12.5	12	10	10	10	8.888888889	9	30	25	20	17.5	18	15	12.85714286	11.25
A2V8C6	NaN	20	10	6.666666667	5	6	5	4.285714286	3.75	3.333333333	3	30	15	10	10	10	10	10	10	8.888888889	9	30	20	16.66666667	12.5	12	10	8.571428571	7.5	7.777777778	7	20	10	6.666666667	5	4	3.333333333	4.285714286	3.75	3.333333333	3	40	25	16.66666667	12.5	10	8.333333333	8.571428571	7.5
A2V8C7	95630933.33	30	25	20	17.5	14	13.33333333	NaN	NaN	NaN	NaN	10	5	3.333333333	2.5	2	1.666666667	NaN	NaN	NaN	NaN	10	5	3.333333333	2.5	2	1.666666667	NaN	NaN	NaN	NaN	30	15	13.33333333	10	8	6.666666667	NaN	NaN	NaN	NaN	10	5	3.333333333	5	4	3.333333333	NaN	NaN
A2V8C8	3806184033	30	20	16.66666667	12.5	10	8.333333333	8.571428571	8.75	8.888888889	8	10	5	3.333333333	2.5	2	3.333333333	2.857142857	2.5	2.222222222	2	30	20	16.66666667	20	16	15	14.28571429	13.75	13.33333333	13	30	30	23.33333333	20	18	15	12.85714286	12.5	12.22222222	13	50	25	20	15	16	15	12.85714286	11.25
A2VA02	NaN	10	5	3.333333333	2.5	2	1.666666667	1.428571429	1.25	1.111111111	1	10	5	6.666666667	5	4	3.333333333	4.285714286	3.75	3.333333333	3	20	10	6.666666667	5	6	5	4.285714286	3.75	3.333333333	3	20	10	10	7.5	8	6.666666667	7.142857143	6.25	5.555555556	5	40	25	26.66666667	25	24	21.66666667	18.57142857	18.75
A3FPI3	NaN	20	15	10	10	10	8.333333333	8.571428571	7.5	6.666666667	6	10	5	6.666666667	5	4	3.333333333	2.857142857	2.5	3.333333333	3	10	5	6.666666667	5	4	5	4.285714286	3.75	3.333333333	4	20	10	6.666666667	7.5	6	5	4.285714286	3.75	3.333333333	4	30	20	16.66666667	15	16	15	15.71428571	13.75
A3FPI5	NaN	30	20	13.33333333	15	14	11.66666667	12.85714286	11.25	12.22222222	11	10	10	6.666666667	5	4	3.333333333	2.857142857	2.5	2.222222222	2	20	20	16.66666667	12.5	10	10	8.571428571	10	10	9	30	15	10	10	8	8.333333333	8.571428571	8.75	7.777777778	7	40	30	23.33333333	20	20	16.66666667	14.28571429	13.75
A3FPI6	90518666.67	20	15	10	7.5	6	6.666666667	5.714285714	5	5.555555556	6	20	15	10	7.5	8	8.333333333	7.142857143	7.5	7.777777778	7	20	15	10	10	8	8.333333333	7.142857143	7.5	6.666666667	6	30	25	20	17.5	16	13.33333333	11.42857143	10	10	9	20	15	13.33333333	10	8	6.666666667	5.714285714	5
A3FPI7	NaN	30	20	13.33333333	10	8	6.666666667	5.714285714	6.25	5.555555556	5	20	15	10	10	8	6.666666667	7.142857143	6.25	7.777777778	7	20	15	13.33333333	12.5	10	10	10	8.75	7.777777778	7	20	15	10	10	8	8.333333333	7.142857143	6.25	6.666666667	6	30	20	16.66666667	15	14	11.66666667	10	8.75
A3FPI8	NaN	40	20	16.66666667	15	14	13.33333333	11.42857143	11.25	12.22222222	12	0	0	0	0	0	0	0	0	0	0	20	15	16.66666667	12.5	10	8.333333333	7.142857143	7.5	6.666666667	6	20	20	16.66666667	12.5	12	10	10	8.75	7.777777778	8	20	15	13.33333333	12.5	10	10	10	10
A3FPI9	NaN	20	10	6.666666667	5	6	5	4.285714286	3.75	3.333333333	3	10	10	6.666666667	5	6	5	4.285714286	3.75	4.444444444	4	20	10	6.666666667	5	6	5	4.285714286	5	4.444444444	4	30	25	20	17.5	16	15	14.28571429	13.75	13.33333333	13	20	15	10	10	8	8.333333333	8.571428571	7.5
A3FPJ0	NaN	30	15	16.66666667	12.5	NaN	NaN	NaN	NaN	NaN	NaN	0	0	0	0	NaN	NaN	NaN	NaN	NaN	NaN	10	10	6.666666667	5	NaN	NaN	NaN	NaN	NaN	NaN	20	15	13.33333333	12.5	NaN	NaN	NaN	NaN	NaN	NaN	10	5	3.333333333	2.5	NaN	NaN	NaN	NaN
A3FPJ2	NaN	10	10	6.666666667	5	4	3.333333333	4.285714286	3.75	3.333333333	3	10	10	6.666666667	7.5	6	5	4.285714286	3.75	3.333333333	3	20	10	6.666666667	5	4	5	4.285714286	3.75	3.333333333	4	30	20	20	17.5	14	11.66666667	11.42857143	10	8.888888889	8	30	15	10	10	10	8.333333333	7.142857143	7.5
A3FPJ3	1219289000	20	15	13.33333333	12.5	12	11.66666667	11.42857143	10	8.888888889	8	20	15	10	7.5	6	5	4.285714286	6.25	5.555555556	5	20	10	10	7.5	6	6.666666667	7.142857143	7.5	6.666666667	6	20	15	10	10	10	8.333333333	8.571428571	7.5	6.666666667	6	10	10	6.666666667	5	6	5	4.285714286	3.75
A3FPJ4	NaN	20	15	13.33333333	12.5	12	11.66666667	10	11.25	NaN	NaN	10	5	3.333333333	2.5	2	1.666666667	1.428571429	1.25	NaN	NaN	10	5	6.666666667	5	4	3.333333333	2.857142857	2.5	NaN	NaN	30	15	10	7.5	8	6.666666667	5.714285714	5	NaN	NaN	20	15	10	7.5	6	6.666666667	5.714285714	5
A3FPJ5	NaN	20	15	10	10	8	8.333333333	7.142857143	7.5	NaN	NaN	10	5	3.333333333	2.5	2	1.666666667	1.428571429	1.25	NaN	NaN	10	5	6.666666667	5	4	3.333333333	2.857142857	2.5	NaN	NaN	20	10	6.666666667	5	6	5	4.285714286	3.75	NaN	NaN	20	10	6.666666667	5	4	5	4.285714286	3.75
A3FPJ6	NaN	30	20	20	15	12	10	10	8.75	7.777777778	7	40	20	13.33333333	12.5	12	11.66666667	10	10	10	10	20	15	13.33333333	10	8	8.333333333	8.571428571	7.5	7.777777778	7	10	10	10	7.5	8	8.333333333	7.142857143	6.25	6.666666667	6	20	15	10	10	10	8.333333333	7.142857143	7.5
A3FPJ7	NaN	10	5	3.333333333	2.5	2	NaN	NaN	NaN	NaN	NaN	20	10	6.666666667	5	4	NaN	NaN	NaN	NaN	NaN	30	15	13.33333333	15	12	NaN	NaN	NaN	NaN	NaN	10	5	3.333333333	2.5	2	NaN	NaN	NaN	NaN	NaN	0	0	0	0	0	NaN	NaN	NaN
A3FPK1	NaN	30	15	10	7.5	6	6.666666667	7.142857143	6.25	5.555555556	5	20	20	16.66666667	17.5	16	16.66666667	15.71428571	15	13.33333333	12	20	10	10	7.5	8	6.666666667	7.142857143	6.25	5.555555556	6	10	10	6.666666667	7.5	6	5	4.285714286	5	4.444444444	4	20	10	6.666666667	5	4	3.333333333	4.285714286	3.75
A3FPK4	NaN	30	15	16.66666667	12.5	12	11.66666667	10	8.75	8.888888889	8	10	5	3.333333333	2.5	2	1.666666667	1.428571429	1.25	1.111111111	1	30	20	16.66666667	15	12	11.66666667	11.42857143	10	10	11	50	35	30	22.5	20	16.66666667	15.71428571	13.75	12.22222222	12	20	10	10	7.5	6	5	5.714285714	5
A3FPK5	NaN	10	5	6.666666667	5	4	NaN	NaN	NaN	NaN	NaN	10	5	3.333333333	2.5	2	NaN	NaN	NaN	NaN	NaN	20	15	16.66666667	12.5	10	NaN	NaN	NaN	NaN	NaN	10	5	3.333333333	2.5	2	NaN	NaN	NaN	NaN	NaN	40	20	13.33333333	12.5	10	NaN	NaN	NaN
A3FPK6	NaN	30	20	16.66666667	12.5	12	10	8.571428571	8.75	8.888888889	9	20	10	6.666666667	7.5	8	6.666666667	5.714285714	6.25	6.666666667	6	20	10	10	10	8	6.666666667	5.714285714	5	5.555555556	5	30	20	20	15	14	11.66666667	10	10	10	10	30	15	13.33333333	12.5	12	10	10	10
A3FPK9	25060547933	40	25	16.66666667	12.5	10	8.333333333	7.142857143	6.25	5.555555556	5	10	10	6.666666667	5	4	3.333333333	2.857142857	2.5	3.333333333	3	40	25	16.66666667	15	14	15	14.28571429	12.5	11.11111111	10	30	25	20	17.5	18	15	15.71428571	13.75	13.33333333	12	20	10	10	10	10	8.333333333	8.571428571	8.75
A3FPL3	NaN	50	35	30	30	28	28.33333333	28.57142857	26.25	26.66666667	27	30	15	10	7.5	6	5	4.285714286	3.75	3.333333333	3	20	10	6.666666667	5	4	3.333333333	2.857142857	2.5	2.222222222	3	30	20	13.33333333	10	10	10	8.571428571	7.5	7.777777778	7	30	15	10	7.5	8	6.666666667	5.714285714	5
A3KFC9	NaN	30	15	10	10	8	8.333333333	7.142857143	6.25	5.555555556	6	20	10	6.666666667	5	4	3.333333333	2.857142857	2.5	2.222222222	2	30	20	20	15	14	13.33333333	12.85714286	12.5	11.11111111	11	30	20	16.66666667	15	14	11.66666667	11.42857143	11.25	10	10	20	10	10	7.5	6	6.666666667	7.142857143	6.25
A3KFD0	NaN	40	25	23.33333333	22.5	20	16.66666667	15.71428571	16.25	16.66666667	16	20	15	10	10	8	6.666666667	7.142857143	6.25	5.555555556	7	10	5	3.333333333	5	4	3.333333333	2.857142857	2.5	2.222222222	2	20	15	13.33333333	10	10	8.333333333	7.142857143	6.25	5.555555556	6	20	20	16.66666667	12.5	12	10	10	10
A3KFD1	NaN	30	15	13.33333333	10	10	8.333333333	8.571428571	8.75	7.777777778	8	20	15	10	7.5	8	8.333333333	7.142857143	6.25	5.555555556	5	20	10	6.666666667	7.5	8	6.666666667	5.714285714	6.25	5.555555556	5	20	15	10	7.5	6	5	4.285714286	3.75	3.333333333	3	30	25	20	22.5	20	18.33333333	15.71428571	15
A3KFD4	NaN	30	15	10	7.5	8	6.666666667	7.142857143	7.5	6.666666667	6	20	15	10	10	8	6.666666667	7.142857143	6.25	5.555555556	5	30	20	13.33333333	15	14	11.66666667	11.42857143	11.25	12.22222222	12	30	20	16.66666667	15	14	11.66666667	10	10	10	10	30	20	13.33333333	12.5	12	13.33333333	11.42857143	10
A3KFD5	NaN	40	20	13.33333333	12.5	12	10	10	10	10	9	20	10	6.666666667	7.5	6	6.666666667	5.714285714	5	5.555555556	5	40	20	20	17.5	14	13.33333333	11.42857143	11.25	11.11111111	10	40	20	16.66666667	15	14	13.33333333	12.85714286	12.5	11.11111111	11	40	20	16.66666667	17.5	14	13.33333333	11.42857143	11.25
A3KFD7	NaN	10	10	6.666666667	5	4	5	4.285714286	3.75	3.333333333	3	20	10	6.666666667	7.5	6	5	4.285714286	3.75	4.444444444	4	20	15	13.33333333	10	8	6.666666667	7.142857143	6.25	5.555555556	5	30	25	16.66666667	12.5	10	8.333333333	8.571428571	8.75	7.777777778	7	20	10	10	10	8	6.666666667	5.714285714	5
A3KFD8	NaN	20	10	10	7.5	6	6.666666667	5.714285714	6.25	5.555555556	5	10	5	3.333333333	5	4	3.333333333	2.857142857	2.5	2.222222222	2	20	10	6.666666667	7.5	8	6.666666667	5.714285714	5	4.444444444	4	10	5	3.333333333	5	4	3.333333333	2.857142857	2.5	2.222222222	2	20	10	10	10	8	6.666666667	5.714285714	5
A3KFD9	NaN	20	15	10	10	10	8.333333333	7.142857143	7.5	6.666666667	6	10	5	3.333333333	2.5	2	3.333333333	2.857142857	2.5	2.222222222	2	30	25	23.33333333	20	18	18.33333333	17.14285714	16.25	15.55555556	14	30	30	23.33333333	17.5	16	13.33333333	14.28571429	12.5	12.22222222	14	20	15	10	10	8	8.333333333	7.142857143	6.25
A3KFE0	NaN	30	25	20	17.5	16	15	14.28571429	13.75	13.33333333	12	20	10	10	7.5	6	6.666666667	5.714285714	5	4.444444444	4	30	20	20	15	12	11.66666667	10	8.75	7.777777778	8	40	35	26.66666667	25	24	20	20	18.75	17.77777778	16	20	15	13.33333333	12.5	10	8.333333333	8.571428571	7.5
A3KFE1	NaN	20	10	6.666666667	7.5	6	5	4.285714286	3.75	3.333333333	3	20	15	10	7.5	6	5	4.285714286	3.75	3.333333333	3	20	15	10	10	10	8.333333333	8.571428571	8.75	7.777777778	7	30	15	13.33333333	12.5	12	10	8.571428571	8.75	8.888888889	9	40	30	23.33333333	22.5	20	16.66666667	14.28571429	12.5
A3KFE6	NaN	30	20	20	17.5	14	13.33333333	11.42857143	11.25	11.11111111	11	10	10	6.666666667	5	4	3.333333333	2.857142857	2.5	2.222222222	2	30	20	20	17.5	14	15	14.28571429	12.5	12.22222222	11	50	30	26.66666667	22.5	18	16.66666667	15.71428571	13.75	14.44444444	14	30	15	13.33333333	12.5	12	11.66666667	10	10
A3KFE7	NaN	20	15	13.33333333	10	10	10	10	8.75	8.888888889	9	10	10	6.666666667	5	4	3.333333333	2.857142857	2.5	2.222222222	3	30	25	20	20	20	16.66666667	17.14285714	15	15.55555556	17	50	40	33.33333333	27.5	26	23.33333333	20	20	20	18	30	20	16.66666667	15	14	13.33333333	11.42857143	12.5
A3KFF5	NaN	10	10	6.666666667	7.5	6	6.666666667	5.714285714	5	4.444444444	5	10	10	6.666666667	7.5	6	5	4.285714286	3.75	3.333333333	3	30	25	20	17.5	16	13.33333333	11.42857143	11.25	10	9	40	30	23.33333333	22.5	18	16.66666667	15.71428571	15	13.33333333	13	50	25	16.66666667	15	12	11.66666667	10	8.75
A3QM96	NaN	20	15	16.66666667	15	12	10	8.571428571	8.75	8.888888889	8	20	10	6.666666667	7.5	6	5	4.285714286	3.75	3.333333333	3	10	5	3.333333333	2.5	2	1.666666667	1.428571429	1.25	1.111111111	1	50	25	23.33333333	17.5	16	15	15.71428571	16.25	15.55555556	15	30	15	13.33333333	12.5	12	10	8.571428571	8.75
A3QM97	1630297133	40	25	23.33333333	20	16	15	12.85714286	12.5	11.11111111	11	20	10	6.666666667	5	6	6.666666667	5.714285714	5	4.444444444	4	40	25	20	17.5	14	15	14.28571429	12.5	12.22222222	13	40	25	16.66666667	15	14	11.66666667	11.42857143	12.5	11.11111111	10	30	15	13.33333333	10	10	8.333333333	8.571428571	8.75
A3QM98	1139054267	40	25	20	17.5	16	16.66666667	15.71428571	13.75	13.33333333	13	30	15	10	10	8	8.333333333	7.142857143	6.25	6.666666667	6	30	20	20	17.5	14	13.33333333	11.42857143	11.25	12.22222222	11	30	20	16.66666667	15	14	13.33333333	11.42857143	12.5	11.11111111	10	30	15	10	10	8	6.666666667	5.714285714	5
A3QM99	NaN	40	30	26.66666667	20	20	18.33333333	15.71428571	15	14.44444444	13	30	15	10	7.5	6	5	4.285714286	3.75	3.333333333	3	30	15	10	7.5	8	6.666666667	5.714285714	5	4.444444444	4	30	15	13.33333333	10	12	10	10	8.75	8.888888889	8	10	5	6.666666667	5	4	5	4.285714286	3.75
A3QMA1	NaN	20	10	10	10	8	6.666666667	7.142857143	6.25	5.555555556	5	10	10	6.666666667	7.5	6	5	4.285714286	3.75	3.333333333	3	20	10	6.666666667	5	4	3.333333333	2.857142857	2.5	3.333333333	3	40	20	16.66666667	12.5	10	10	10	8.75	7.777777778	7	30	20	16.66666667	15	16	15	14.28571429	13.75
A3QMA3	NaN	30	20	13.33333333	12.5	10	8.333333333	8.571428571	7.5	7.777777778	7	20	10	10	10	8	8.333333333	7.142857143	6.25	5.555555556	5	30	20	13.33333333	10	8	8.333333333	7.142857143	6.25	5.555555556	5	30	15	16.66666667	12.5	10	8.333333333	7.142857143	6.25	5.555555556	6	50	40	33.33333333	27.5	24	21.66666667	21.42857143	21.25
A3QMA4	NaN	20	15	13.33333333	10	10	10	8.571428571	8.75	7.777777778	8	10	10	6.666666667	5	4	3.333333333	2.857142857	3.75	3.333333333	3	30	20	13.33333333	10	8	6.666666667	5.714285714	5	4.444444444	6	20	15	10	7.5	10	8.333333333	7.142857143	6.25	5.555555556	5	40	30	23.33333333	20	16	15	14.28571429	13.75
A3QMA5	NaN	20	15	10	10	10	10	8.571428571	7.5	7.777777778	8	10	10	6.666666667	5	6	5	4.285714286	3.75	3.333333333	3	20	10	6.666666667	5	4	3.333333333	2.857142857	2.5	2.222222222	3	20	15	10	7.5	6	5	5.714285714	5	4.444444444	5	30	30	23.33333333	22.5	18	16.66666667	17.14285714	16.25
A3QMA6	NaN	20	20	13.33333333	10	10	10	10	10	8.888888889	9	10	10	6.666666667	5	6	5	4.285714286	3.75	3.333333333	3	20	10	6.666666667	5	4	3.333333333	2.857142857	2.5	2.222222222	3	30	15	13.33333333	10	8	8.333333333	10	8.75	7.777777778	7	40	30	23.33333333	20	20	16.66666667	15.71428571	13.75
A3QMA7	NaN	30	15	13.33333333	12.5	10	10	10	8.75	7.777777778	8	30	15	10	10	10	8.333333333	7.142857143	6.25	5.555555556	5	20	10	10	7.5	6	5	4.285714286	5	4.444444444	4	30	20	13.33333333	12.5	10	10	8.571428571	7.5	7.777777778	7	50	35	23.33333333	20	16	16.66666667	17.14285714	17.5
A3QMA8	NaN	30	15	16.66666667	15	12	13.33333333	12.85714286	11.25	11.11111111	10	30	15	13.33333333	10	10	10	8.571428571	7.5	6.666666667	8	20	10	6.666666667	5	4	3.333333333	4.285714286	3.75	3.333333333	3	10	10	6.666666667	7.5	6	6.666666667	5.714285714	5	4.444444444	4	30	20	13.33333333	12.5	10	10	11.42857143	11.25
A3QMA9	NaN	30	20	13.33333333	12.5	10	10	8.571428571	8.75	8.888888889	8	10	5	3.333333333	5	4	3.333333333	2.857142857	2.5	2.222222222	2	20	15	10	7.5	8	8.333333333	7.142857143	6.25	5.555555556	5	20	15	10	7.5	8	6.666666667	5.714285714	5	4.444444444	5	50	35	33.33333333	27.5	26	23.33333333	21.42857143	21.25
A3QMB0	NaN	30	20	16.66666667	12.5	12	11.66666667	10	10	8.888888889	9	20	10	10	7.5	6	6.666666667	5.714285714	6.25	5.555555556	5	20	10	6.666666667	7.5	8	6.666666667	5.714285714	6.25	5.555555556	5	20	15	10	10	8	8.333333333	7.142857143	7.5	6.666666667	7	50	40	30	25	24	21.66666667	20	18.75
A3QMB1	NaN	50	30	23.33333333	20	18	16.66666667	15.71428571	13.75	13.33333333	12	10	10	6.666666667	5	4	3.333333333	2.857142857	2.5	3.333333333	3	30	25	20	17.5	16	15	12.85714286	12.5	12.22222222	13	40	25	20	17.5	16	15	14.28571429	12.5	11.11111111	11	20	15	13.33333333	10	10	8.333333333	7.142857143	6.25
A3QMB3	237574500	40	25	20	17.5	14	13.33333333	12.85714286	11.25	11.11111111	11	20	20	13.33333333	15	12	10	10	8.75	7.777777778	7	30	20	20	20	16	15	14.28571429	12.5	11.11111111	10	40	30	26.66666667	20	20	18.33333333	17.14285714	17.5	16.66666667	17	30	20	16.66666667	12.5	10	11.66666667	10	10
A3QMB6	37769852733	30	15	13.33333333	12.5	10	10	8.571428571	8.75	7.777777778	8	20	10	10	7.5	6	6.666666667	7.142857143	6.25	5.555555556	5	30	25	20	15	16	13.33333333	12.85714286	11.25	10	9	70	45	33.33333333	25	20	16.66666667	14.28571429	12.5	11.11111111	10	40	30	23.33333333	20	20	18.33333333	17.14285714	16.25
A3QMB7	581581800	40	25	20	20	16	15	15.71428571	15	14.44444444	14	20	15	10	10	8	6.666666667	7.142857143	7.5	7.777777778	7	20	15	13.33333333	12.5	10	8.333333333	8.571428571	7.5	6.666666667	6	40	35	26.66666667	22.5	18	18.33333333	15.71428571	15	13.33333333	12	40	20	20	17.5	14	13.33333333	12.85714286	11.25
A3QMB8	NaN	30	15	13.33333333	10	10	10	8.571428571	7.5	6.666666667	7	10	10	6.666666667	7.5	6	5	4.285714286	3.75	3.333333333	3	40	20	13.33333333	12.5	10	10	10	8.75	7.777777778	8	30	15	13.33333333	12.5	12	11.66666667	11.42857143	11.25	10	9	30	20	13.33333333	10	8	8.333333333	8.571428571	7.5
A3QMC3	152228333.3	30	15	10	7.5	8	8.333333333	7.142857143	6.25	5.555555556	5	10	5	3.333333333	5	4	3.333333333	2.857142857	2.5	2.222222222	2	30	15	10	15	12	10	8.571428571	7.5	7.777777778	7	20	10	10	10	8	6.666666667	5.714285714	5	4.444444444	4	30	20	20	15	12	10	8.571428571	8.75
A3QMC5	61928069133	20	15	13.33333333	12.5	10	8.333333333	7.142857143	6.25	5.555555556	5	10	5	3.333333333	5	4	3.333333333	2.857142857	2.5	2.222222222	2	10	5	3.333333333	2.5	2	1.666666667	1.428571429	1.25	1.111111111	1	20	15	13.33333333	10	8	6.666666667	5.714285714	5	4.444444444	4	10	5	3.333333333	2.5	2	1.666666667	1.428571429	1.25
A3QMC6	3243378967	40	30	23.33333333	20	18	18.33333333	17.14285714	16.25	15.55555556	15	10	5	3.333333333	2.5	2	3.333333333	2.857142857	2.5	2.222222222	2	30	20	13.33333333	12.5	12	11.66666667	11.42857143	10	10	9	30	30	23.33333333	22.5	20	20	20	20	18.88888889	18	20	10	10	7.5	8	8.333333333	7.142857143	6.25
A3QMC8	9385330733	30	20	16.66666667	15	14	13.33333333	12.85714286	12.5	11.11111111	11	10	10	6.666666667	5	4	5	4.285714286	3.75	3.333333333	4	40	20	13.33333333	12.5	12	11.66666667	10	8.75	8.888888889	8	30	20	20	17.5	16	15	12.85714286	12.5	12.22222222	12	30	25	16.66666667	15	12	11.66666667	10	10
A3QMD2	NaN	30	25	20	15	14	11.66666667	11.42857143	10	10	10	20	10	10	7.5	6	6.666666667	7.142857143	6.25	5.555555556	5	30	25	16.66666667	15	12	13.33333333	11.42857143	11.25	11.11111111	10	40	30	26.66666667	20	16	13.33333333	11.42857143	10	10	9	40	25	23.33333333	22.5	20	18.33333333	17.14285714	16.25
A3QMD3	NaN	30	20	16.66666667	17.5	14	13.33333333	11.42857143	11.25	10	9	20	10	10	7.5	6	6.666666667	7.142857143	6.25	5.555555556	5	40	25	16.66666667	12.5	12	10	10	10	10	10	40	30	26.66666667	20	16	13.33333333	12.85714286	11.25	11.11111111	10	40	30	23.33333333	20	20	18.33333333	17.14285714	16.25
A3QMD6	NaN	30	15	13.33333333	10	8	6.666666667	5.714285714	6.25	5.555555556	5	10	10	6.666666667	7.5	6	6.666666667	5.714285714	5	4.444444444	4	50	30	23.33333333	17.5	14	13.33333333	11.42857143	10	10	9	40	35	33.33333333	32.5	28	26.66666667	25.71428571	23.75	23.33333333	22	20	15	13.33333333	10	10	8.333333333	8.571428571	7.5
A3QMD7	3811049300	50	30	26.66666667	20	16	13.33333333	15.71428571	15	13.33333333	13	20	20	16.66666667	12.5	14	11.66666667	10	8.75	7.777777778	7	40	20	13.33333333	12.5	12	10	8.571428571	8.75	7.777777778	7	40	25	23.33333333	22.5	20	16.66666667	17.14285714	16.25	16.66666667	16	20	20	13.33333333	10	8	10	8.571428571	7.5
A3RMS5	NaN	30	15	13.33333333	12.5	10	10	8.571428571	8.75	7.777777778	7	10	10	6.666666667	5	4	5	4.285714286	3.75	4.444444444	4	40	25	16.66666667	15	14	13.33333333	11.42857143	11.25	11.11111111	10	30	25	20	17.5	16	16.66666667	15.71428571	15	13.33333333	12	30	20	13.33333333	10	10	10	8.571428571	8.75
A3RMT5	NaN	30	15	13.33333333	10	8	8.333333333	7.142857143	6.25	5.555555556	6	20	10	10	7.5	6	6.666666667	5.714285714	6.25	5.555555556	5	40	25	16.66666667	15	14	13.33333333	11.42857143	11.25	11.11111111	10	20	15	13.33333333	12.5	10	10	8.571428571	8.75	7.777777778	8	20	15	16.66666667	15	14	11.66666667	11.42857143	11.25
A3RMT8	NaN	30	20	13.33333333	15	14	11.66666667	10	8.75	7.777777778	8	20	15	10	7.5	8	6.666666667	7.142857143	6.25	5.555555556	5	40	35	23.33333333	20	16	16.66666667	14.28571429	13.75	12.22222222	11	30	20	20	15	16	15	14.28571429	12.5	13.33333333	12	20	15	10	10	10	10	8.571428571	7.5
A3RMT9	NaN	30	15	10	10	8	10	8.571428571	8.75	7.777777778	7	20	10	6.666666667	7.5	6	5	4.285714286	3.75	4.444444444	5	30	20	13.33333333	12.5	10	10	10	10	10	10	30	25	20	15	14	11.66666667	11.42857143	11.25	11.11111111	10	30	20	13.33333333	12.5	10	10	10	8.75
A3RMU2	NaN	20	10	10	10	8	8.333333333	8.571428571	8.75	7.777777778	8	20	15	13.33333333	10	10	10	8.571428571	8.75	7.777777778	7	30	20	16.66666667	15	14	11.66666667	10	10	10	10	30	15	13.33333333	12.5	12	10	10	8.75	8.888888889	9	40	30	26.66666667	25	20	18.33333333	15.71428571	15
A4F303	NaN	20	20	13.33333333	10	8	8.333333333	8.571428571	7.5	6.666666667	6	20	10	10	7.5	6	5	5.714285714	5	4.444444444	4	30	15	13.33333333	12.5	10	8.333333333	8.571428571	7.5	7.777777778	8	30	20	16.66666667	12.5	12	13.33333333	11.42857143	11.25	10	10	30	20	16.66666667	15	14	13.33333333	11.42857143	12.5
A4F307	NaN	20	15	13.33333333	10	8	6.666666667	5.714285714	6.25	6.666666667	6	20	15	13.33333333	10	8	8.333333333	7.142857143	6.25	5.555555556	7	30	20	13.33333333	12.5	14	11.66666667	10	10	10	9	40	20	16.66666667	17.5	16	13.33333333	12.85714286	12.5	11.11111111	11	30	20	16.66666667	12.5	12	10	10	10
A4F308	NaN	40	25	16.66666667	15	14	13.33333333	15.71428571	13.75	13.33333333	13	10	10	10	7.5	6	5	4.285714286	3.75	3.333333333	3	30	20	16.66666667	17.5	14	11.66666667	12.85714286	11.25	11.11111111	10	20	15	10	7.5	10	8.333333333	7.142857143	7.5	6.666666667	6	40	25	20	15	14	13.33333333	11.42857143	12.5
A4F309	NaN	20	15	13.33333333	10	10	8.333333333	7.142857143	6.25	6.666666667	6	10	5	3.333333333	2.5	2	1.666666667	1.428571429	1.25	1.111111111	1	10	10	10	7.5	6	6.666666667	5.714285714	6.25	5.555555556	5	20	10	6.666666667	5	4	3.333333333	2.857142857	2.5	3.333333333	3	20	15	10	10	8	6.666666667	5.714285714	5
A4F310	NaN	30	20	16.66666667	12.5	12	11.66666667	10	11.25	11.11111111	10	20	10	10	7.5	8	6.666666667	5.714285714	5	4.444444444	4	40	20	16.66666667	15	14	11.66666667	11.42857143	11.25	10	10	20	15	13.33333333	10	8	8.333333333	8.571428571	7.5	6.666666667	6	40	25	23.33333333	17.5	16	15	14.28571429	12.5
A4F311	NaN	40	25	16.66666667	15	12	10	11.42857143	10	10	9	20	10	10	7.5	6	5	4.285714286	3.75	4.444444444	4	40	30	20	20	18	15	14.28571429	12.5	12.22222222	11	30	15	10	7.5	8	6.666666667	8.571428571	7.5	6.666666667	6	40	20	16.66666667	15	14	11.66666667	11.42857143	11.25
A4F313	NaN	30	15	10	7.5	6	6.666666667	5.714285714	5	4.444444444	5	20	15	13.33333333	10	8	8.333333333	7.142857143	6.25	5.555555556	6	40	25	16.66666667	15	12	11.66666667	11.42857143	11.25	11.11111111	10	20	15	13.33333333	12.5	12	11.66666667	10	10	10	9	30	20	16.66666667	15	14	11.66666667	11.42857143	11.25
A4F314	NaN	20	10	6.666666667	7.5	6	6.666666667	5.714285714	5	5.555555556	5	10	5	6.666666667	5	4	3.333333333	2.857142857	2.5	2.222222222	2	20	20	16.66666667	17.5	14	11.66666667	10	10	10	10	30	15	10	7.5	6	5	4.285714286	3.75	4.444444444	5	20	15	13.33333333	10	8	6.666666667	5.714285714	6.25
A4F315	NaN	30	20	16.66666667	15	14	11.66666667	11.42857143	10	10	9	30	15	13.33333333	12.5	10	8.333333333	7.142857143	6.25	5.555555556	5	30	20	16.66666667	17.5	16	15	12.85714286	12.5	11.11111111	11	20	10	6.666666667	5	8	6.666666667	5.714285714	5	4.444444444	5	30	15	13.33333333	12.5	12	10	10	10
A4F316	NaN	30	20	16.66666667	15	12	11.66666667	11.42857143	11.25	10	9	20	10	10	7.5	6	5	4.285714286	3.75	4.444444444	4	20	20	16.66666667	15	14	13.33333333	12.85714286	12.5	12.22222222	11	20	15	10	7.5	6	5	5.714285714	5	5.555555556	5	30	25	20	17.5	14	11.66666667	11.42857143	11.25
A4F317	NaN	20	15	10	12.5	10	8.333333333	7.142857143	6.25	5.555555556	5	10	10	6.666666667	5	4	3.333333333	2.857142857	2.5	3.333333333	3	20	15	13.33333333	12.5	10	8.333333333	7.142857143	6.25	5.555555556	5	20	10	6.666666667	5	4	3.333333333	2.857142857	2.5	3.333333333	3	20	15	10	10	8	8.333333333	7.142857143	6.25
A4F318	NaN	30	20	13.33333333	12.5	12	10	11.42857143	10	10	9	10	10	10	7.5	6	5	4.285714286	3.75	3.333333333	3	20	15	16.66666667	15	12	11.66666667	11.42857143	10	8.888888889	9	30	15	10	7.5	6	8.333333333	7.142857143	6.25	5.555555556	6	30	15	13.33333333	12.5	12	10	10	8.75
A4F319	NaN	30	20	16.66666667	12.5	10	8.333333333	7.142857143	6.25	5.555555556	5	10	5	3.333333333	2.5	2	1.666666667	2.857142857	2.5	2.222222222	2	30	15	13.33333333	15	12	10	8.571428571	8.75	8.888888889	9	40	35	26.66666667	22.5	18	15	14.28571429	12.5	12.22222222	13	20	10	10	7.5	6	5	5.714285714	5
A4F321	NaN	10	5	6.666666667	5	4	3.333333333	2.857142857	2.5	2.222222222	NaN	30	15	16.66666667	12.5	12	10	10	8.75	7.777777778	NaN	20	10	10	7.5	6	5	4.285714286	5	4.444444444	NaN	20	10	10	7.5	6	5	4.285714286	3.75	3.333333333	NaN	20	10	10	10	8	8.333333333	8.571428571	7.5
A4F322	NaN	20	10	10	10	8	6.666666667	7.142857143	6.25	5.555555556	6	20	15	10	10	8	6.666666667	5.714285714	6.25	5.555555556	5	30	20	16.66666667	17.5	14	15	12.85714286	11.25	10	9	30	20	20	17.5	16	15	14.28571429	15	14.44444444	14	30	25	20	17.5	16	16.66666667	14.28571429	15
A4F323	NaN	0	0	0	0	0	0	NaN	NaN	NaN	NaN	10	5	3.333333333	2.5	2	1.666666667	NaN	NaN	NaN	NaN	30	25	16.66666667	12.5	10	8.333333333	NaN	NaN	NaN	NaN	30	25	20	17.5	14	11.66666667	NaN	NaN	NaN	NaN	20	10	6.666666667	5	6	5	NaN	NaN
A4F324	NaN	40	25	23.33333333	17.5	16	13.33333333	11.42857143	10	8.888888889	8	20	15	10	10	10	8.333333333	8.571428571	7.5	6.666666667	6	40	20	16.66666667	15	14	13.33333333	12.85714286	12.5	12.22222222	12	30	15	16.66666667	12.5	14	11.66666667	10	10	10	9	30	15	16.66666667	12.5	10	10	8.571428571	7.5
A4F325	NaN	50	40	33.33333333	30	30	28.33333333	28.57142857	28.75	28.88888889	28	10	5	3.333333333	2.5	2	1.666666667	1.428571429	1.25	2.222222222	2	20	20	13.33333333	10	8	8.333333333	7.142857143	7.5	7.777777778	7	50	30	26.66666667	22.5	18	16.66666667	17.14285714	17.5	15.55555556	14	30	20	13.33333333	12.5	10	10	11.42857143	10
A4F329	NaN	20	15	13.33333333	12.5	10	10	8.571428571	7.5	6.666666667	7	20	10	6.666666667	5	6	6.666666667	5.714285714	5	4.444444444	4	30	15	16.66666667	15	12	10	11.42857143	11.25	10	9	30	30	20	17.5	20	18.33333333	15.71428571	15	14.44444444	13	30	25	23.33333333	17.5	16	15	14.28571429	13.75
A4F330	NaN	20	10	10	7.5	8	6.666666667	7.142857143	6.25	6.666666667	6	20	10	6.666666667	5	6	5	4.285714286	3.75	4.444444444	4	40	25	23.33333333	20	16	13.33333333	14.28571429	13.75	12.22222222	12	30	20	13.33333333	15	12	11.66666667	10	8.75	8.888888889	9	30	20	16.66666667	15	12	13.33333333	12.85714286	12.5
A4F331	NaN	20	10	6.666666667	7.5	6	5	5.714285714	5	4.444444444	5	20	10	10	7.5	6	5	5.714285714	5	4.444444444	4	20	15	13.33333333	10	10	10	10	8.75	7.777777778	8	40	20	16.66666667	15	14	13.33333333	11.42857143	12.5	11.11111111	10	40	30	26.66666667	20	20	16.66666667	15.71428571	15
A4F332	NaN	20	10	6.666666667	5	4	5	4.285714286	3.75	4.444444444	4	20	10	6.666666667	5	6	5	4.285714286	3.75	4.444444444	4	30	15	16.66666667	12.5	12	11.66666667	11.42857143	11.25	10	10	30	25	16.66666667	15	14	11.66666667	10	11.25	10	9	40	30	23.33333333	20	18	18.33333333	17.14285714	15
A4F333	295157000	20	10	10	7.5	6	5	5.714285714	5	4.444444444	5	20	10	10	7.5	6	6.666666667	7.142857143	6.25	5.555555556	5	30	20	16.66666667	15	12	11.66666667	11.42857143	10	10	9	40	25	20	17.5	14	13.33333333	11.42857143	11.25	11.11111111	11	50	30	23.33333333	17.5	16	15	14.28571429	15
A4F334	NaN	20	15	13.33333333	12.5	10	10	10	10	8.888888889	10	10	10	6.666666667	5	4	5	4.285714286	5	4.444444444	4	50	30	23.33333333	20	18	16.66666667	15.71428571	15	14.44444444	13	40	20	13.33333333	12.5	12	11.66666667	11.42857143	10	10	10	40	25	20	15	16	13.33333333	12.85714286	12.5
A4F335	NaN	0	0	0	0	0	0	0	0	NaN	NaN	0	0	0	0	0	0	0	0	NaN	NaN	20	15	10	7.5	6	5	4.285714286	3.75	NaN	NaN	10	5	3.333333333	2.5	2	1.666666667	1.428571429	1.25	NaN	NaN	30	25	20	17.5	14	13.33333333	11.42857143	10
A4F336	NaN	10	10	6.666666667	5	6	5	4.285714286	3.75	4.444444444	4	30	15	10	10	10	8.333333333	7.142857143	6.25	7.777777778	7	30	20	16.66666667	15	12	10	8.571428571	8.75	7.777777778	7	40	35	23.33333333	20	18	18.33333333	17.14285714	17.5	17.77777778	17	30	20	13.33333333	12.5	10	10	10	10
A4GZJ4	NaN	30	15	13.33333333	12.5	10	10	8.571428571	8.75	7.777777778	8	30	20	16.66666667	15	12	10	11.42857143	10	8.888888889	10	30	25	20	17.5	16	13.33333333	12.85714286	11.25	10	10	40	35	23.33333333	22.5	22	21.66666667	20	20	17.77777778	18	20	15	13.33333333	12.5	10	8.333333333	8.571428571	8.75
A4GZK9	NaN	30	25	16.66666667	15	12	11.66666667	12.85714286	12.5	11.11111111	10	10	5	3.333333333	5	4	3.333333333	4.285714286	3.75	3.333333333	3	30	15	10	10	10	8.333333333	7.142857143	6.25	5.555555556	5	40	20	13.33333333	10	10	8.333333333	7.142857143	6.25	5.555555556	5	40	30	26.66666667	20	16	16.66666667	14.28571429	15
A4LBC2	NaN	100	55	40	32.5	26	21.66666667	20	18.75	17.77777778	17	30	20	20	17.5	14	13.33333333	11.42857143	10	8.888888889	8	50	40	33.33333333	30	26	23.33333333	20	20	18.88888889	18	60	40	36.66666667	37.5	36	33.33333333	32.85714286	31.25	28.88888889	27	30	25	20	15	14	11.66666667	10	10
A4Q8F6	NaN	20	15	10	10	10	8.333333333	8.571428571	7.5	7.777777778	7	20	15	10	7.5	8	8.333333333	7.142857143	7.5	6.666666667	6	20	10	10	10	8	8.333333333	7.142857143	7.5	6.666666667	6	40	25	16.66666667	12.5	12	10	10	10	8.888888889	9	40	20	16.66666667	12.5	10	10	10	10
A4UVJ7	NaN	30	15	13.33333333	12.5	10	8.333333333	8.571428571	8.75	8.888888889	8	10	10	6.666666667	5	4	5	4.285714286	3.75	3.333333333	4	20	15	13.33333333	12.5	10	8.333333333	7.142857143	6.25	5.555555556	5	30	20	20	15	12	10	10	8.75	8.888888889	9	30	20	16.66666667	15	14	13.33333333	11.42857143	12.5
A4UVJ8	NaN	30	20	16.66666667	12.5	10	10	10	8.75	8.888888889	8	20	10	6.666666667	7.5	6	5	4.285714286	3.75	3.333333333	3	30	20	16.66666667	15	14	13.33333333	11.42857143	11.25	10	10	20	15	10	10	8	8.333333333	7.142857143	6.25	5.555555556	6	10	10	6.666666667	7.5	6	5	5.714285714	5
A4UVK2	NaN	30	30	23.33333333	20	18	16.66666667	15.71428571	13.75	13.33333333	12	40	25	16.66666667	15	12	11.66666667	10	8.75	7.777777778	7	30	15	13.33333333	12.5	10	10	10	10	8.888888889	8	40	25	20	17.5	16	13.33333333	11.42857143	10	10	9	20	15	10	7.5	8	8.333333333	7.142857143	6.25
A4UVK7	314789733.3	40	20	20	15	14	13.33333333	12.85714286	12.5	11.11111111	11	10	5	3.333333333	2.5	2	1.666666667	1.428571429	1.25	1.111111111	1	50	40	30	25	20	20	17.14285714	15	13.33333333	12	40	25	20	15	14	13.33333333	11.42857143	11.25	11.11111111	10	40	25	23.33333333	20	20	18.33333333	15.71428571	15
A4UVK8	NaN	10	5	6.666666667	5	4	3.333333333	2.857142857	NaN	NaN	NaN	0	0	0	0	0	0	0	NaN	NaN	NaN	0	0	0	0	0	0	0	NaN	NaN	NaN	20	10	6.666666667	10	8	6.666666667	5.714285714	NaN	NaN	NaN	30	30	20	20	20	18.33333333	17.14285714	NaN
A4UVK9	NaN	30	25	20	20	20	18.33333333	15.71428571	13.75	NaN	NaN	10	5	3.333333333	2.5	2	1.666666667	1.428571429	1.25	NaN	NaN	20	10	13.33333333	10	10	10	8.571428571	7.5	NaN	NaN	40	25	20	17.5	16	16.66666667	15.71428571	15	NaN	NaN	20	15	13.33333333	10	8	6.666666667	5.714285714	5
A4UVL0	NaN	30	20	16.66666667	12.5	10	8.333333333	8.571428571	7.5	6.666666667	6	0	0	0	0	0	0	0	0	0	0	30	15	16.66666667	15	12	13.33333333	11.42857143	10	10	9	30	20	16.66666667	17.5	14	11.66666667	11.42857143	12.5	12.22222222	12	20	15	13.33333333	10	8	8.333333333	7.142857143	6.25
A4UVL1	NaN	20	15	10	10	10	8.333333333	7.142857143	6.25	5.555555556	6	10	10	6.666666667	5	4	5	4.285714286	3.75	4.444444444	4	30	20	20	17.5	16	13.33333333	12.85714286	11.25	10	10	20	10	10	7.5	8	6.666666667	7.142857143	6.25	5.555555556	5	40	20	20	15	14	11.66666667	11.42857143	11.25
A4UVL3	NaN	30	20	16.66666667	12.5	10	8.333333333	8.571428571	8.75	7.777777778	7	20	15	13.33333333	10	10	8.333333333	7.142857143	6.25	6.666666667	6	20	15	13.33333333	12.5	10	10	8.571428571	8.75	7.777777778	8	30	20	13.33333333	12.5	12	10	10	8.75	8.888888889	8	30	15	10	7.5	8	6.666666667	7.142857143	7.5
A4UVL4	NaN	30	15	10	10	10	8.333333333	NaN	NaN	NaN	NaN	10	5	3.333333333	2.5	2	1.666666667	NaN	NaN	NaN	NaN	10	5	3.333333333	2.5	2	1.666666667	NaN	NaN	NaN	NaN	20	15	10	10	8	6.666666667	NaN	NaN	NaN	NaN	20	15	13.33333333	10	8	6.666666667	NaN	NaN
A4UVL6	NaN	30	20	13.33333333	10	10	8.333333333	8.571428571	8.75	8.888888889	8	30	15	10	12.5	10	8.333333333	8.571428571	7.5	6.666666667	7	30	20	16.66666667	12.5	12	10	8.571428571	8.75	10	9	30	20	16.66666667	12.5	12	11.66666667	11.42857143	10	8.888888889	9	30	20	13.33333333	10	12	11.66666667	10	10
A4UVL7	NaN	30	15	13.33333333	15	12	11.66666667	10	NaN	NaN	NaN	10	5	3.333333333	2.5	2	1.666666667	1.428571429	NaN	NaN	NaN	10	5	3.333333333	2.5	2	1.666666667	2.857142857	NaN	NaN	NaN	10	5	3.333333333	2.5	2	1.666666667	1.428571429	NaN	NaN	NaN	30	15	10	7.5	6	6.666666667	5.714285714	NaN
A4UVL8	NaN	20	15	13.33333333	12.5	10	8.333333333	7.142857143	6.25	5.555555556	5	20	10	10	7.5	8	6.666666667	7.142857143	6.25	5.555555556	6	30	20	13.33333333	12.5	10	10	10	8.75	7.777777778	8	30	25	20	17.5	16	15	15.71428571	15	13.33333333	12	20	15	10	10	10	8.333333333	7.142857143	7.5
A4UVL9	NaN	40	25	16.66666667	15	14	11.66666667	10	8.75	7.777777778	7	10	5	3.333333333	5	4	3.333333333	2.857142857	2.5	2.222222222	2	20	10	6.666666667	5	4	3.333333333	2.857142857	2.5	2.222222222	2	10	10	6.666666667	5	6	5	4.285714286	3.75	3.333333333	4	30	20	13.33333333	15	14	13.33333333	11.42857143	12.5
A4UVM0	NaN	20	15	10	10	8	8.333333333	7.142857143	7.5	6.666666667	6	20	15	10	10	8	6.666666667	5.714285714	6.25	5.555555556	5	30	15	13.33333333	10	8	6.666666667	7.142857143	6.25	5.555555556	5	20	10	6.666666667	5	4	5	4.285714286	3.75	3.333333333	3	20	15	13.33333333	12.5	12	11.66666667	10	10
A4UVM2	NaN	30	25	23.33333333	20	18	18.33333333	17.14285714	15	14.44444444	14	20	20	16.66666667	15	12	10	8.571428571	7.5	6.666666667	6	40	20	13.33333333	10	10	8.333333333	7.142857143	6.25	5.555555556	5	30	15	13.33333333	12.5	12	10	11.42857143	10	10	9	50	25	20	15	12	10	8.571428571	7.5
A4UVM3	NaN	30	20	16.66666667	15	14	13.33333333	11.42857143	10	NaN	NaN	10	5	3.333333333	2.5	2	1.666666667	1.428571429	1.25	NaN	NaN	20	10	6.666666667	5	6	5	5.714285714	5	NaN	NaN	10	5	3.333333333	2.5	2	1.666666667	1.428571429	1.25	NaN	NaN	20	15	13.33333333	10	10	10	8.571428571	7.5
A4UZ34	NaN	40	25	16.66666667	15	12	15	12.85714286	13.75	12.22222222	11	10	5	3.333333333	5	4	3.333333333	2.857142857	3.75	3.333333333	3	20	15	13.33333333	10	12	10	8.571428571	7.5	7.777777778	7	30	20	16.66666667	17.5	16	15	12.85714286	12.5	12.22222222	12	20	10	10	7.5	8	6.666666667	5.714285714	5
A4UZ35	1256486400	30	20	16.66666667	12.5	12	10	11.42857143	10	10	9	10	10	6.666666667	5	4	3.333333333	2.857142857	2.5	2.222222222	2	20	10	10	7.5	8	6.666666667	7.142857143	7.5	6.666666667	6	20	20	20	15	12	11.66666667	10	10	8.888888889	8	10	5	3.333333333	2.5	4	3.333333333	2.857142857	2.5
A4V4W1	NaN	10	10	6.666666667	5	4	3.333333333	2.857142857	2.5	NaN	NaN	20	10	6.666666667	5	4	3.333333333	2.857142857	2.5	NaN	NaN	10	5	3.333333333	5	4	3.333333333	4.285714286	3.75	NaN	NaN	30	25	16.66666667	15	14	11.66666667	10	8.75	NaN	NaN	20	10	10	7.5	6	5	4.285714286	3.75
A4V4W2	NaN	30	15	10	10	10	8.333333333	8.571428571	7.5	7.777777778	8	20	10	10	7.5	6	6.666666667	5.714285714	6.25	5.555555556	5	20	15	13.33333333	10	10	8.333333333	8.571428571	8.75	8.888888889	8	40	30	23.33333333	17.5	14	11.66666667	10	8.75	8.888888889	10	40	30	23.33333333	20	18	18.33333333	18.57142857	17.5
A4V4W3	NaN	30	20	13.33333333	10	8	NaN	NaN	NaN	NaN	NaN	0	0	0	0	0	NaN	NaN	NaN	NaN	NaN	0	0	0	0	0	NaN	NaN	NaN	NaN	NaN	0	0	0	0	0	NaN	NaN	NaN	NaN	NaN	0	0	0	0	0	NaN	NaN	NaN
A4V4W5	NaN	20	10	6.666666667	7.5	6	6.666666667	5.714285714	5	4.444444444	5	20	10	6.666666667	5	4	3.333333333	2.857142857	2.5	2.222222222	2	30	30	26.66666667	20	16	15	14.28571429	13.75	13.33333333	13	30	20	13.33333333	12.5	14	11.66666667	10	8.75	7.777777778	7	10	5	3.333333333	2.5	2	1.666666667	1.428571429	1.25
A4V4W6	NaN	20	15	10	7.5	6	5	4.285714286	3.75	4.444444444	4	20	10	6.666666667	5	4	3.333333333	2.857142857	2.5	2.222222222	2	10	10	6.666666667	5	6	5	4.285714286	3.75	3.333333333	3	20	15	10	7.5	6	5	4.285714286	3.75	4.444444444	4	20	20	16.66666667	12.5	12	10	8.571428571	8.75
A4V4W7	485472666.7	20	15	10	10	10	10	8.571428571	8.75	7.777777778	7	30	15	13.33333333	12.5	10	8.333333333	7.142857143	6.25	5.555555556	5	10	5	6.666666667	5	4	3.333333333	4.285714286	3.75	3.333333333	3	40	25	20	17.5	14	13.33333333	11.42857143	10	10	9	40	25	23.33333333	20	18	16.66666667	14.28571429	12.5
A5A631	NaN	30	20	20	15	14	13.33333333	12.85714286	11.25	11.11111111	11	20	10	10	7.5	6	6.666666667	7.142857143	6.25	5.555555556	6	30	15	13.33333333	12.5	12	10	10	10	10	9	30	20	13.33333333	15	14	11.66666667	10	8.75	8.888888889	8	30	20	16.66666667	15	16	13.33333333	14.28571429	12.5
A5A8P5	934925333.3	20	15	10	7.5	6	6.666666667	7.142857143	6.25	5.555555556	6	20	15	10	10	8	6.666666667	7.142857143	6.25	6.666666667	6	10	5	6.666666667	5	4	5	4.285714286	3.75	3.333333333	3	20	10	6.666666667	5	4	3.333333333	2.857142857	2.5	2.222222222	2	20	10	6.666666667	7.5	6	5	5.714285714	5
A5A8P6	NaN	30	20	20	15	16	13.33333333	11.42857143	10	8.888888889	10	10	5	3.333333333	2.5	2	1.666666667	1.428571429	1.25	1.111111111	1	40	25	16.66666667	15	12	11.66666667	11.42857143	11.25	11.11111111	10	40	30	23.33333333	20	20	16.66666667	15.71428571	15	14.44444444	14	30	25	16.66666667	15	16	13.33333333	11.42857143	10
A5A8P7	NaN	30	20	13.33333333	12.5	10	10	8.571428571	7.5	6.666666667	NaN	40	25	20	22.5	20	18.33333333	15.71428571	15	13.33333333	NaN	10	5	3.333333333	2.5	2	1.666666667	1.428571429	1.25	1.111111111	NaN	20	10	10	10	8	6.666666667	5.714285714	5	4.444444444	NaN	30	25	23.33333333	17.5	16	15	12.85714286	13.75
A5A8Q1	NaN	10	5	6.666666667	5	4	3.333333333	2.857142857	2.5	NaN	NaN	0	0	0	0	0	0	0	0	NaN	NaN	20	10	6.666666667	7.5	6	5	4.285714286	3.75	NaN	NaN	20	15	13.33333333	12.5	10	8.333333333	7.142857143	6.25	NaN	NaN	50	30	23.33333333	20	18	15	15.71428571	15
A5A8Q7	NaN	40	25	23.33333333	20	18	16.66666667	14.28571429	15	14.44444444	14	10	10	10	7.5	6	6.666666667	5.714285714	5	4.444444444	4	60	45	36.66666667	32.5	28	25	21.42857143	18.75	17.77777778	17	30	20	20	15	14	15	12.85714286	12.5	12.22222222	11	10	10	6.666666667	7.5	6	5	5.714285714	5
A5A8Q8	NaN	40	20	13.33333333	12.5	10	11.66666667	10	8.75	7.777777778	7	10	5	3.333333333	2.5	2	1.666666667	1.428571429	1.25	1.111111111	1	30	15	13.33333333	12.5	10	10	8.571428571	7.5	6.666666667	6	30	20	16.66666667	15	14	13.33333333	11.42857143	10	8.888888889	8	30	15	13.33333333	10	10	8.333333333	7.142857143	7.5
A5A8R3	NaN	20	10	6.666666667	7.5	6	5	5.714285714	5	4.444444444	4	10	5	3.333333333	2.5	4	3.333333333	2.857142857	2.5	2.222222222	2	30	20	16.66666667	12.5	12	11.66666667	12.85714286	11.25	10	10	30	20	16.66666667	17.5	14	11.66666667	11.42857143	12.5	11.11111111	12	30	20	13.33333333	12.5	14	11.66666667	11.42857143	10
A5A8R4	NaN	30	20	16.66666667	17.5	14	13.33333333	11.42857143	11.25	10	9	20	10	6.666666667	5	6	5	4.285714286	3.75	3.333333333	3	20	15	13.33333333	10	10	10	10	8.75	8.888888889	8	40	30	26.66666667	20	22	21.66666667	18.57142857	16.25	15.55555556	15	20	20	13.33333333	10	8	8.333333333	8.571428571	7.5
A5A8R5	424359966.7	20	10	6.666666667	5	6	5	4.285714286	3.75	3.333333333	3	10	5	6.666666667	5	4	3.333333333	2.857142857	2.5	2.222222222	2	30	25	16.66666667	15	12	10	10	8.75	7.777777778	8	30	25	16.66666667	17.5	14	13.33333333	12.85714286	12.5	12.22222222	11	20	10	10	7.5	6	5	5.714285714	5
A5HU91	1899842400	20	15	10	7.5	8	8.333333333	7.142857143	6.25	5.555555556	5	0	0	0	0	0	0	0	0	0	0	20	10	6.666666667	5	4	3.333333333	2.857142857	2.5	3.333333333	4	30	20	16.66666667	15	14	11.66666667	11.42857143	10	8.888888889	9	30	20	13.33333333	10	8	8.333333333	7.142857143	6.25
A5HU92	NaN	30	15	10	10	10	8.333333333	7.142857143	8.75	7.777777778	7	20	10	6.666666667	5	4	3.333333333	4.285714286	3.75	3.333333333	3	20	10	6.666666667	7.5	8	6.666666667	5.714285714	5	5.555555556	5	10	5	3.333333333	2.5	2	1.666666667	1.428571429	1.25	1.111111111	2	30	30	26.66666667	25	22	23.33333333	22.85714286	20
A5HU93	NaN	30	20	16.66666667	12.5	14	13.33333333	12.85714286	12.5	12.22222222	12	20	15	13.33333333	10	8	6.666666667	5.714285714	5	4.444444444	5	10	5	3.333333333	2.5	4	3.333333333	2.857142857	2.5	2.222222222	2	10	5	3.333333333	2.5	4	3.333333333	2.857142857	2.5	2.222222222	2	30	20	20	15	14	11.66666667	11.42857143	11.25
A5HU97	NaN	20	15	10	10	10	10	8.571428571	7.5	6.666666667	6	20	15	10	10	10	10	8.571428571	8.75	7.777777778	8	30	15	13.33333333	12.5	12	10	10	10	10	10	50	30	23.33333333	22.5	20	18.33333333	17.14285714	15	15.55555556	14	20	10	10	7.5	8	8.333333333	7.142857143	7.5
A5HW97	NaN	10	10	6.666666667	5	NaN	NaN	NaN	NaN	NaN	NaN	0	0	0	0	NaN	NaN	NaN	NaN	NaN	NaN	10	5	3.333333333	2.5	NaN	NaN	NaN	NaN	NaN	NaN	30	20	16.66666667	12.5	NaN	NaN	NaN	NaN	NaN	NaN	10	10	6.666666667	5	NaN	NaN	NaN	NaN
A5HWA1	NaN	20	10	10	7.5	6	5	4.285714286	NaN	NaN	NaN	20	10	6.666666667	5	4	3.333333333	2.857142857	NaN	NaN	NaN	30	20	20	17.5	14	11.66666667	10	NaN	NaN	NaN	20	10	10	7.5	6	5	4.285714286	NaN	NaN	NaN	20	15	16.66666667	12.5	10	8.333333333	7.142857143	NaN
A5HWA4	NaN	20	15	13.33333333	10	10	10	8.571428571	8.75	7.777777778	8	10	5	3.333333333	2.5	2	1.666666667	1.428571429	1.25	1.111111111	1	40	25	20	15	14	15	14.28571429	13.75	13.33333333	13	50	40	36.66666667	30	24	21.66666667	20	18.75	16.66666667	17	30	20	16.66666667	12.5	10	10	8.571428571	10
A5HWB2	NaN	30	25	20	17.5	18	15	14.28571429	12.5	12.22222222	11	20	10	6.666666667	5	4	3.333333333	4.285714286	3.75	3.333333333	3	20	15	10	12.5	10	8.333333333	8.571428571	7.5	6.666666667	6	30	20	16.66666667	15	14	11.66666667	11.42857143	10	8.888888889	9	20	15	10	7.5	6	6.666666667	5.714285714	5
A5JYQ9	NaN	30	20	20	15	14	11.66666667	11.42857143	11.25	10	9	0	0	0	0	0	0	0	0	0	0	10	5	6.666666667	5	4	3.333333333	2.857142857	3.75	3.333333333	3	20	10	6.666666667	5	6	5	4.285714286	5	4.444444444	5	40	20	13.33333333	15	12	10	8.571428571	8.75
A5JYR0	NaN	10	5	3.333333333	2.5	2	3.333333333	2.857142857	2.5	2.222222222	NaN	10	5	6.666666667	5	4	3.333333333	2.857142857	2.5	2.222222222	NaN	20	10	6.666666667	5	4	3.333333333	2.857142857	2.5	2.222222222	NaN	0	0	0	0	0	0	0	0	0	NaN	30	20	16.66666667	12.5	12	13.33333333	11.42857143	11.25
A5JYR1	NaN	30	15	16.66666667	12.5	12	10	10	10	8.888888889	9	40	25	20	20	18	16.66666667	14.28571429	13.75	12.22222222	11	20	15	13.33333333	12.5	12	11.66666667	11.42857143	10	8.888888889	8	40	25	20	15	12	10	8.571428571	7.5	6.666666667	7	20	15	10	7.5	6	5	4.285714286	5
A5JYR2	NaN	20	10	10	10	8	8.333333333	7.142857143	6.25	5.555555556	5	20	10	6.666666667	5	4	3.333333333	2.857142857	2.5	2.222222222	2	30	20	13.33333333	15	14	11.66666667	11.42857143	10	8.888888889	9	30	20	16.66666667	17.5	16	13.33333333	12.85714286	13.75	12.22222222	11	30	20	20	17.5	14	15	12.85714286	12.5
A5JYR4	NaN	50	35	26.66666667	20	18	16.66666667	17.14285714	16.25	16.66666667	17	10	5	3.333333333	2.5	2	1.666666667	1.428571429	1.25	1.111111111	1	30	15	13.33333333	12.5	10	10	10	8.75	8.888888889	8	30	20	16.66666667	15	14	11.66666667	10	10	8.888888889	8	30	20	13.33333333	12.5	10	10	8.571428571	8.75
A5JYR5	NaN	30	20	13.33333333	12.5	12	11.66666667	11.42857143	10	NaN	NaN	10	5	3.333333333	2.5	2	1.666666667	1.428571429	1.25	NaN	NaN	10	5	3.333333333	2.5	2	1.666666667	1.428571429	1.25	NaN	NaN	20	15	13.33333333	15	12	10	8.571428571	7.5	NaN	NaN	20	10	10	7.5	6	5	4.285714286	6.25
A5JYR6	NaN	20	10	6.666666667	7.5	6	5	4.285714286	5	4.444444444	4	10	5	3.333333333	5	4	3.333333333	2.857142857	2.5	2.222222222	2	20	15	10	7.5	10	8.333333333	8.571428571	7.5	7.777777778	8	30	20	16.66666667	15	12	11.66666667	11.42857143	11.25	11.11111111	11	10	10	6.666666667	5	4	5	4.285714286	5
A5JYR8	NaN	40	25	23.33333333	20	18	15	12.85714286	11.25	10	11	30	15	10	7.5	8	10	8.571428571	7.5	6.666666667	6	30	15	16.66666667	12.5	12	13.33333333	11.42857143	10	10	9	20	15	10	7.5	8	6.666666667	5.714285714	5	5.555555556	5	20	15	10	10	8	6.666666667	5.714285714	6.25
A5JYS0	NaN	40	25	20	15	14	15	12.85714286	12.5	12.22222222	11	30	25	20	20	18	16.66666667	14.28571429	12.5	11.11111111	10	30	15	16.66666667	15	12	13.33333333	11.42857143	10	10	9	40	20	20	15	14	13.33333333	14.28571429	12.5	11.11111111	12	20	15	13.33333333	12.5	12	10	8.571428571	8.75
A5JYS3	5824387000	20	15	13.33333333	12.5	10	10	8.571428571	8.75	7.777777778	8	20	10	6.666666667	7.5	6	6.666666667	5.714285714	5	5.555555556	5	30	20	13.33333333	10	10	10	10	10	8.888888889	8	30	20	16.66666667	15	14	13.33333333	11.42857143	10	11.11111111	11	30	25	20	20	18	16.66666667	15.71428571	15
A5JYT3	426684433.3	20	15	10	10	10	8.333333333	7.142857143	6.25	6.666666667	7	10	5	3.333333333	2.5	2	1.666666667	1.428571429	1.25	1.111111111	1	30	20	16.66666667	15	12	11.66666667	10	11.25	11.11111111	10	30	25	23.33333333	22.5	20	20	20	18.75	17.77777778	17	20	15	13.33333333	12.5	10	8.333333333	7.142857143	6.25
A5JYT6	NaN	20	15	13.33333333	12.5	12	10	11.42857143	11.25	11.11111111	10	20	10	10	7.5	6	6.666666667	5.714285714	5	4.444444444	4	30	20	16.66666667	15	12	13.33333333	11.42857143	11.25	10	10	40	30	23.33333333	17.5	16	13.33333333	12.85714286	11.25	11.11111111	11	30	20	20	15	14	13.33333333	11.42857143	10
A5JYT7	NaN	40	35	23.33333333	22.5	24	21.66666667	18.57142857	18.75	17.77777778	17	20	15	13.33333333	12.5	10	10	8.571428571	7.5	6.666666667	7	20	20	16.66666667	17.5	14	13.33333333	11.42857143	10	8.888888889	8	30	20	13.33333333	10	8	6.666666667	7.142857143	6.25	5.555555556	5	30	20	16.66666667	15	12	11.66666667	10	8.75
A5JYT8	NaN	10	10	6.666666667	5	4	5	4.285714286	3.75	3.333333333	3	30	20	16.66666667	15	14	13.33333333	14.28571429	12.5	11.11111111	10	30	20	13.33333333	10	10	10	10	10	8.888888889	8	20	15	10	10	8	6.666666667	7.142857143	6.25	6.666666667	6	20	15	13.33333333	10	8	6.666666667	7.142857143	7.5
A5JYT9	NaN	40	20	16.66666667	12.5	12	10	10	8.75	8.888888889	8	20	15	10	12.5	10	10	10	8.75	8.888888889	9	50	25	16.66666667	12.5	12	11.66666667	10	8.75	7.777777778	8	40	30	26.66666667	22.5	20	18.33333333	15.71428571	16.25	15.55555556	16	30	15	10	10	10	8.333333333	8.571428571	7.5
A5JYU6	NaN	30	20	13.33333333	10	10	10	10	8.75	8.888888889	9	10	5	3.333333333	2.5	2	1.666666667	1.428571429	1.25	1.111111111	1	40	30	26.66666667	22.5	18	15	14.28571429	12.5	12.22222222	11	40	20	16.66666667	12.5	16	13.33333333	11.42857143	11.25	11.11111111	12	20	10	10	10	8	8.333333333	7.142857143	6.25
A5JYV4	NaN	20	15	16.66666667	12.5	10	8.333333333	8.571428571	8.75	7.777777778	7	30	15	16.66666667	12.5	14	13.33333333	12.85714286	11.25	11.11111111	10	40	20	13.33333333	12.5	12	11.66666667	10	10	10	9	30	15	13.33333333	12.5	12	10	10	10	8.888888889	8	30	20	13.33333333	10	10	8.333333333	8.571428571	7.5
A5JYV7	NaN	20	20	16.66666667	15	12	11.66666667	10	10	10	9	10	10	6.666666667	5	4	3.333333333	2.857142857	3.75	3.333333333	3	20	15	13.33333333	12.5	10	8.333333333	8.571428571	7.5	8.888888889	9	20	20	13.33333333	12.5	12	10	8.571428571	8.75	7.777777778	7	20	15	13.33333333	12.5	10	10	10	8.75
A5JYW3	2130078800	30	25	20	20	16	13.33333333	12.85714286	12.5	11.11111111	NaN	10	5	6.666666667	5	4	3.333333333	2.857142857	2.5	2.222222222	NaN	30	20	13.33333333	10	10	8.333333333	7.142857143	7.5	6.666666667	NaN	40	25	23.33333333	20	18	15	14.28571429	13.75	12.22222222	NaN	30	15	13.33333333	10	8	6.666666667	5.714285714	7.5
A5JYW4	NaN	40	25	23.33333333	20	20	18.33333333	15.71428571	17.5	15.55555556	NaN	10	5	3.333333333	2.5	2	1.666666667	1.428571429	1.25	1.111111111	NaN	10	10	10	7.5	6	5	4.285714286	3.75	4.444444444	NaN	40	25	16.66666667	15	14	15	14.28571429	12.5	11.11111111	NaN	10	5	6.666666667	5	6	5	4.285714286	3.75
A5JYW5	NaN	40	20	13.33333333	10	10	8.333333333	8.571428571	7.5	6.666666667	7	10	10	6.666666667	7.5	6	5	4.285714286	3.75	3.333333333	4	20	15	10	7.5	8	6.666666667	5.714285714	6.25	5.555555556	5	10	5	3.333333333	2.5	2	1.666666667	1.428571429	2.5	2.222222222	2	40	25	16.66666667	15	16	16.66666667	14.28571429	13.75
A5JYW7	NaN	10	10	10	7.5	8	6.666666667	5.714285714	5	4.444444444	5	20	15	13.33333333	10	10	10	8.571428571	8.75	8.888888889	9	30	15	13.33333333	15	14	13.33333333	11.42857143	11.25	11.11111111	11	20	10	10	7.5	8	6.666666667	5.714285714	5	4.444444444	4	20	10	13.33333333	10	8	10	8.571428571	7.5
A5JYW8	NaN	20	10	6.666666667	7.5	6	5	4.285714286	5	4.444444444	5	10	10	6.666666667	5	4	3.333333333	2.857142857	2.5	2.222222222	2	20	10	10	7.5	8	8.333333333	8.571428571	7.5	6.666666667	7	20	15	10	10	8	8.333333333	7.142857143	6.25	6.666666667	7	20	10	6.666666667	7.5	6	5	4.285714286	3.75
A5JYW9	NaN	50	35	26.66666667	25	22	21.66666667	21.42857143	22.5	20	19	20	15	10	7.5	6	5	4.285714286	3.75	4.444444444	4	70	50	43.33333333	42.5	42	41.66666667	37.14285714	33.75	30	27	50	40	33.33333333	27.5	28	25	24.28571429	23.75	22.22222222	21	40	25	16.66666667	12.5	10	8.333333333	8.571428571	8.75
A5JYX5	NaN	30	20	20	17.5	14	13.33333333	11.42857143	10	12.22222222	12	20	10	6.666666667	7.5	6	5	4.285714286	5	4.444444444	4	20	10	10	7.5	8	8.333333333	7.142857143	7.5	6.666666667	7	30	25	23.33333333	17.5	16	15	12.85714286	12.5	12.22222222	12	30	15	13.33333333	12.5	10	8.333333333	7.142857143	7.5
A5JYX8	NaN	40	25	20	20	20	20	18.57142857	17.5	16.66666667	16	10	5	3.333333333	5	4	3.333333333	2.857142857	2.5	2.222222222	2	40	25	23.33333333	22.5	20	18.33333333	18.57142857	16.25	14.44444444	14	30	20	13.33333333	12.5	10	8.333333333	8.571428571	8.75	8.888888889	8	30	15	10	10	10	8.333333333	7.142857143	8.75
A5JYX9	5290475767	20	20	13.33333333	12.5	10	8.333333333	8.571428571	7.5	6.666666667	7	10	5	6.666666667	5	4	3.333333333	2.857142857	2.5	2.222222222	2	30	20	20	17.5	16	15	14.28571429	12.5	11.11111111	10	30	20	16.66666667	12.5	14	11.66666667	10	11.25	10	10	30	15	10	10	8	8.333333333	8.571428571	7.5
A5JYY1	NaN	10	10	6.666666667	NaN	NaN	NaN	NaN	NaN	NaN	NaN	10	5	3.333333333	NaN	NaN	NaN	NaN	NaN	NaN	NaN	10	5	3.333333333	NaN	NaN	NaN	NaN	NaN	NaN	NaN	10	5	3.333333333	NaN	NaN	NaN	NaN	NaN	NaN	NaN	20	10	10	NaN	NaN	NaN	NaN	NaN
A5JYY6	NaN	30	15	13.33333333	10	10	11.66666667	11.42857143	10	10	9	30	20	16.66666667	12.5	12	13.33333333	12.85714286	12.5	11.11111111	10	10	5	3.333333333	2.5	2	1.666666667	1.428571429	1.25	1.111111111	1	20	20	20	17.5	14	13.33333333	12.85714286	11.25	10	9	40	35	26.66666667	20	16	13.33333333	11.42857143	12.5
A5JYY7	NaN	20	15	10	7.5	8	6.666666667	5.714285714	5	4.444444444	4	10	10	10	7.5	6	5	5.714285714	5	4.444444444	4	20	15	13.33333333	12.5	10	10	8.571428571	7.5	7.777777778	8	20	20	13.33333333	12.5	12	13.33333333	11.42857143	11.25	12.22222222	11	20	15	16.66666667	12.5	12	10	8.571428571	8.75
A5JYZ0	NaN	30	20	16.66666667	12.5	12	13.33333333	11.42857143	11.25	10	9	20	10	6.666666667	5	6	5	4.285714286	3.75	3.333333333	3	30	20	16.66666667	15	12	10	10	10	10	10	30	20	16.66666667	12.5	10	10	11.42857143	10	8.888888889	8	30	15	16.66666667	15	12	11.66666667	11.42857143	10
A5JYZ2	NaN	90	65	60	52.5	44	36.66666667	34.28571429	31.25	27.77777778	27	10	5	6.666666667	5	4	3.333333333	2.857142857	2.5	3.333333333	3	40	25	20	17.5	18	18.33333333	17.14285714	16.25	14.44444444	14	50	30	26.66666667	20	22	20	18.57142857	16.25	14.44444444	13	20	15	10	10	10	8.333333333	8.571428571	8.75
A5PEW5	NaN	20	15	13.33333333	10	8	8.333333333	8.571428571	7.5	7.777777778	8	30	15	13.33333333	10	8	8.333333333	7.142857143	6.25	5.555555556	5	40	25	20	20	16	16.66666667	15.71428571	15	14.44444444	15	30	25	20	20	18	18.33333333	17.14285714	16.25	15.55555556	15	20	10	6.666666667	5	4	3.333333333	2.857142857	2.5
A5PEW9	NaN	10	5	6.666666667	5	4	3.333333333	2.857142857	2.5	2.222222222	NaN	30	15	10	7.5	8	8.333333333	7.142857143	6.25	5.555555556	NaN	20	10	10	7.5	6	5	4.285714286	3.75	3.333333333	NaN	30	20	13.33333333	10	8	8.333333333	7.142857143	6.25	5.555555556	NaN	30	30	23.33333333	20	16	13.33333333	11.42857143	11.25
A5PEX0	NaN	30	25	20	17.5	14	13.33333333	12.85714286	11.25	12.22222222	11	10	10	10	7.5	6	5	4.285714286	3.75	3.333333333	4	20	15	10	12.5	10	10	10	8.75	7.777777778	8	20	15	13.33333333	12.5	12	11.66666667	11.42857143	10	10	10	30	15	13.33333333	10	8	8.333333333	8.571428571	7.5
A5PEX3	NaN	40	25	16.66666667	12.5	12	13.33333333	11.42857143	10	8.888888889	9	20	10	6.666666667	5	4	3.333333333	4.285714286	3.75	3.333333333	4	30	15	16.66666667	15	12	10	10	10	10	10	30	20	16.66666667	15	14	13.33333333	12.85714286	11.25	11.11111111	10	30	20	20	17.5	14	11.66666667	12.85714286	11.25
A5PEX5	NaN	60	55	40	30	26	25	21.42857143	18.75	16.66666667	16	10	5	3.333333333	2.5	2	1.666666667	1.428571429	1.25	1.111111111	1	20	15	10	7.5	6	6.666666667	7.142857143	6.25	5.555555556	6	30	20	16.66666667	15	16	15	12.85714286	12.5	12.22222222	11	20	10	6.666666667	7.5	6	6.666666667	5.714285714	5
A5PEX8	NaN	40	25	20	15	12	10	8.571428571	7.5	8.888888889	8	10	5	6.666666667	5	4	3.333333333	4.285714286	3.75	3.333333333	3	30	25	16.66666667	12.5	12	10	8.571428571	7.5	7.777777778	8	30	25	20	15	12	11.66666667	11.42857143	11.25	10	9	30	20	16.66666667	15	12	11.66666667	10	10
A5PEX9	NaN	30	15	13.33333333	12.5	10	8.333333333	7.142857143	6.25	5.555555556	6	10	5	3.333333333	2.5	2	1.666666667	1.428571429	1.25	1.111111111	1	30	25	20	22.5	18	18.33333333	18.57142857	18.75	17.77777778	16	30	30	23.33333333	20	18	16.66666667	15.71428571	15	14.44444444	14	10	10	10	7.5	8	6.666666667	5.714285714	5
A5PEY0	1919662000	30	25	16.66666667	12.5	14	13.33333333	11.42857143	11.25	11.11111111	10	0	0	0	0	0	0	0	0	0	0	20	10	10	7.5	6	6.666666667	7.142857143	6.25	5.555555556	6	30	25	16.66666667	17.5	20	16.66666667	14.28571429	13.75	13.33333333	14	10	10	6.666666667	5	4	3.333333333	2.857142857	2.5
A5PEY1	NaN	30	15	13.33333333	10	10	8.333333333	8.571428571	8.75	7.777777778	7	10	5	6.666666667	5	4	3.333333333	2.857142857	2.5	2.222222222	3	20	10	10	7.5	8	6.666666667	5.714285714	6.25	5.555555556	6	30	20	13.33333333	10	10	8.333333333	7.142857143	7.5	6.666666667	6	20	10	10	10	8	6.666666667	7.142857143	6.25
A5PEY3	NaN	40	35	30	27.5	24	23.33333333	21.42857143	18.75	16.66666667	16	10	10	10	7.5	8	6.666666667	5.714285714	5	5.555555556	5	30	20	20	15	14	13.33333333	11.42857143	11.25	10	10	40	30	20	15	16	15	14.28571429	15	13.33333333	13	30	20	13.33333333	12.5	12	10	10	10
A5PEY4	NaN	30	25	20	20	18	16.66666667	17.14285714	16.25	15.55555556	15	10	5	3.333333333	2.5	2	1.666666667	1.428571429	1.25	1.111111111	1	20	10	10	7.5	6	5	5.714285714	6.25	5.555555556	5	30	15	16.66666667	15	12	10	8.571428571	7.5	6.666666667	6	20	15	10	7.5	6	5	4.285714286	3.75
A5Z2S1	NaN	20	15	10	7.5	8	6.666666667	NaN	NaN	NaN	NaN	30	20	16.66666667	15	12	10	NaN	NaN	NaN	NaN	30	20	13.33333333	10	8	6.666666667	NaN	NaN	NaN	NaN	10	10	6.666666667	5	4	3.333333333	NaN	NaN	NaN	NaN	20	10	6.666666667	7.5	8	6.666666667	NaN	NaN
A5Z2S2	NaN	20	10	6.666666667	5	6	6.666666667	5.714285714	5	4.444444444	5	20	10	6.666666667	7.5	8	6.666666667	5.714285714	5	4.444444444	4	20	15	10	10	10	8.333333333	8.571428571	7.5	7.777777778	7	30	25	20	17.5	16	15	14.28571429	13.75	13.33333333	13	30	25	16.66666667	12.5	10	10	10	8.75
A5Z2S5	NaN	30	20	16.66666667	17.5	16	15	15.71428571	16.25	14.44444444	14	10	5	3.333333333	2.5	2	3.333333333	2.857142857	2.5	2.222222222	2	30	25	20	17.5	16	15	12.85714286	11.25	11.11111111	11	40	25	20	17.5	16	16.66666667	15.71428571	16.25	15.55555556	15	30	20	20	17.5	14	11.66666667	12.85714286	11.25
A5Z2S9	NaN	40	20	13.33333333	17.5	14	11.66666667	NaN	NaN	NaN	NaN	10	5	3.333333333	2.5	2	1.666666667	NaN	NaN	NaN	NaN	10	5	6.666666667	5	4	3.333333333	NaN	NaN	NaN	NaN	20	10	6.666666667	5	6	5	NaN	NaN	NaN	NaN	10	5	3.333333333	2.5	2	1.666666667	NaN	NaN
A5Z2T1	NaN	20	15	13.33333333	10	8	6.666666667	5.714285714	6.25	5.555555556	5	20	15	10	10	8	6.666666667	7.142857143	6.25	5.555555556	5	10	10	6.666666667	7.5	6	6.666666667	5.714285714	6.25	5.555555556	5	30	20	16.66666667	15	14	13.33333333	14.28571429	12.5	12.22222222	11	30	25	20	17.5	16	13.33333333	12.85714286	11.25
A5Z2T3	NaN	40	25	16.66666667	15	14	11.66666667	10	NaN	NaN	NaN	10	5	3.333333333	2.5	2	1.666666667	1.428571429	NaN	NaN	NaN	0	0	0	0	0	0	0	NaN	NaN	NaN	20	10	6.666666667	5	4	3.333333333	2.857142857	NaN	NaN	NaN	20	10	6.666666667	7.5	6	5	4.285714286	NaN
A5Z2T6	NaN	30	20	16.66666667	15	14	13.33333333	14.28571429	13.75	13.33333333	12	20	15	10	7.5	6	5	4.285714286	3.75	3.333333333	3	40	25	20	17.5	16	15	12.85714286	13.75	13.33333333	14	50	25	20	17.5	16	15	12.85714286	11.25	11.11111111	11	30	20	16.66666667	12.5	12	11.66666667	11.42857143	10
A5Z2T9	NaN	40	25	20	17.5	16	13.33333333	12.85714286	12.5	12.22222222	11	80	45	30	22.5	18	15	12.85714286	11.25	10	9	30	20	16.66666667	15	12	11.66666667	10	11.25	11.11111111	11	20	10	6.666666667	7.5	8	6.666666667	7.142857143	6.25	6.666666667	6	30	25	20	15	12	10	8.571428571	8.75
A5Z2U7	NaN	20	15	13.33333333	10	10	10	10	8.75	7.777777778	7	30	15	10	7.5	6	5	4.285714286	3.75	3.333333333	3	30	20	13.33333333	10	10	11.66666667	10	8.75	7.777777778	7	20	10	10	10	8	6.666666667	5.714285714	5	5.555555556	6	20	15	13.33333333	10	10	10	10	10
A5Z2U9	288658666.7	20	10	10	7.5	8	6.666666667	5.714285714	6.25	5.555555556	NaN	20	10	10	10	8	8.333333333	7.142857143	7.5	6.666666667	NaN	20	10	6.666666667	5	4	3.333333333	2.857142857	2.5	2.222222222	NaN	20	15	13.33333333	12.5	10	10	10	8.75	7.777777778	NaN	30	15	13.33333333	12.5	10	8.333333333	7.142857143	6.25
A5Z2V1	NaN	30	25	20	17.5	16	15	15.71428571	15	14.44444444	14	10	10	6.666666667	5	4	3.333333333	2.857142857	3.75	3.333333333	3	40	30	23.33333333	20	18	16.66666667	14.28571429	12.5	12.22222222	11	30	25	20	17.5	16	16.66666667	15.71428571	15	14.44444444	14	20	10	6.666666667	7.5	6	6.666666667	7.142857143	6.25
A5Z2V2	NaN	10	5	6.666666667	5	4	3.333333333	2.857142857	3.75	3.333333333	NaN	30	15	13.33333333	15	12	10	8.571428571	7.5	6.666666667	NaN	30	20	13.33333333	10	8	6.666666667	5.714285714	5	4.444444444	NaN	30	20	13.33333333	10	8	8.333333333	7.142857143	6.25	5.555555556	NaN	30	15	13.33333333	10	10	8.333333333	10	8.75
A5Z2V6	NaN	30	15	13.33333333	15	14	11.66666667	11.42857143	11.25	11.11111111	10	10	10	6.666666667	5	4	5	4.285714286	3.75	3.333333333	3	30	20	13.33333333	10	8	8.333333333	10	8.75	7.777777778	7	20	15	16.66666667	12.5	12	10	11.42857143	11.25	10	9	20	15	10	12.5	10	8.333333333	7.142857143	7.5
A5Z2V7	829295766.7	40	20	16.66666667	12.5	14	13.33333333	12.85714286	11.25	10	10	10	10	6.666666667	5	4	3.333333333	2.857142857	2.5	3.333333333	3	20	15	13.33333333	12.5	10	10	8.571428571	8.75	7.777777778	7	30	25	26.66666667	22.5	22	21.66666667	20	20	18.88888889	19	30	15	10	7.5	8	6.666666667	5.714285714	6.25
A5Z2W0	NaN	30	25	20	20	16	13.33333333	12.85714286	11.25	10	10	20	10	6.666666667	5	4	3.333333333	2.857142857	2.5	2.222222222	2	10	10	6.666666667	5	6	5	4.285714286	3.75	4.444444444	4	20	15	10	10	8	6.666666667	7.142857143	6.25	5.555555556	6	20	20	16.66666667	15	12	11.66666667	10	10
A5Z2W3	NaN	20	10	6.666666667	7.5	6	5	4.285714286	3.75	4.444444444	4	10	5	3.333333333	2.5	2	1.666666667	1.428571429	1.25	1.111111111	1	40	25	16.66666667	17.5	14	13.33333333	12.85714286	11.25	11.11111111	11	10	5	3.333333333	2.5	2	1.666666667	1.428571429	1.25	1.111111111	1	10	5	6.666666667	5	4	3.333333333	2.857142857	2.5
A5Z2W6	NaN	30	25	16.66666667	15	12	11.66666667	10	10	8.888888889	10	10	5	6.666666667	5	4	3.333333333	2.857142857	2.5	2.222222222	3	40	20	16.66666667	15	14	13.33333333	14.28571429	13.75	12.22222222	12	30	15	13.33333333	15	12	11.66666667	11.42857143	10	8.888888889	9	30	15	13.33333333	10	12	10	10	8.75
A5Z2X0	NaN	30	20	16.66666667	12.5	12	10	10	8.75	10	10	20	15	13.33333333	10	8	6.666666667	5.714285714	5	4.444444444	5	50	35	26.66666667	22.5	18	15	14.28571429	13.75	13.33333333	12	40	25	26.66666667	22.5	22	20	17.14285714	16.25	16.66666667	15	40	25	23.33333333	22.5	20	18.33333333	18.57142857	16.25
A5Z2X3	NaN	30	20	13.33333333	10	14	11.66666667	10	10	10	9	20	10	6.666666667	5	4	3.333333333	4.285714286	3.75	3.333333333	3	20	20	16.66666667	17.5	14	13.33333333	12.85714286	11.25	11.11111111	11	20	20	13.33333333	10	10	8.333333333	8.571428571	7.5	6.666666667	7	30	20	13.33333333	12.5	12	11.66666667	11.42857143	11.25
A5Z2X4	NaN	30	25	20	20	16	15	12.85714286	12.5	12.22222222	12	10	5	6.666666667	5	4	3.333333333	4.285714286	3.75	3.333333333	3	20	20	13.33333333	12.5	10	11.66666667	10	8.75	8.888888889	8	30	25	20	17.5	16	15	14.28571429	13.75	13.33333333	12	20	15	13.33333333	10	10	8.333333333	8.571428571	7.5
A6PVA1	4199061733	30	20	13.33333333	12.5	10	10	8.571428571	7.5	7.777777778	7	20	10	6.666666667	7.5	6	5	4.285714286	5	4.444444444	5	40	25	20	17.5	14	13.33333333	12.85714286	12.5	12.22222222	12	50	35	30	25	22	20	18.57142857	17.5	16.66666667	15	20	15	10	7.5	8	8.333333333	7.142857143	6.25
A6ZJ46	NaN	40	30	23.33333333	20	18	18.33333333	17.14285714	16.25	14.44444444	15	10	5	3.333333333	2.5	2	1.666666667	1.428571429	1.25	1.111111111	1	30	15	13.33333333	12.5	12	11.66666667	10	8.75	7.777777778	7	40	25	23.33333333	22.5	18	16.66666667	15.71428571	13.75	13.33333333	14	20	15	10	10	8	6.666666667	7.142857143	6.25
A6ZJ55	NaN	30	15	13.33333333	12.5	12	11.66666667	10	10	8.888888889	9	10	5	3.333333333	2.5	2	3.333333333	2.857142857	2.5	2.222222222	2	30	25	20	15	16	16.66666667	15.71428571	15	13.33333333	12	50	25	23.33333333	20	20	18.33333333	17.14285714	17.5	16.66666667	17	20	10	13.33333333	10	10	8.333333333	7.142857143	6.25
A6ZJ57	NaN	10	5	3.333333333	NaN	NaN	NaN	NaN	NaN	NaN	NaN	10	5	3.333333333	NaN	NaN	NaN	NaN	NaN	NaN	NaN	10	5	3.333333333	NaN	NaN	NaN	NaN	NaN	NaN	NaN	20	10	6.666666667	NaN	NaN	NaN	NaN	NaN	NaN	NaN	20	15	13.33333333	NaN	NaN	NaN	NaN	NaN
A6ZJ60	NaN	30	20	13.33333333	12.5	10	11.66666667	10	10	10	10	30	20	13.33333333	15	14	11.66666667	11.42857143	11.25	10	10	30	20	16.66666667	12.5	14	11.66666667	11.42857143	10	8.888888889	9	20	10	10	10	8	6.666666667	5.714285714	6.25	5.555555556	5	30	15	16.66666667	12.5	10	8.333333333	8.571428571	8.75
A6ZJ71	281260366.7	30	25	23.33333333	20	18	18.33333333	18.57142857	17.5	16.66666667	15	20	10	6.666666667	5	4	3.333333333	2.857142857	2.5	2.222222222	2	40	25	20	17.5	18	16.66666667	14.28571429	13.75	13.33333333	13	60	45	36.66666667	30	28	25	21.42857143	21.25	20	20	30	20	13.33333333	12.5	10	8.333333333	8.571428571	7.5
A6ZJ72	NaN	30	15	10	7.5	6	5	NaN	NaN	NaN	NaN	20	10	6.666666667	5	4	3.333333333	NaN	NaN	NaN	NaN	20	15	10	7.5	6	5	NaN	NaN	NaN	NaN	10	5	3.333333333	2.5	2	1.666666667	NaN	NaN	NaN	NaN	40	30	20	15	12	11.66666667	NaN	NaN
A6ZJ73	NaN	30	20	16.66666667	15	14	11.66666667	11.42857143	10	10	10	10	10	6.666666667	5	6	5	5.714285714	5	4.444444444	4	40	20	16.66666667	12.5	10	8.333333333	8.571428571	7.5	6.666666667	6	20	15	10	10	10	10	8.571428571	7.5	6.666666667	6	30	25	20	15	14	11.66666667	12.85714286	13.75
A7DT33	NaN	20	15	13.33333333	10	10	10	10	8.75	10	9	20	10	6.666666667	5	4	3.333333333	4.285714286	3.75	3.333333333	3	30	20	16.66666667	15	14	11.66666667	10	10	10	9	30	25	20	20	18	16.66666667	15.71428571	15	14.44444444	14	20	10	6.666666667	5	4	3.333333333	2.857142857	2.5
A7DT35	NaN	20	20	16.66666667	15	12	11.66666667	10	8.75	7.777777778	7	10	10	6.666666667	5	4	5	4.285714286	3.75	3.333333333	3	30	15	16.66666667	12.5	12	10	10	8.75	8.888888889	8	30	15	13.33333333	12.5	12	10	10	8.75	7.777777778	8	30	15	13.33333333	10	10	11.66666667	10	8.75
A7DT36	NaN	20	15	13.33333333	10	8	8.333333333	8.571428571	7.5	6.666666667	6	30	20	16.66666667	12.5	10	10	8.571428571	7.5	6.666666667	6	30	20	16.66666667	12.5	12	13.33333333	12.85714286	11.25	11.11111111	11	50	45	33.33333333	32.5	26	23.33333333	24.28571429	22.5	21.11111111	19	30	15	16.66666667	12.5	10	8.333333333	8.571428571	7.5
A7DT38	NaN	10	10	6.666666667	5	4	3.333333333	2.857142857	3.75	3.333333333	4	20	15	10	10	10	8.333333333	10	8.75	7.777777778	8	50	25	20	15	12	10	8.571428571	8.75	7.777777778	7	30	15	13.33333333	12.5	12	10	8.571428571	7.5	7.777777778	8	20	10	13.33333333	10	8	8.333333333	8.571428571	7.5
A7DT40	14971899333	40	25	20	17.5	16	15	14.28571429	12.5	12.22222222	12	20	15	13.33333333	10	8	8.333333333	7.142857143	6.25	5.555555556	6	30	25	16.66666667	15	12	11.66666667	12.85714286	11.25	11.11111111	10	50	30	23.33333333	22.5	22	20	17.14285714	15	15.55555556	15	20	15	13.33333333	12.5	12	10	10	8.75
A7DT41	3017409833	40	25	23.33333333	17.5	16	16.66666667	14.28571429	13.75	13.33333333	13	20	10	6.666666667	5	6	5	4.285714286	5	4.444444444	4	20	20	13.33333333	12.5	10	11.66666667	10	8.75	8.888888889	9	30	25	23.33333333	20	20	18.33333333	17.14285714	17.5	16.66666667	16	50	30	20	20	16	15	12.85714286	11.25
A7DT42	NaN	20	10	10	7.5	8	6.666666667	7.142857143	6.25	5.555555556	5	10	5	3.333333333	5	4	3.333333333	2.857142857	2.5	2.222222222	2	30	15	16.66666667	15	14	13.33333333	11.42857143	12.5	11.11111111	10	30	20	13.33333333	12.5	10	10	10	10	10	9	30	20	13.33333333	10	12	10	8.571428571	7.5
A7DT43	NaN	30	15	16.66666667	15	14	11.66666667	10	8.75	7.777777778	7	20	15	13.33333333	10	10	10	8.571428571	7.5	6.666666667	7	30	15	13.33333333	12.5	10	8.333333333	8.571428571	8.75	7.777777778	7	20	15	13.33333333	12.5	12	11.66666667	10	10	10	9	30	20	20	15	16	15	14.28571429	12.5
A7DT44	NaN	30	20	13.33333333	10	8	6.666666667	5.714285714	6.25	5.555555556	5	20	15	10	7.5	8	8.333333333	7.142857143	6.25	5.555555556	6	20	15	10	10	10	8.333333333	8.571428571	7.5	7.777777778	7	30	15	13.33333333	15	12	10	10	8.75	8.888888889	8	30	15	16.66666667	12.5	12	11.66666667	11.42857143	10
A7DT45	3162712933	20	15	13.33333333	12.5	14	11.66666667	11.42857143	11.25	10	10	10	5	3.333333333	2.5	2	1.666666667	1.428571429	1.25	1.111111111	1	10	5	3.333333333	2.5	2	1.666666667	1.428571429	1.25	2.222222222	2	40	25	16.66666667	12.5	10	8.333333333	7.142857143	6.25	5.555555556	6	20	20	13.33333333	12.5	10	8.333333333	8.571428571	7.5
A7DTF0	NaN	30	25	23.33333333	17.5	16	16.66666667	14.28571429	12.5	11.11111111	11	10	5	6.666666667	5	4	3.333333333	2.857142857	2.5	2.222222222	2	40	25	20	15	18	15	15.71428571	13.75	14.44444444	14	30	20	20	15	14	13.33333333	11.42857143	11.25	11.11111111	10	10	10	6.666666667	5	6	6.666666667	5.714285714	5
A7DTF2	NaN	50	30	26.66666667	22.5	20	21.66666667	20	18.75	17.77777778	18	10	10	6.666666667	5	6	5	5.714285714	5	4.444444444	4	40	25	16.66666667	15	12	13.33333333	11.42857143	10	10	9	40	30	26.66666667	25	24	21.66666667	22.85714286	21.25	20	20	20	15	13.33333333	12.5	10	8.333333333	10	10
A7DTF5	NaN	50	40	26.66666667	25	26	21.66666667	18.57142857	18.75	17.77777778	17	10	5	3.333333333	2.5	2	1.666666667	1.428571429	1.25	1.111111111	1	40	25	20	20	20	16.66666667	17.14285714	15	15.55555556	15	50	45	36.66666667	35	30	30	27.14285714	25	23.33333333	22	10	5	3.333333333	5	4	3.333333333	2.857142857	2.5
A7IQW5	NaN	40	25	20	15	12	11.66666667	10	10	8.888888889	10	10	10	6.666666667	5	4	3.333333333	4.285714286	3.75	3.333333333	3	40	20	16.66666667	17.5	16	15	14.28571429	13.75	14.44444444	13	30	20	16.66666667	15	14	11.66666667	10	10	10	10	40	20	13.33333333	10	8	6.666666667	5.714285714	5
A7LPC7	NaN	10	10	6.666666667	5	4	5	4.285714286	3.75	3.333333333	3	10	10	6.666666667	5	4	5	4.285714286	3.75	4.444444444	4	40	25	20	17.5	14	11.66666667	10	10	8.888888889	8	30	25	20	22.5	20	16.66666667	17.14285714	15	13.33333333	13	20	15	10	10	10	8.333333333	7.142857143	7.5
A7LPC9	NaN	20	15	10	7.5	6	5	4.285714286	5	4.444444444	4	10	5	3.333333333	2.5	2	1.666666667	1.428571429	1.25	1.111111111	1	20	10	6.666666667	7.5	6	5	4.285714286	3.75	3.333333333	3	20	15	10	7.5	8	6.666666667	7.142857143	7.5	6.666666667	6	20	10	10	7.5	6	5	4.285714286	3.75
A7LPD6	NaN	30	20	16.66666667	15	14	13.33333333	12.85714286	11.25	11.11111111	12	20	15	13.33333333	10	8	8.333333333	7.142857143	6.25	6.666666667	6	20	15	10	10	10	8.333333333	8.571428571	8.75	7.777777778	8	30	15	10	12.5	12	10	8.571428571	8.75	8.888888889	9	20	15	10	7.5	6	6.666666667	5.714285714	5
A7LPD9	NaN	10	10	6.666666667	7.5	8	6.666666667	5.714285714	5	5.555555556	5	20	15	10	12.5	10	8.333333333	7.142857143	6.25	5.555555556	5	20	15	10	10	10	10	8.571428571	7.5	7.777777778	7	40	30	23.33333333	17.5	18	16.66666667	14.28571429	12.5	12.22222222	11	40	20	16.66666667	12.5	14	11.66666667	10	8.75
A7LPF5	NaN	30	15	10	10	8	6.666666667	5.714285714	6.25	5.555555556	6	30	20	20	20	18	16.66666667	15.71428571	13.75	12.22222222	11	20	15	13.33333333	10	10	10	8.571428571	8.75	8.888888889	9	20	15	13.33333333	12.5	12	11.66666667	10	8.75	10	9	30	20	16.66666667	15	12	11.66666667	10	10
A7LPF8	NaN	20	15	10	10	8	6.666666667	5.714285714	5	4.444444444	4	20	10	6.666666667	5	6	5	4.285714286	3.75	3.333333333	3	60	30	20	17.5	14	15	12.85714286	11.25	10	9	50	30	20	22.5	20	16.66666667	14.28571429	13.75	12.22222222	11	50	35	30	25	20	18.33333333	15.71428571	15
A7LPG0	NaN	20	10	6.666666667	7.5	8	6.666666667	5.714285714	5	4.444444444	5	10	5	3.333333333	2.5	2	1.666666667	2.857142857	2.5	2.222222222	2	40	20	16.66666667	15	12	10	10	8.75	7.777777778	8	30	20	16.66666667	12.5	12	11.66666667	11.42857143	10	11.11111111	11	30	20	13.33333333	10	10	10	8.571428571	7.5
A7LPG1	NaN	30	20	16.66666667	15	14	11.66666667	12.85714286	12.5	11.11111111	11	30	15	13.33333333	10	8	6.666666667	7.142857143	6.25	6.666666667	6	40	25	23.33333333	20	20	16.66666667	15.71428571	15	13.33333333	13	30	20	16.66666667	12.5	12	11.66666667	10	10	8.888888889	9	40	20	16.66666667	12.5	12	11.66666667	10	10
A7LPG2	NaN	30	20	16.66666667	12.5	10	8.333333333	8.571428571	7.5	6.666666667	8	10	5	6.666666667	5	4	3.333333333	2.857142857	2.5	2.222222222	2	30	20	13.33333333	10	10	8.333333333	7.142857143	6.25	6.666666667	7	50	25	20	15	14	11.66666667	10	10	8.888888889	9	20	15	10	10	8	6.666666667	5.714285714	6.25
A7LPG5	NaN	40	25	20	15	14	13.33333333	12.85714286	11.25	10	10	30	20	16.66666667	15	12	10	10	8.75	8.888888889	9	30	20	13.33333333	12.5	12	10	8.571428571	7.5	6.666666667	6	20	15	10	10	10	8.333333333	7.142857143	6.25	5.555555556	5	10	5	3.333333333	5	4	3.333333333	2.857142857	2.5
A7LPH6	NaN	20	15	13.33333333	12.5	10	8.333333333	7.142857143	6.25	5.555555556	NaN	10	10	6.666666667	5	4	3.333333333	2.857142857	3.75	3.333333333	NaN	40	35	23.33333333	20	18	15	12.85714286	11.25	10	NaN	10	10	10	7.5	8	8.333333333	7.142857143	6.25	5.555555556	NaN	20	15	10	7.5	6	5	4.285714286	3.75
A7LPH7	NaN	20	10	6.666666667	5	4	3.333333333	2.857142857	3.75	3.333333333	4	10	10	6.666666667	5	4	3.333333333	4.285714286	3.75	3.333333333	3	20	15	13.33333333	10	8	6.666666667	7.142857143	6.25	6.666666667	7	30	20	16.66666667	15	14	11.66666667	11.42857143	10	8.888888889	9	20	15	10	10	8	8.333333333	7.142857143	7.5
A7LPH8	NaN	30	15	13.33333333	10	10	8.333333333	7.142857143	6.25	6.666666667	6	40	25	20	17.5	18	18.33333333	17.14285714	16.25	16.66666667	16	30	20	13.33333333	12.5	12	11.66666667	11.42857143	11.25	10	10	30	20	13.33333333	12.5	10	10	10	10	8.888888889	8	30	20	20	15	12	10	8.571428571	7.5
A7LPH9	NaN	40	25	23.33333333	20	20	18.33333333	18.57142857	17.5	15.55555556	14	10	5	3.333333333	2.5	2	1.666666667	1.428571429	1.25	1.111111111	1	20	10	10	7.5	8	6.666666667	5.714285714	5	4.444444444	4	30	15	10	10	10	8.333333333	7.142857143	6.25	5.555555556	5	20	15	13.33333333	10	8	6.666666667	7.142857143	7.5
A7LPI0	NaN	30	25	16.66666667	15	14	11.66666667	11.42857143	10	10	10	20	15	10	7.5	6	6.666666667	5.714285714	6.25	5.555555556	6	20	10	10	7.5	8	6.666666667	5.714285714	5	4.444444444	4	40	20	13.33333333	10	8	6.666666667	5.714285714	5	4.444444444	5	50	30	26.66666667	20	22	20	17.14285714	16.25
A7LPI3	NaN	20	10	10	7.5	6	5	4.285714286	3.75	5.555555556	5	20	15	10	10	8	6.666666667	5.714285714	5	5.555555556	6	20	15	13.33333333	12.5	10	10	10	8.75	7.777777778	7	30	15	10	12.5	10	10	8.571428571	8.75	8.888888889	8	20	15	13.33333333	12.5	12	10	10	10
A7LPI5	NaN	20	15	13.33333333	12.5	10	8.333333333	7.142857143	6.25	5.555555556	6	30	20	16.66666667	17.5	14	13.33333333	12.85714286	11.25	12.22222222	12	20	10	10	7.5	6	6.666666667	5.714285714	6.25	6.666666667	6	20	10	10	10	8	8.333333333	7.142857143	6.25	5.555555556	5	40	20	13.33333333	10	10	10	8.571428571	7.5
A7LPI6	NaN	30	20	20	20	18	18.33333333	15.71428571	13.75	13.33333333	12	30	20	16.66666667	15	14	15	14.28571429	12.5	12.22222222	11	40	25	20	15	16	15	12.85714286	11.25	11.11111111	10	20	15	16.66666667	15	14	13.33333333	12.85714286	12.5	11.11111111	11	20	15	16.66666667	15	12	11.66666667	10	10
A7LPI7	939388333.3	20	15	16.66666667	12.5	14	13.33333333	12.85714286	12.5	11.11111111	NaN	10	5	3.333333333	2.5	2	1.666666667	1.428571429	1.25	1.111111111	NaN	20	15	10	7.5	6	6.666666667	5.714285714	5	4.444444444	NaN	30	20	13.33333333	15	12	13.33333333	11.42857143	10	8.888888889	NaN	10	5	6.666666667	5	4	3.333333333	4.285714286	3.75
A7LPI9	NaN	40	25	20	20	18	16.66666667	15.71428571	16.25	15.55555556	15	40	20	16.66666667	12.5	12	10	8.571428571	7.5	7.777777778	7	40	25	20	17.5	16	15	12.85714286	12.5	11.11111111	10	40	30	23.33333333	22.5	20	16.66666667	14.28571429	12.5	12.22222222	11	20	15	16.66666667	15	12	10	10	11.25
A7LPJ2	NaN	40	20	13.33333333	12.5	10	8.333333333	8.571428571	7.5	6.666666667	7	10	5	6.666666667	5	4	3.333333333	2.857142857	2.5	2.222222222	2	20	20	16.66666667	15	12	10	8.571428571	8.75	8.888888889	8	40	30	23.33333333	20	16	13.33333333	11.42857143	11.25	11.11111111	11	30	20	16.66666667	15	12	10	10	8.75
A7LPJ3	NaN	20	15	13.33333333	10	NaN	NaN	NaN	NaN	NaN	NaN	0	0	0	0	NaN	NaN	NaN	NaN	NaN	NaN	20	15	10	7.5	NaN	NaN	NaN	NaN	NaN	NaN	0	0	0	0	NaN	NaN	NaN	NaN	NaN	NaN	40	20	13.33333333	10	NaN	NaN	NaN	NaN
A7LPJ5	4897792767	30	15	10	10	10	8.333333333	8.571428571	7.5	6.666666667	6	20	10	6.666666667	7.5	6	5	4.285714286	3.75	3.333333333	3	20	15	13.33333333	10	10	8.333333333	8.571428571	7.5	6.666666667	7	30	25	20	17.5	18	15	14.28571429	15	14.44444444	13	30	20	16.66666667	17.5	18	15	15.71428571	16.25
A7LPJ6	NaN	20	15	10	7.5	8	8.333333333	7.142857143	6.25	5.555555556	5	10	10	6.666666667	5	4	3.333333333	2.857142857	2.5	2.222222222	2	20	15	13.33333333	10	10	10	8.571428571	7.5	6.666666667	6	30	20	20	15	14	11.66666667	12.85714286	11.25	10	10	20	20	13.33333333	10	10	8.333333333	7.142857143	6.25
A7WK41	616267366.7	20	15	10	10	10	10	8.571428571	7.5	7.777777778	8	30	20	13.33333333	10	8	6.666666667	5.714285714	5	4.444444444	4	30	30	23.33333333	17.5	16	15	12.85714286	13.75	13.33333333	12	20	20	13.33333333	15	14	11.66666667	10	8.75	7.777777778	7	30	15	10	7.5	6	5	5.714285714	6.25
A7WK43	172808000	50	30	23.33333333	22.5	18	16.66666667	14.28571429	13.75	13.33333333	13	10	5	3.333333333	2.5	2	1.666666667	2.857142857	2.5	2.222222222	2	20	15	13.33333333	12.5	12	10	8.571428571	8.75	7.777777778	7	30	15	13.33333333	15	12	11.66666667	10	8.75	7.777777778	7	10	5	3.333333333	2.5	2	3.333333333	2.857142857	2.5
A7YKU9	NaN	40	30	23.33333333	20	18	15	12.85714286	12.5	11.11111111	10	20	15	10	7.5	8	6.666666667	7.142857143	6.25	5.555555556	6	20	10	6.666666667	5	4	5	4.285714286	5	4.444444444	4	20	10	6.666666667	7.5	6	5	5.714285714	5	4.444444444	5	30	25	20	17.5	16	16.66666667	15.71428571	15
A7YNZ7	NaN	20	15	10	7.5	6	5	4.285714286	3.75	3.333333333	3	30	20	13.33333333	15	14	11.66666667	11.42857143	11.25	11.11111111	11	30	20	16.66666667	12.5	10	10	10	8.75	8.888888889	8	30	25	16.66666667	12.5	10	10	10	10	8.888888889	9	30	15	16.66666667	12.5	10	8.333333333	8.571428571	8.75
A7YPF2	NaN	50	35	23.33333333	17.5	18	16.66666667	14.28571429	13.75	12.22222222	12	10	10	6.666666667	5	4	5	5.714285714	5	4.444444444	4	20	15	10	7.5	6	5	4.285714286	3.75	3.333333333	3	30	25	20	15	12	10	8.571428571	8.75	7.777777778	7	40	25	16.66666667	15	12	10	8.571428571	7.5
A7YX59	49364000	20	15	13.33333333	12.5	10	10	10	8.75	8.888888889	9	30	25	20	17.5	16	13.33333333	14.28571429	12.5	11.11111111	10	30	20	16.66666667	15	14	13.33333333	14.28571429	13.75	13.33333333	13	30	15	13.33333333	10	10	10	10	8.75	7.777777778	7	30	15	13.33333333	10	10	8.333333333	7.142857143	7.5
A8DJA6	NaN	40	40	30	25	22	20	18.57142857	17.5	16.66666667	16	30	25	23.33333333	17.5	18	15	14.28571429	15	14.44444444	15	30	20	16.66666667	12.5	12	11.66666667	11.42857143	11.25	10	9	40	30	30	22.5	20	16.66666667	15.71428571	15	13.33333333	12	20	15	10	7.5	8	6.666666667	7.142857143	6.25
A8DYR7	NaN	30	20	16.66666667	15	14	13.33333333	12.85714286	12.5	11.11111111	11	10	5	3.333333333	2.5	2	1.666666667	1.428571429	1.25	1.111111111	1	30	25	23.33333333	17.5	16	15	12.85714286	15	14.44444444	14	40	35	30	27.5	24	23.33333333	21.42857143	21.25	20	20	20	20	13.33333333	10	10	8.333333333	7.142857143	6.25
A8DZ30	NaN	30	15	13.33333333	10	12	10	8.571428571	8.75	8.888888889	8	10	10	6.666666667	5	4	3.333333333	4.285714286	3.75	3.333333333	3	20	10	10	10	10	8.333333333	7.142857143	7.5	6.666666667	6	30	20	13.33333333	12.5	12	11.66666667	10	10	8.888888889	10	30	20	13.33333333	12.5	10	11.66666667	10	10
A8DZ31	NaN	30	15	10	10	8	6.666666667	8.571428571	7.5	7.777777778	7	10	10	6.666666667	5	4	5	4.285714286	3.75	3.333333333	3	20	15	10	10	10	8.333333333	10	10	8.888888889	8	30	20	16.66666667	12.5	12	10	8.571428571	8.75	7.777777778	7	20	15	13.33333333	10	10	10	10	8.75
A8DZ42	NaN	10	5	3.333333333	2.5	2	NaN	NaN	NaN	NaN	NaN	20	20	13.33333333	10	8	NaN	NaN	NaN	NaN	NaN	30	20	13.33333333	10	8	NaN	NaN	NaN	NaN	NaN	20	10	13.33333333	10	8	NaN	NaN	NaN	NaN	NaN	20	15	10	7.5	8	NaN	NaN	NaN
A8DZ43	NaN	30	20	20	15	14	11.66666667	10	8.75	7.777777778	8	30	15	13.33333333	10	10	10	8.571428571	7.5	6.666666667	7	30	20	16.66666667	12.5	10	10	10	8.75	7.777777778	7	30	15	16.66666667	15	12	11.66666667	11.42857143	11.25	12.22222222	11	20	15	13.33333333	12.5	10	10	8.571428571	8.75
A8DZ47	NaN	10	10	6.666666667	5	6	5	5.714285714	5	4.444444444	4	20	15	13.33333333	10	8	6.666666667	5.714285714	5	4.444444444	4	20	15	13.33333333	12.5	10	10	8.571428571	7.5	6.666666667	6	20	10	6.666666667	5	4	3.333333333	2.857142857	2.5	2.222222222	2	40	20	13.33333333	15	12	10	8.571428571	7.5
A8DZ48	NaN	20	20	13.33333333	12.5	10	11.66666667	NaN	NaN	NaN	NaN	10	5	3.333333333	2.5	2	1.666666667	NaN	NaN	NaN	NaN	20	15	10	7.5	6	5	NaN	NaN	NaN	NaN	10	5	3.333333333	2.5	2	1.666666667	NaN	NaN	NaN	NaN	20	15	10	10	8	6.666666667	NaN	NaN
A8DZ49	NaN	30	15	10	7.5	6	5	4.285714286	NaN	NaN	NaN	10	5	3.333333333	2.5	2	1.666666667	1.428571429	NaN	NaN	NaN	30	25	23.33333333	17.5	18	18.33333333	15.71428571	NaN	NaN	NaN	20	10	6.666666667	5	6	5	4.285714286	NaN	NaN	NaN	10	5	3.333333333	2.5	2	1.666666667	1.428571429	NaN
A8DZ50	NaN	40	20	16.66666667	12.5	10	8.333333333	7.142857143	6.25	NaN	NaN	20	10	6.666666667	7.5	6	6.666666667	5.714285714	5	NaN	NaN	20	10	6.666666667	5	4	5	4.285714286	3.75	NaN	NaN	10	10	6.666666667	5	4	3.333333333	2.857142857	2.5	NaN	NaN	10	10	10	7.5	6	5	4.285714286	3.75
A8DZ51	NaN	30	20	16.66666667	15	12	10	8.571428571	7.5	NaN	NaN	10	5	6.666666667	5	4	3.333333333	2.857142857	2.5	NaN	NaN	10	5	3.333333333	2.5	2	1.666666667	1.428571429	1.25	NaN	NaN	10	10	6.666666667	5	4	3.333333333	2.857142857	2.5	NaN	NaN	10	5	3.333333333	2.5	2	1.666666667	2.857142857	2.5
A8DZ52	NaN	10	5	3.333333333	2.5	4	3.333333333	2.857142857	2.5	2.222222222	2	40	25	20	15	12	10	8.571428571	7.5	7.777777778	8	20	15	10	7.5	6	5	5.714285714	5	4.444444444	4	30	20	20	15	14	11.66666667	10	8.75	7.777777778	7	20	15	10	10	10	8.333333333	10	8.75
A8E0Q0	NaN	30	15	10	7.5	8	6.666666667	5.714285714	5	5.555555556	6	20	10	6.666666667	7.5	8	6.666666667	5.714285714	5	4.444444444	4	30	15	13.33333333	12.5	10	8.333333333	7.142857143	7.5	7.777777778	7	50	35	23.33333333	25	20	18.33333333	17.14285714	15	14.44444444	13	30	20	16.66666667	15	14	11.66666667	12.85714286	11.25
A8W7W0	NaN	40	25	20	15	14	11.66666667	10	8.75	7.777777778	8	10	5	6.666666667	5	4	3.333333333	4.285714286	3.75	3.333333333	3	20	15	10	7.5	8	6.666666667	5.714285714	5	4.444444444	4	10	10	6.666666667	5	4	5	4.285714286	3.75	3.333333333	4	30	20	20	15	14	15	14.28571429	12.5
A8WFG3	NaN	30	15	10	7.5	8	6.666666667	5.714285714	6.25	5.555555556	5	20	10	6.666666667	5	6	5	4.285714286	3.75	3.333333333	3	40	25	20	17.5	14	13.33333333	15.71428571	13.75	12.22222222	12	40	25	23.33333333	20	18	16.66666667	17.14285714	16.25	14.44444444	16	20	10	10	7.5	8	6.666666667	5.714285714	5
A8WFG7	NaN	0	0	0	0	0	0	0	NaN	NaN	NaN	20	15	10	10	8	8.333333333	7.142857143	NaN	NaN	NaN	10	5	3.333333333	2.5	2	1.666666667	1.428571429	NaN	NaN	NaN	20	15	13.33333333	12.5	10	8.333333333	7.142857143	NaN	NaN	NaN	40	25	16.66666667	17.5	18	15	12.85714286	NaN
A8WFH1	NaN	10	5	3.333333333	2.5	4	3.333333333	2.857142857	2.5	2.222222222	3	30	15	10	7.5	6	6.666666667	5.714285714	5	5.555555556	6	10	5	6.666666667	5	4	3.333333333	2.857142857	2.5	3.333333333	3	30	15	13.33333333	10	8	8.333333333	7.142857143	7.5	6.666666667	6	30	20	16.66666667	17.5	16	15	12.85714286	12.5
A8WFH3	NaN	20	15	13.33333333	12.5	10	11.66666667	10	8.75	8.888888889	9	20	15	10	10	8	6.666666667	7.142857143	6.25	5.555555556	5	20	15	10	10	8	6.666666667	7.142857143	6.25	5.555555556	5	30	25	20	17.5	16	16.66666667	15.71428571	15	14.44444444	14	30	20	16.66666667	15	12	13.33333333	12.85714286	11.25
A8WFH5	NaN	50	25	20	17.5	16	15	14.28571429	12.5	13.33333333	12	30	30	23.33333333	20	20	20	18.57142857	18.75	18.88888889	19	40	20	13.33333333	12.5	14	11.66666667	10	10	10	9	30	25	20	20	16	15	14.28571429	13.75	13.33333333	13	30	15	13.33333333	12.5	12	10	10	8.75
A8WFI7	NaN	30	20	20	17.5	16	13.33333333	12.85714286	11.25	11.11111111	10	20	10	10	7.5	6	6.666666667	5.714285714	6.25	5.555555556	5	30	25	20	20	18	16.66666667	14.28571429	12.5	13.33333333	12	40	30	26.66666667	25	22	21.66666667	20	18.75	17.77777778	17	30	20	16.66666667	12.5	14	11.66666667	11.42857143	11.25
A8WFJ5	NaN	30	15	10	7.5	8	6.666666667	5.714285714	5	4.444444444	4	30	15	13.33333333	12.5	10	10	8.571428571	8.75	7.777777778	8	30	20	20	17.5	16	13.33333333	11.42857143	10	10	9	60	35	23.33333333	20	18	16.66666667	15.71428571	15	14.44444444	13	20	10	10	7.5	6	5	4.285714286	5
A8WFJ7	NaN	30	25	20	15	14	13.33333333	11.42857143	11.25	10	9	20	10	6.666666667	5	4	3.333333333	2.857142857	2.5	2.222222222	2	40	30	26.66666667	22.5	20	18.33333333	15.71428571	15	15.55555556	15	20	20	13.33333333	12.5	10	10	8.571428571	7.5	7.777777778	7	20	15	13.33333333	12.5	10	10	10	8.75
A8WFJ8	1274516000	20	15	13.33333333	12.5	12	10	8.571428571	10	8.888888889	9	30	25	20	15	14	11.66666667	10	10	8.888888889	11	40	20	16.66666667	12.5	10	8.333333333	7.142857143	8.75	7.777777778	7	30	25	20	17.5	16	16.66666667	15.71428571	15	15.55555556	14	20	15	10	7.5	8	6.666666667	7.142857143	6.25
A8WFJ9	NaN	30	20	20	15	14	13.33333333	12.85714286	11.25	10	9	10	10	6.666666667	7.5	6	5	4.285714286	3.75	3.333333333	3	50	30	20	17.5	18	16.66666667	14.28571429	13.75	14.44444444	13	30	20	13.33333333	12.5	10	8.333333333	8.571428571	8.75	8.888888889	8	30	20	13.33333333	10	10	11.66666667	10	8.75
A8WFK3	177151866.7	20	15	13.33333333	10	10	8.333333333	10	8.75	7.777777778	7	20	15	13.33333333	10	10	8.333333333	7.142857143	6.25	6.666666667	6	40	30	33.33333333	27.5	22	21.66666667	18.57142857	16.25	15.55555556	15	30	20	16.66666667	15	14	11.66666667	10	10	8.888888889	8	20	10	10	7.5	6	5	5.714285714	5
A8WFK6	700911000	20	15	10	7.5	8	6.666666667	5.714285714	5	5.555555556	5	10	10	6.666666667	7.5	6	5	4.285714286	3.75	3.333333333	3	30	20	16.66666667	15	14	11.66666667	10	10	8.888888889	9	40	20	16.66666667	17.5	16	13.33333333	11.42857143	11.25	12.22222222	12	30	20	20	15	12	11.66666667	12.85714286	12.5
A8WFK8	NaN	30	20	13.33333333	12.5	12	10	10	11.25	10	10	20	10	10	7.5	6	5	5.714285714	6.25	5.555555556	5	30	20	16.66666667	15	14	13.33333333	12.85714286	11.25	11.11111111	10	30	20	20	17.5	14	13.33333333	12.85714286	11.25	11.11111111	11	30	20	13.33333333	12.5	10	8.333333333	8.571428571	8.75
A8WFM5	NaN	20	10	6.666666667	5	4	5	4.285714286	3.75	3.333333333	3	20	10	6.666666667	7.5	6	5	4.285714286	3.75	3.333333333	3	10	10	10	7.5	6	6.666666667	5.714285714	5	4.444444444	4	10	10	6.666666667	5	6	5	4.285714286	3.75	3.333333333	3	20	15	10	10	10	10	8.571428571	8.75
A8WFM7	NaN	30	15	13.33333333	12.5	10	8.333333333	7.142857143	7.5	7.777777778	7	10	10	6.666666667	5	4	3.333333333	2.857142857	2.5	3.333333333	3	50	30	23.33333333	20	20	20	20	17.5	15.55555556	17	40	25	23.33333333	20	16	15	14.28571429	15	14.44444444	13	30	15	13.33333333	12.5	10	10	8.571428571	8.75
A8WFM8	NaN	30	25	16.66666667	15	14	11.66666667	10	8.75	7.777777778	NaN	0	0	0	0	0	0	0	0	0	NaN	20	10	6.666666667	7.5	6	5	5.714285714	5	4.444444444	NaN	20	15	10	10	12	10	8.571428571	7.5	7.777777778	NaN	30	15	16.66666667	12.5	10	10	8.571428571	7.5
A8WFN1	NaN	30	20	13.33333333	17.5	16	13.33333333	11.42857143	11.25	12.22222222	12	40	25	16.66666667	12.5	10	10	8.571428571	8.75	8.888888889	8	10	5	3.333333333	2.5	4	3.333333333	2.857142857	2.5	2.222222222	2	40	30	20	15	12	11.66666667	11.42857143	10	8.888888889	8	40	25	23.33333333	17.5	18	16.66666667	17.14285714	16.25
A8WFN7	NaN	30	20	16.66666667	15	12	13.33333333	11.42857143	12.5	12.22222222	11	0	0	0	0	0	0	0	0	0	0	50	35	26.66666667	22.5	18	16.66666667	14.28571429	12.5	12.22222222	12	40	20	20	15	14	11.66666667	12.85714286	12.5	11.11111111	10	20	15	10	7.5	10	10	8.571428571	7.5
A8WFP9	NaN	10	10	10	7.5	8	6.666666667	7.142857143	6.25	6.666666667	6	30	15	13.33333333	15	12	13.33333333	11.42857143	10	8.888888889	9	20	10	10	7.5	8	6.666666667	5.714285714	5	5.555555556	5	10	5	6.666666667	5	4	5	4.285714286	3.75	3.333333333	3	20	10	6.666666667	7.5	6	5	4.285714286	3.75
A8WHN2	NaN	20	10	6.666666667	NaN	NaN	NaN	NaN	NaN	NaN	NaN	0	0	0	NaN	NaN	NaN	NaN	NaN	NaN	NaN	10	10	6.666666667	NaN	NaN	NaN	NaN	NaN	NaN	NaN	0	0	0	NaN	NaN	NaN	NaN	NaN	NaN	NaN	10	5	3.333333333	NaN	NaN	NaN	NaN	NaN
A8WHN5	124820333.3	20	10	6.666666667	7.5	6	5	5.714285714	5	NaN	NaN	10	10	6.666666667	5	4	3.333333333	2.857142857	2.5	NaN	NaN	20	10	13.33333333	10	8	6.666666667	5.714285714	5	NaN	NaN	10	5	3.333333333	5	4	3.333333333	2.857142857	2.5	NaN	NaN	20	10	10	7.5	6	5	4.285714286	3.75
A8WHP8	NaN	40	30	26.66666667	25	24	21.66666667	21.42857143	20	20	19	0	0	0	0	0	0	0	0	0	0	30	20	20	15	12	10	10	10	8.888888889	8	40	25	23.33333333	20	18	16.66666667	15.71428571	15	13.33333333	14	20	10	10	7.5	6	6.666666667	5.714285714	5
A8WHR8	NaN	20	15	10	10	8	8.333333333	7.142857143	6.25	6.666666667	6	0	0	0	0	0	0	0	0	0	0	20	10	10	7.5	8	8.333333333	7.142857143	7.5	6.666666667	7	30	20	13.33333333	12.5	10	8.333333333	7.142857143	6.25	5.555555556	5	10	10	6.666666667	5	4	3.333333333	2.857142857	2.5
A8WHS3	NaN	30	25	20	15	14	13.33333333	11.42857143	12.5	11.11111111	11	30	15	16.66666667	15	12	10	8.571428571	7.5	6.666666667	6	30	20	13.33333333	15	12	11.66666667	10	8.75	8.888888889	8	30	15	13.33333333	10	10	8.333333333	8.571428571	7.5	6.666666667	7	30	20	13.33333333	12.5	12	11.66666667	11.42857143	10
A8WHS7	NaN	20	15	10	7.5	6	NaN	NaN	NaN	NaN	NaN	20	20	13.33333333	10	8	NaN	NaN	NaN	NaN	NaN	20	10	6.666666667	5	4	NaN	NaN	NaN	NaN	NaN	20	20	13.33333333	12.5	10	NaN	NaN	NaN	NaN	NaN	20	10	6.666666667	7.5	8	NaN	NaN	NaN
A8WHS8	364875000	30	20	16.66666667	15	12	11.66666667	11.42857143	10	10	10	20	10	6.666666667	5	4	5	5.714285714	5	4.444444444	4	20	15	13.33333333	12.5	10	10	10	10	10	9	20	20	16.66666667	12.5	12	11.66666667	10	10	10	10	20	15	13.33333333	12.5	10	8.333333333	8.571428571	8.75
A8WHT1	4631603700	30	20	13.33333333	12.5	12	11.66666667	10	8.75	8.888888889	9	20	10	10	7.5	6	6.666666667	5.714285714	6.25	5.555555556	5	30	20	13.33333333	12.5	12	11.66666667	11.42857143	10	10	9	50	40	33.33333333	27.5	22	21.66666667	21.42857143	18.75	16.66666667	17	30	15	10	10	10	8.333333333	8.571428571	7.5
A8WHT2	NaN	20	15	13.33333333	10	10	8.333333333	8.571428571	7.5	6.666666667	6	20	15	13.33333333	12.5	12	10	8.571428571	7.5	6.666666667	6	10	10	10	7.5	6	6.666666667	5.714285714	5	4.444444444	4	30	20	16.66666667	12.5	10	10	8.571428571	7.5	6.666666667	6	30	20	13.33333333	12.5	10	8.333333333	10	8.75
A8WHT8	NaN	40	25	20	17.5	16	16.66666667	15.71428571	15	13.33333333	13	20	10	6.666666667	7.5	8	6.666666667	5.714285714	6.25	5.555555556	5	90	85	70	75	70	58.33333333	51.42857143	48.75	47.77777778	47	40	25	20	20	16	16.66666667	15.71428571	16.25	15.55555556	15	30	20	13.33333333	12.5	12	10	8.571428571	7.5
A8WHY4	NaN	30	15	13.33333333	12.5	10	8.333333333	7.142857143	7.5	6.666666667	6	10	10	6.666666667	5	4	3.333333333	2.857142857	2.5	2.222222222	2	10	10	6.666666667	5	4	3.333333333	2.857142857	2.5	2.222222222	2	30	20	16.66666667	17.5	16	15	12.85714286	11.25	11.11111111	10	10	10	6.666666667	5	4	3.333333333	2.857142857	2.5
A8WI01	NaN	30	20	16.66666667	15	12	10	10	10	8.888888889	9	20	10	6.666666667	7.5	6	6.666666667	5.714285714	5	5.555555556	5	40	25	20	17.5	18	16.66666667	14.28571429	15	13.33333333	13	40	30	23.33333333	17.5	16	16.66666667	15.71428571	15	13.33333333	15	30	20	20	17.5	18	16.66666667	15.71428571	15
A8WI09	NaN	20	15	10	7.5	10	8.333333333	8.571428571	7.5	6.666666667	7	10	5	3.333333333	2.5	2	1.666666667	1.428571429	1.25	1.111111111	1	40	25	23.33333333	22.5	18	16.66666667	17.14285714	15	13.33333333	13	40	35	26.66666667	20	20	18.33333333	17.14285714	15	15.55555556	14	30	20	16.66666667	12.5	10	8.333333333	7.142857143	6.25
A8WI10	NaN	20	15	13.33333333	10	10	8.333333333	8.571428571	8.75	7.777777778	9	10	5	3.333333333	2.5	2	1.666666667	1.428571429	1.25	1.111111111	1	40	35	23.33333333	25	22	20	18.57142857	16.25	15.55555556	15	40	30	26.66666667	22.5	24	21.66666667	21.42857143	18.75	17.77777778	18	30	15	16.66666667	12.5	10	8.333333333	7.142857143	6.25
A8WI16	NaN	30	20	16.66666667	15	14	15	12.85714286	NaN	NaN	NaN	20	10	6.666666667	5	4	3.333333333	2.857142857	NaN	NaN	NaN	20	10	10	7.5	6	6.666666667	5.714285714	NaN	NaN	NaN	10	10	6.666666667	5	4	3.333333333	4.285714286	NaN	NaN	NaN	20	15	10	10	8	8.333333333	7.142857143	NaN
A8WIS8	NaN	20	15	13.33333333	15	12	11.66666667	11.42857143	10	8.888888889	8	10	5	3.333333333	2.5	2	1.666666667	1.428571429	1.25	1.111111111	1	20	10	6.666666667	7.5	6	5	4.285714286	3.75	3.333333333	3	40	25	20	20	18	16.66666667	15.71428571	15	14.44444444	14	30	15	16.66666667	15	12	10	10	10
A8WJ47	NaN	20	20	13.33333333	10	8	8.333333333	8.571428571	NaN	NaN	NaN	20	20	16.66666667	17.5	18	15	12.85714286	NaN	NaN	NaN	30	25	16.66666667	12.5	14	11.66666667	10	NaN	NaN	NaN	30	20	16.66666667	12.5	10	8.333333333	7.142857143	NaN	NaN	NaN	30	15	10	12.5	10	8.333333333	7.142857143	NaN
A8WJ48	NaN	20	10	6.666666667	5	6	5	5.714285714	5	4.444444444	4	20	20	16.66666667	17.5	16	15	12.85714286	11.25	10	9	30	25	16.66666667	17.5	16	13.33333333	11.42857143	11.25	10	9	20	10	6.666666667	7.5	6	5	4.285714286	3.75	3.333333333	3	30	15	10	7.5	8	8.333333333	7.142857143	6.25
A8XHS5	NaN	30	20	13.33333333	10	10	10	8.571428571	7.5	7.777777778	8	10	5	6.666666667	5	4	3.333333333	2.857142857	2.5	3.333333333	3	20	15	10	7.5	6	5	5.714285714	5	5.555555556	5	40	20	20	17.5	18	15	14.28571429	12.5	12.22222222	12	20	10	10	10	8	8.333333333	7.142857143	6.25
A8XK66	NaN	20	15	10	7.5	8	6.666666667	5.714285714	6.25	5.555555556	5	10	10	6.666666667	5	4	3.333333333	2.857142857	2.5	2.222222222	3	30	15	16.66666667	15	12	11.66666667	10	8.75	8.888888889	9	10	5	3.333333333	5	4	3.333333333	2.857142857	3.75	3.333333333	3	20	20	13.33333333	12.5	10	10	8.571428571	8.75
A8XQE0	148940000	40	30	23.33333333	20	18	16.66666667	15.71428571	13.75	13.33333333	13	10	10	6.666666667	5	4	3.333333333	2.857142857	2.5	2.222222222	2	30	20	16.66666667	17.5	16	15	12.85714286	13.75	13.33333333	12	40	35	26.66666667	25	22	20	18.57142857	17.5	16.66666667	15	20	20	16.66666667	15	12	10	8.571428571	8.75
A9CZN9	NaN	30	20	13.33333333	10	8	8.333333333	8.571428571	7.5	6.666666667	6	20	10	10	7.5	8	6.666666667	5.714285714	5	4.444444444	4	30	25	20	17.5	16	15	14.28571429	15	14.44444444	13	40	30	26.66666667	22.5	20	18.33333333	15.71428571	15	14.44444444	14	30	20	16.66666667	12.5	12	10	10	8.75
A9D0C3	NaN	50	30	26.66666667	25	24	23.33333333	22.85714286	21.25	20	18	20	10	6.666666667	5	4	3.333333333	2.857142857	2.5	2.222222222	2	30	20	16.66666667	12.5	12	13.33333333	11.42857143	12.5	11.11111111	11	30	25	23.33333333	20	20	18.33333333	17.14285714	16.25	15.55555556	16	30	20	16.66666667	12.5	12	10	8.571428571	8.75
A9D213	NaN	20	10	10	7.5	8	NaN	NaN	NaN	NaN	NaN	30	25	16.66666667	17.5	14	NaN	NaN	NaN	NaN	NaN	0	0	0	0	0	NaN	NaN	NaN	NaN	NaN	10	5	3.333333333	2.5	2	NaN	NaN	NaN	NaN	NaN	10	5	3.333333333	5	4	NaN	NaN	NaN
A9D2P7	NaN	60	35	26.66666667	22.5	18	16.66666667	18.57142857	17.5	15.55555556	15	30	15	10	7.5	6	6.666666667	5.714285714	5	4.444444444	4	60	40	33.33333333	35	32	28.33333333	27.14285714	25	24.44444444	23	50	40	33.33333333	32.5	32	30	28.57142857	26.25	25.55555556	25	20	10	6.666666667	7.5	6	5	4.285714286	3.75
A9D417	NaN	40	30	23.33333333	22.5	18	15	12.85714286	13.75	13.33333333	13	20	15	13.33333333	12.5	12	10	8.571428571	8.75	8.888888889	8	20	15	13.33333333	10	8	10	8.571428571	7.5	6.666666667	7	70	50	40	40	38	31.66666667	31.42857143	27.5	25.55555556	24	20	15	10	12.5	10	10	8.571428571	7.5
A9D4E4	NaN	40	25	20	17.5	16	15	14.28571429	13.75	13.33333333	13	30	15	13.33333333	12.5	10	10	10	10	8.888888889	9	40	25	20	15	14	15	15.71428571	13.75	13.33333333	12	50	30	26.66666667	20	18	16.66666667	14.28571429	12.5	13.33333333	12	30	15	10	10	10	8.333333333	7.142857143	6.25
A9D4S6	NaN	50	40	33.33333333	27.5	26	21.66666667	20	17.5	15.55555556	15	10	5	6.666666667	5	4	3.333333333	4.285714286	3.75	3.333333333	3	50	30	26.66666667	25	22	23.33333333	21.42857143	18.75	16.66666667	17	50	35	30	30	26	23.33333333	21.42857143	21.25	20	19	30	20	13.33333333	12.5	10	10	10	10
A9D649	NaN	70	50	40	35	34	30	25.71428571	25	25.55555556	24	10	10	6.666666667	7.5	6	5	4.285714286	3.75	3.333333333	3	20	10	6.666666667	7.5	6	5	4.285714286	5	4.444444444	4	40	25	20	17.5	20	16.66666667	17.14285714	16.25	15.55555556	15	10	5	6.666666667	5	4	3.333333333	2.857142857	2.5
A9D699	185727666.7	40	25	16.66666667	15	14	13.33333333	12.85714286	12.5	12.22222222	12	40	30	23.33333333	20	16	13.33333333	11.42857143	10	8.888888889	8	30	20	20	17.5	14	13.33333333	11.42857143	10	8.888888889	9	20	10	10	10	10	8.333333333	8.571428571	8.75	7.777777778	8	30	15	10	7.5	8	6.666666667	5.714285714	5
A9D7R4	NaN	20	15	10	10	8	6.666666667	5.714285714	5	5.555555556	6	10	5	3.333333333	2.5	2	3.333333333	2.857142857	2.5	2.222222222	2	30	20	16.66666667	12.5	12	10	10	10	8.888888889	10	40	20	20	15	16	15	14.28571429	12.5	12.22222222	12	30	20	16.66666667	15	14	11.66666667	11.42857143	10
A9DCC2	NaN	30	20	13.33333333	12.5	12	10	8.571428571	7.5	7.777777778	7	20	15	10	10	10	8.333333333	7.142857143	6.25	5.555555556	6	20	15	10	10	8	8.333333333	7.142857143	7.5	7.777777778	7	30	20	20	17.5	16	15	14.28571429	12.5	11.11111111	12	30	20	20	15	14	15	14.28571429	13.75
A9IG05	NaN	30	25	20	15	12	11.66666667	11.42857143	10	11.11111111	NaN	20	10	6.666666667	5	4	3.333333333	2.857142857	2.5	2.222222222	NaN	30	20	13.33333333	10	8	6.666666667	7.142857143	6.25	5.555555556	NaN	20	15	13.33333333	10	8	6.666666667	5.714285714	5	4.444444444	NaN	20	15	13.33333333	12.5	10	10	8.571428571	8.75
A9IHM9	NaN	40	25	20	17.5	16	15	12.85714286	11.25	10	10	10	5	3.333333333	2.5	2	1.666666667	1.428571429	1.25	1.111111111	1	20	10	6.666666667	5	4	3.333333333	2.857142857	2.5	2.222222222	2	40	20	16.66666667	15	14	11.66666667	10	10	8.888888889	9	20	15	13.33333333	10	8	6.666666667	5.714285714	5
A9QY27	NaN	20	15	13.33333333	10	10	8.333333333	7.142857143	7.5	6.666666667	6	40	20	13.33333333	10	10	10	8.571428571	7.5	6.666666667	6	30	15	13.33333333	10	12	11.66666667	11.42857143	10	8.888888889	8	40	30	26.66666667	22.5	20	18.33333333	15.71428571	15	15.55555556	15	30	20	16.66666667	15	12	11.66666667	10	10
A9QY28	NaN	50	30	26.66666667	20	20	21.66666667	20	17.5	NaN	NaN	10	5	3.333333333	2.5	2	1.666666667	1.428571429	1.25	NaN	NaN	10	5	3.333333333	2.5	2	1.666666667	1.428571429	1.25	NaN	NaN	30	30	23.33333333	20	18	16.66666667	14.28571429	13.75	NaN	NaN	0	0	0	0	0	0	0	0
A9QY30	2171085767	40	20	16.66666667	12.5	12	13.33333333	12.85714286	11.25	12.22222222	11	10	5	3.333333333	5	4	3.333333333	2.857142857	2.5	2.222222222	2	20	15	13.33333333	10	8	8.333333333	7.142857143	7.5	7.777777778	7	40	30	26.66666667	20	18	15	14.28571429	12.5	11.11111111	11	20	15	10	10	8	8.333333333	7.142857143	6.25
A9QY36	NaN	10	5	6.666666667	5	6	5	4.285714286	3.75	4.444444444	4	10	10	6.666666667	5	4	3.333333333	4.285714286	3.75	3.333333333	3	20	15	10	7.5	6	6.666666667	5.714285714	5	4.444444444	4	40	20	13.33333333	10	8	8.333333333	7.142857143	6.25	7.777777778	7	40	25	23.33333333	20	20	16.66666667	17.14285714	16.25
A9UJN4	NaN	20	20	16.66666667	15	14	11.66666667	12.85714286	12.5	11.11111111	11	20	10	6.666666667	5	4	3.333333333	2.857142857	2.5	2.222222222	3	30	20	16.66666667	17.5	16	13.33333333	11.42857143	11.25	10	10	40	30	20	17.5	16	15	12.85714286	12.5	12.22222222	12	30	20	16.66666667	12.5	12	11.66666667	11.42857143	11.25
A9UJN6	NaN	30	20	16.66666667	12.5	12	11.66666667	10	10	11.11111111	10	20	15	10	10	8	8.333333333	7.142857143	6.25	6.666666667	6	20	10	10	7.5	6	5	5.714285714	5	5.555555556	5	40	30	20	17.5	14	11.66666667	10	8.75	7.777777778	7	30	20	13.33333333	12.5	10	10	10	10
A9UJN7	7232658700	50	40	36.66666667	35	34	33.33333333	32.85714286	33.75	32.22222222	31	20	10	6.666666667	5	4	3.333333333	2.857142857	2.5	2.222222222	3	40	25	23.33333333	20	18	18.33333333	17.14285714	17.5	16.66666667	16	40	20	20	17.5	16	16.66666667	15.71428571	15	14.44444444	13	20	20	13.33333333	10	8	8.333333333	8.571428571	7.5
A9UJP2	NaN	20	10	6.666666667	7.5	6	6.666666667	7.142857143	6.25	5.555555556	5	10	5	3.333333333	2.5	2	3.333333333	2.857142857	2.5	2.222222222	2	50	35	26.66666667	20	16	15	14.28571429	12.5	11.11111111	11	20	10	10	10	10	10	8.571428571	8.75	7.777777778	7	30	20	16.66666667	15	12	11.66666667	11.42857143	11.25
A9UJP3	NaN	40	20	16.66666667	12.5	10	10	8.571428571	7.5	7.777777778	7	20	10	6.666666667	5	6	5	4.285714286	5	4.444444444	5	20	10	10	7.5	6	5	5.714285714	5	4.444444444	5	20	15	10	7.5	8	6.666666667	5.714285714	5	6.666666667	7	30	20	16.66666667	12.5	12	11.66666667	11.42857143	11.25
A9UJP5	NaN	40	20	13.33333333	15	14	13.33333333	11.42857143	12.5	12.22222222	NaN	20	10	6.666666667	5	4	5	4.285714286	3.75	3.333333333	NaN	10	5	3.333333333	2.5	2	3.333333333	2.857142857	2.5	2.222222222	NaN	20	15	13.33333333	10	8	8.333333333	7.142857143	6.25	5.555555556	NaN	20	15	10	10	8	6.666666667	7.142857143	6.25
A9UJP6	NaN	30	20	16.66666667	15	14	13.33333333	11.42857143	10	10	9	10	10	6.666666667	7.5	6	5	4.285714286	5	4.444444444	4	20	15	10	7.5	6	5	4.285714286	6.25	5.555555556	5	40	25	20	17.5	14	11.66666667	10	8.75	7.777777778	7	20	15	13.33333333	12.5	10	8.333333333	8.571428571	8.75
A9UJP7	NaN	20	15	13.33333333	10	8	8.333333333	7.142857143	6.25	5.555555556	5	10	5	6.666666667	5	4	3.333333333	2.857142857	2.5	2.222222222	2	30	25	16.66666667	12.5	12	13.33333333	11.42857143	10	8.888888889	10	20	15	10	10	8	8.333333333	8.571428571	8.75	7.777777778	7	20	10	6.666666667	5	6	6.666666667	5.714285714	5
A9Z1J9	NaN	10	5	3.333333333	2.5	2	1.666666667	1.428571429	1.25	NaN	NaN	20	10	6.666666667	5	4	3.333333333	2.857142857	2.5	NaN	NaN	10	5	3.333333333	2.5	2	1.666666667	1.428571429	1.25	NaN	NaN	20	15	10	7.5	8	6.666666667	5.714285714	5	NaN	NaN	30	20	16.66666667	12.5	12	11.66666667	11.42857143	11.25
A9Z1K3	NaN	30	15	13.33333333	12.5	12	11.66666667	10	8.75	7.777777778	9	10	10	10	10	8	6.666666667	5.714285714	6.25	6.666666667	6	50	30	20	17.5	14	11.66666667	10	8.75	7.777777778	7	30	20	16.66666667	12.5	10	11.66666667	10	8.75	8.888888889	8	40	25	16.66666667	12.5	10	10	10	8.75
A9Z1K7	NaN	40	25	20	17.5	16	15	14.28571429	15	15.55555556	14	30	15	10	7.5	6	6.666666667	7.142857143	6.25	5.555555556	5	20	15	13.33333333	12.5	12	11.66666667	11.42857143	10	8.888888889	8	20	15	13.33333333	10	10	10	8.571428571	8.75	7.777777778	8	30	20	20	17.5	16	15	14.28571429	12.5
A9Z1K9	NaN	60	30	23.33333333	17.5	16	13.33333333	12.85714286	11.25	11.11111111	10	30	15	10	7.5	6	6.666666667	5.714285714	6.25	5.555555556	5	20	10	10	7.5	6	5	5.714285714	5	4.444444444	4	40	30	23.33333333	17.5	16	15	12.85714286	12.5	12.22222222	12	40	25	23.33333333	20	16	15	15.71428571	15
A9Z1L1	NaN	50	30	23.33333333	20	20	20	18.57142857	16.25	16.66666667	17	0	0	0	0	0	0	0	0	0	0	30	20	16.66666667	12.5	14	11.66666667	12.85714286	11.25	12.22222222	12	30	20	16.66666667	15	12	10	10	10	10	9	40	25	20	15	14	13.33333333	14.28571429	12.5
A9Z1L3	NaN	20	15	10	7.5	6	6.666666667	7.142857143	7.5	6.666666667	6	20	15	13.33333333	10	10	10	8.571428571	8.75	7.777777778	7	30	25	16.66666667	12.5	10	10	8.571428571	7.5	6.666666667	6	20	15	10	10	8	6.666666667	5.714285714	5	4.444444444	5	20	10	10	7.5	6	5	4.285714286	3.75
A9Z1L4	NaN	10	10	6.666666667	7.5	6	6.666666667	5.714285714	5	4.444444444	5	20	15	13.33333333	10	10	10	8.571428571	7.5	7.777777778	7	20	15	10	10	10	8.333333333	7.142857143	6.25	6.666666667	6	30	25	16.66666667	15	12	10	10	8.75	7.777777778	7	20	10	6.666666667	5	4	3.333333333	2.857142857	2.5
A9Z1L6	NaN	50	25	26.66666667	22.5	20	18.33333333	17.14285714	17.5	15.55555556	14	20	15	13.33333333	10	10	8.333333333	7.142857143	7.5	6.666666667	6	30	25	23.33333333	17.5	16	15	14.28571429	12.5	12.22222222	11	30	20	16.66666667	15	14	11.66666667	11.42857143	11.25	11.11111111	11	20	15	13.33333333	12.5	10	10	10	10
B0JCV6	NaN	30	15	13.33333333	10	10	10	10	10	8.888888889	9	20	10	6.666666667	7.5	6	5	4.285714286	3.75	3.333333333	3	10	10	6.666666667	7.5	6	5	4.285714286	3.75	4.444444444	4	20	10	6.666666667	5	4	3.333333333	4.285714286	3.75	3.333333333	3	40	35	23.33333333	17.5	20	20	18.57142857	16.25
B0JD02	NaN	20	15	10	7.5	6	NaN	NaN	NaN	NaN	NaN	0	0	0	0	0	NaN	NaN	NaN	NaN	NaN	10	5	3.333333333	2.5	2	NaN	NaN	NaN	NaN	NaN	30	20	13.33333333	12.5	10	NaN	NaN	NaN	NaN	NaN	20	10	6.666666667	5	4	NaN	NaN	NaN
B0M0L8	NaN	20	15	13.33333333	10	8	6.666666667	5.714285714	5	4.444444444	5	10	5	3.333333333	2.5	2	1.666666667	1.428571429	1.25	1.111111111	1	40	30	26.66666667	25	24	21.66666667	21.42857143	20	17.77777778	19	20	20	13.33333333	15	12	13.33333333	11.42857143	10	10	9	30	20	13.33333333	12.5	10	10	8.571428571	7.5
B0M0M4	NaN	20	10	13.33333333	10	10	8.333333333	7.142857143	7.5	6.666666667	6	20	15	13.33333333	10	8	6.666666667	7.142857143	6.25	5.555555556	5	20	15	13.33333333	12.5	10	8.333333333	8.571428571	8.75	7.777777778	7	30	15	20	15	12	10	11.42857143	10	8.888888889	8	30	20	16.66666667	15	14	11.66666667	11.42857143	11.25
B0M0M5	NaN	20	10	6.666666667	5	4	3.333333333	2.857142857	2.5	3.333333333	3	10	10	6.666666667	5	4	3.333333333	2.857142857	2.5	2.222222222	2	10	10	6.666666667	5	4	5	4.285714286	3.75	4.444444444	4	30	20	13.33333333	12.5	12	10	8.571428571	7.5	6.666666667	7	30	15	13.33333333	10	8	8.333333333	7.142857143	6.25
B0M0M6	NaN	30	20	13.33333333	12.5	10	8.333333333	7.142857143	6.25	5.555555556	5	20	10	6.666666667	5	4	3.333333333	2.857142857	2.5	2.222222222	2	30	15	13.33333333	15	14	11.66666667	11.42857143	10	8.888888889	9	30	20	20	17.5	16	13.33333333	12.85714286	12.5	11.11111111	10	20	15	10	7.5	8	6.666666667	5.714285714	5
B0M0M7	NaN	20	15	10	10	8	8.333333333	7.142857143	7.5	6.666666667	6	20	20	13.33333333	10	10	8.333333333	7.142857143	6.25	5.555555556	6	40	30	23.33333333	17.5	14	13.33333333	11.42857143	10	8.888888889	8	20	15	10	10	8	6.666666667	7.142857143	6.25	6.666666667	6	30	20	16.66666667	17.5	14	15	14.28571429	13.75
B0M0M8	NaN	50	25	20	15	12	11.66666667	11.42857143	11.25	11.11111111	11	40	20	13.33333333	10	8	6.666666667	5.714285714	5	4.444444444	4	30	25	23.33333333	17.5	16	13.33333333	11.42857143	11.25	10	9	70	45	36.66666667	30	24	20	18.57142857	18.75	17.77777778	16	50	30	20	17.5	14	13.33333333	12.85714286	11.25
B0M0M9	NaN	20	15	10	12.5	12	10	10	8.75	10	9	10	5	3.333333333	2.5	2	1.666666667	1.428571429	1.25	1.111111111	1	20	10	10	7.5	6	5	5.714285714	5	4.444444444	4	20	15	13.33333333	10	8	6.666666667	5.714285714	6.25	6.666666667	6	20	10	6.666666667	5	6	5	4.285714286	3.75
B0M0N0	NaN	30	20	16.66666667	15	12	10	10	11.25	NaN	NaN	20	10	6.666666667	5	4	3.333333333	2.857142857	2.5	NaN	NaN	10	5	6.666666667	5	4	3.333333333	2.857142857	2.5	NaN	NaN	20	10	6.666666667	5	4	3.333333333	2.857142857	2.5	NaN	NaN	10	10	6.666666667	7.5	6	6.666666667	5.714285714	5
B0M0N1	NaN	20	10	6.666666667	5	4	NaN	NaN	NaN	NaN	NaN	10	5	3.333333333	2.5	2	NaN	NaN	NaN	NaN	NaN	10	5	6.666666667	5	4	NaN	NaN	NaN	NaN	NaN	50	25	16.66666667	12.5	10	NaN	NaN	NaN	NaN	NaN	10	10	10	7.5	6	NaN	NaN	NaN
B0M0N2	NaN	10	5	3.333333333	5	4	3.333333333	2.857142857	2.5	2.222222222	2	0	0	0	0	0	0	0	0	0	0	20	15	13.33333333	10	12	10	8.571428571	7.5	6.666666667	6	30	15	13.33333333	10	8	6.666666667	5.714285714	6.25	5.555555556	5	30	25	16.66666667	15	12	11.66666667	10	8.75
B0M0N3	NaN	30	25	16.66666667	15	12	11.66666667	12.85714286	12.5	12.22222222	NaN	30	20	20	17.5	20	18.33333333	17.14285714	15	14.44444444	NaN	10	5	6.666666667	5	4	3.333333333	2.857142857	2.5	2.222222222	NaN	10	10	6.666666667	5	4	3.333333333	2.857142857	3.75	3.333333333	NaN	20	10	6.666666667	5	4	3.333333333	2.857142857	3.75
B0M0N4	282572333.3	20	15	10	7.5	6	5	4.285714286	3.75	3.333333333	4	10	5	3.333333333	2.5	2	1.666666667	1.428571429	1.25	1.111111111	1	30	20	13.33333333	10	10	10	8.571428571	7.5	7.777777778	8	30	25	20	15	12	10	8.571428571	8.75	7.777777778	9	20	15	10	10	8	6.666666667	7.142857143	7.5
B0M0N7	NaN	20	10	6.666666667	7.5	6	5	4.285714286	5	5.555555556	5	0	0	0	0	0	0	0	0	0	0	30	15	16.66666667	12.5	10	10	8.571428571	7.5	6.666666667	6	30	15	13.33333333	12.5	10	8.333333333	7.142857143	6.25	5.555555556	5	40	25	16.66666667	15	14	15	14.28571429	12.5
B0M0P3	NaN	20	10	6.666666667	7.5	6	5	NaN	NaN	NaN	NaN	10	5	3.333333333	2.5	2	1.666666667	NaN	NaN	NaN	NaN	20	10	6.666666667	5	6	6.666666667	NaN	NaN	NaN	NaN	20	15	10	7.5	6	5	NaN	NaN	NaN	NaN	20	15	10	7.5	6	8.333333333	NaN	NaN
B1GRJ8	NaN	40	25	20	20	16	15	12.85714286	12.5	12.22222222	12	20	15	10	7.5	6	6.666666667	5.714285714	5	4.444444444	4	20	15	10	10	8	6.666666667	7.142857143	6.25	6.666666667	6	50	35	26.66666667	22.5	18	15	12.85714286	11.25	11.11111111	11	20	10	10	10	8	6.666666667	7.142857143	6.25
B1GRK2	NaN	20	15	10	7.5	8	6.666666667	5.714285714	6.25	5.555555556	5	10	5	3.333333333	2.5	2	1.666666667	2.857142857	2.5	2.222222222	2	50	25	20	17.5	16	15	12.85714286	12.5	12.22222222	11	30	20	16.66666667	15	12	10	8.571428571	8.75	8.888888889	9	30	20	13.33333333	12.5	10	8.333333333	7.142857143	6.25
B1GRK3	NaN	10	10	6.666666667	5	4	5	4.285714286	3.75	3.333333333	3	10	10	6.666666667	5	4	3.333333333	4.285714286	3.75	3.333333333	3	30	20	20	15	16	13.33333333	12.85714286	11.25	10	9	40	30	23.33333333	20	16	13.33333333	12.85714286	12.5	12.22222222	11	30	25	20	17.5	14	13.33333333	11.42857143	11.25
B1GRK5	NaN	40	25	20	17.5	16	16.66666667	14.28571429	16.25	14.44444444	13	10	5	3.333333333	2.5	2	3.333333333	2.857142857	2.5	2.222222222	2	20	15	13.33333333	12.5	12	11.66666667	10	10	10	9	40	25	16.66666667	12.5	12	10	8.571428571	8.75	8.888888889	8	20	15	13.33333333	10	8	6.666666667	5.714285714	6.25
B1GRK7	NaN	30	25	20	15	14	11.66666667	10	8.75	8.888888889	8	30	20	16.66666667	15	14	13.33333333	12.85714286	12.5	11.11111111	10	30	20	16.66666667	15	14	13.33333333	11.42857143	10	10	10	30	20	16.66666667	15	14	13.33333333	11.42857143	10	10	10	40	25	20	15	14	13.33333333	12.85714286	12.5
B1GRK8	NaN	30	20	16.66666667	12.5	14	13.33333333	11.42857143	11.25	10	9	20	20	13.33333333	12.5	12	10	10	10	8.888888889	8	10	5	6.666666667	5	4	3.333333333	2.857142857	2.5	2.222222222	2	10	5	6.666666667	5	4	3.333333333	2.857142857	3.75	3.333333333	3	10	5	3.333333333	2.5	2	1.666666667	1.428571429	2.5
B1GRL1	NaN	30	20	16.66666667	15	14	15	14.28571429	13.75	12.22222222	11	20	15	13.33333333	10	8	10	8.571428571	7.5	7.777777778	7	10	5	3.333333333	2.5	2	3.333333333	2.857142857	2.5	2.222222222	2	20	15	10	10	8	6.666666667	5.714285714	6.25	5.555555556	5	20	10	6.666666667	7.5	8	6.666666667	5.714285714	6.25
B1GRL2	NaN	30	20	16.66666667	15	12	10	11.42857143	10	8.888888889	8	30	20	13.33333333	12.5	10	10	10	8.75	7.777777778	7	20	15	10	7.5	8	6.666666667	8.571428571	7.5	6.666666667	6	40	30	23.33333333	17.5	14	11.66666667	10	8.75	7.777777778	7	40	25	20	17.5	16	13.33333333	12.85714286	11.25
B1GRL5	831426233.3	30	20	16.66666667	12.5	12	11.66666667	11.42857143	10	10	9	10	5	3.333333333	2.5	2	1.666666667	1.428571429	1.25	1.111111111	1	20	10	6.666666667	7.5	8	6.666666667	5.714285714	6.25	6.666666667	6	20	15	10	7.5	8	6.666666667	5.714285714	5	4.444444444	5	20	10	10	10	8	6.666666667	7.142857143	6.25
B1GRN3	NaN	20	15	10	10	10	10	10	8.75	8.888888889	8	20	10	6.666666667	5	4	3.333333333	2.857142857	2.5	2.222222222	2	30	20	13.33333333	12.5	10	10	8.571428571	7.5	7.777777778	7	30	15	10	10	8	8.333333333	10	8.75	7.777777778	8	30	20	16.66666667	12.5	12	11.66666667	10	8.75
B1GRN5	NaN	10	5	6.666666667	5	4	3.333333333	2.857142857	3.75	3.333333333	3	20	15	10	10	10	8.333333333	7.142857143	6.25	5.555555556	5	10	5	3.333333333	5	4	3.333333333	2.857142857	2.5	2.222222222	2	20	10	10	7.5	8	6.666666667	5.714285714	5	4.444444444	5	30	20	16.66666667	12.5	12	10	8.571428571	7.5
B1GRN6	NaN	20	20	16.66666667	15	14	11.66666667	11.42857143	11.25	10	10	20	15	10	7.5	10	8.333333333	7.142857143	6.25	6.666666667	6	20	15	13.33333333	10	8	10	8.571428571	8.75	7.777777778	7	10	10	10	7.5	8	6.666666667	7.142857143	6.25	6.666666667	6	20	15	10	7.5	8	6.666666667	5.714285714	5
B1Q234	NaN	20	15	13.33333333	12.5	10	8.333333333	8.571428571	8.75	7.777777778	NaN	10	5	3.333333333	2.5	2	1.666666667	1.428571429	1.25	1.111111111	NaN	20	15	10	7.5	6	5	4.285714286	3.75	3.333333333	NaN	0	0	0	0	0	0	0	0	0	NaN	30	15	10	7.5	6	8.333333333	7.142857143	6.25
B1Q235	NaN	10	5	6.666666667	5	4	3.333333333	4.285714286	3.75	3.333333333	3	20	10	6.666666667	7.5	6	5	4.285714286	3.75	3.333333333	3	10	5	3.333333333	2.5	2	1.666666667	1.428571429	1.25	1.111111111	1	20	10	6.666666667	7.5	6	5	4.285714286	3.75	3.333333333	3	20	20	13.33333333	10	12	11.66666667	10	10
B1Q236	NaN	40	25	16.66666667	17.5	16	13.33333333	11.42857143	10	11.11111111	11	50	25	20	15	12	10	8.571428571	8.75	7.777777778	7	40	25	16.66666667	15	16	15	12.85714286	12.5	11.11111111	10	30	25	20	17.5	16	13.33333333	12.85714286	11.25	11.11111111	10	20	15	10	10	8	8.333333333	8.571428571	7.5
B1Q244	NaN	20	20	16.66666667	15	14	13.33333333	14.28571429	13.75	12.22222222	11	10	5	3.333333333	2.5	2	3.333333333	2.857142857	2.5	2.222222222	2	30	20	16.66666667	15	12	11.66666667	10	10	8.888888889	9	20	15	13.33333333	10	10	8.333333333	8.571428571	7.5	7.777777778	8	50	35	26.66666667	22.5	18	15	12.85714286	11.25
B1Q248	NaN	30	15	13.33333333	12.5	10	8.333333333	7.142857143	6.25	5.555555556	7	10	5	3.333333333	2.5	2	1.666666667	1.428571429	1.25	1.111111111	1	20	10	10	7.5	6	5	4.285714286	3.75	3.333333333	3	40	25	23.33333333	17.5	16	13.33333333	12.85714286	12.5	13.33333333	13	20	15	13.33333333	10	10	10	8.571428571	8.75
B1Q249	NaN	30	25	20	17.5	14	11.66666667	11.42857143	11.25	11.11111111	10	30	25	20	20	18	15	12.85714286	12.5	12.22222222	13	40	30	20	17.5	18	15	12.85714286	13.75	13.33333333	13	40	25	20	17.5	14	13.33333333	11.42857143	11.25	11.11111111	12	30	15	13.33333333	10	8	6.666666667	7.142857143	6.25
B1Q251	702769000	30	20	20	15	14	13.33333333	11.42857143	12.5	11.11111111	12	20	10	6.666666667	7.5	8	6.666666667	5.714285714	5	5.555555556	5	10	5	3.333333333	2.5	2	3.333333333	2.857142857	2.5	2.222222222	2	10	5	3.333333333	2.5	4	3.333333333	2.857142857	2.5	2.222222222	2	40	30	26.66666667	25	22	20	20	17.5
B1Q254	96522900	30	20	16.66666667	15	14	13.33333333	12.85714286	12.5	11.11111111	11	20	10	6.666666667	5	4	5	4.285714286	3.75	3.333333333	3	40	20	20	17.5	16	13.33333333	11.42857143	11.25	11.11111111	10	40	35	30	25	22	20	18.57142857	17.5	15.55555556	14	30	15	10	7.5	10	8.333333333	7.142857143	6.25
B1Q256	NaN	30	15	13.33333333	10	8	6.666666667	7.142857143	6.25	5.555555556	5	20	10	10	7.5	6	5	4.285714286	3.75	3.333333333	4	30	15	13.33333333	12.5	12	10	8.571428571	7.5	6.666666667	6	50	35	30	22.5	20	18.33333333	17.14285714	15	13.33333333	12	10	10	6.666666667	5	4	3.333333333	2.857142857	2.5
B1Q257	NaN	50	30	20	20	16	13.33333333	14.28571429	12.5	12.22222222	12	20	10	10	10	8	6.666666667	5.714285714	5	4.444444444	5	40	25	20	17.5	14	13.33333333	12.85714286	11.25	11.11111111	11	40	30	23.33333333	20	16	15	12.85714286	12.5	12.22222222	12	20	20	13.33333333	10	10	8.333333333	8.571428571	8.75
B1Q258	NaN	30	20	13.33333333	12.5	10	10	8.571428571	8.75	7.777777778	8	20	15	13.33333333	10	10	8.333333333	7.142857143	6.25	5.555555556	6	20	10	10	7.5	6	5	4.285714286	3.75	3.333333333	4	20	15	13.33333333	12.5	12	10	10	8.75	8.888888889	9	40	20	20	15	14	13.33333333	14.28571429	13.75
B1Q260	NaN	20	10	6.666666667	5	4	5	4.285714286	5	4.444444444	NaN	20	15	13.33333333	10	8	6.666666667	5.714285714	5	4.444444444	NaN	30	15	13.33333333	12.5	10	8.333333333	7.142857143	6.25	5.555555556	NaN	40	20	20	17.5	14	11.66666667	10	8.75	7.777777778	NaN	10	10	6.666666667	7.5	6	6.666666667	5.714285714	5
B1Q261	NaN	30	25	20	15	12	10	8.571428571	8.75	7.777777778	NaN	0	0	0	0	0	0	0	0	0	NaN	30	15	13.33333333	10	10	8.333333333	7.142857143	6.25	5.555555556	NaN	20	20	16.66666667	12.5	12	10	8.571428571	7.5	6.666666667	NaN	30	20	13.33333333	10	8	6.666666667	5.714285714	5
B1Q263	NaN	30	20	13.33333333	10	10	8.333333333	7.142857143	6.25	5.555555556	NaN	10	5	3.333333333	2.5	2	1.666666667	1.428571429	1.25	1.111111111	NaN	20	10	10	7.5	6	5	5.714285714	5	4.444444444	NaN	10	5	6.666666667	5	4	3.333333333	2.857142857	2.5	2.222222222	NaN	30	20	13.33333333	10	10	10	8.571428571	7.5
B1Q264	NaN	20	15	13.33333333	12.5	10	8.333333333	8.571428571	7.5	6.666666667	7	30	20	20	17.5	16	15	14.28571429	13.75	12.22222222	11	10	10	6.666666667	5	4	3.333333333	4.285714286	3.75	3.333333333	3	20	15	10	10	10	8.333333333	7.142857143	7.5	6.666666667	6	20	10	6.666666667	5	4	3.333333333	2.857142857	2.5
B1Q267	NaN	20	10	6.666666667	5	4	3.333333333	NaN	NaN	NaN	NaN	0	0	0	0	0	0	NaN	NaN	NaN	NaN	10	10	10	7.5	6	5	NaN	NaN	NaN	NaN	0	0	0	0	0	0	NaN	NaN	NaN	NaN	30	20	13.33333333	10	8	6.666666667	NaN	NaN
B1Q268	NaN	40	25	20	15	12	10	10	10	8.888888889	8	10	5	3.333333333	2.5	2	1.666666667	1.428571429	1.25	1.111111111	2	50	25	23.33333333	17.5	14	11.66666667	10	8.75	7.777777778	7	30	15	13.33333333	12.5	10	11.66666667	10	10	10	9	30	15	10	7.5	6	5	4.285714286	3.75
B1Q269	NaN	20	10	6.666666667	5	4	3.333333333	4.285714286	3.75	NaN	NaN	10	10	6.666666667	5	4	3.333333333	2.857142857	2.5	NaN	NaN	30	20	13.33333333	10	12	10	8.571428571	7.5	NaN	NaN	30	25	16.66666667	12.5	10	8.333333333	7.142857143	6.25	NaN	NaN	10	10	6.666666667	5	4	3.333333333	2.857142857	2.5
B1Q271	NaN	40	25	23.33333333	20	18	16.66666667	15.71428571	13.75	NaN	NaN	10	5	3.333333333	2.5	2	1.666666667	1.428571429	1.25	NaN	NaN	0	0	0	0	0	0	0	0	NaN	NaN	40	25	16.66666667	15	12	10	8.571428571	7.5	NaN	NaN	10	5	3.333333333	2.5	2	1.666666667	2.857142857	2.5
B1Q273	NaN	20	15	13.33333333	12.5	12	10	8.571428571	7.5	7.777777778	8	10	10	6.666666667	5	6	5	4.285714286	5	4.444444444	4	10	10	10	7.5	6	6.666666667	5.714285714	5	4.444444444	4	60	35	30	25	22	18.33333333	15.71428571	16.25	14.44444444	14	20	10	10	7.5	8	6.666666667	5.714285714	6.25
B1Q275	NaN	20	15	13.33333333	10	10	8.333333333	7.142857143	7.5	6.666666667	6	20	10	10	7.5	6	6.666666667	5.714285714	5	4.444444444	5	20	15	10	10	10	8.333333333	8.571428571	8.75	7.777777778	7	30	15	13.33333333	12.5	10	8.333333333	7.142857143	6.25	6.666666667	6	20	15	13.33333333	10	8	8.333333333	8.571428571	7.5
B1Q276	NaN	30	15	13.33333333	12.5	10	8.333333333	8.571428571	7.5	6.666666667	6	20	15	13.33333333	10	10	10	8.571428571	8.75	8.888888889	9	20	15	16.66666667	15	12	11.66666667	11.42857143	10	10	9	20	15	10	10	8	8.333333333	7.142857143	6.25	6.666666667	6	40	25	20	17.5	14	11.66666667	11.42857143	10
B1Q277	NaN	20	15	13.33333333	10	8	8.333333333	8.571428571	7.5	8.888888889	8	10	5	3.333333333	2.5	2	1.666666667	1.428571429	1.25	1.111111111	1	30	20	16.66666667	15	14	13.33333333	12.85714286	11.25	10	9	20	20	16.66666667	15	14	13.33333333	11.42857143	10	8.888888889	9	30	20	13.33333333	12.5	10	8.333333333	7.142857143	6.25
B1Q278	NaN	30	25	16.66666667	12.5	10	8.333333333	7.142857143	8.75	7.777777778	7	20	10	10	7.5	8	6.666666667	7.142857143	6.25	5.555555556	5	20	20	16.66666667	12.5	10	8.333333333	7.142857143	6.25	6.666666667	7	50	25	16.66666667	12.5	10	8.333333333	8.571428571	7.5	6.666666667	7	40	30	26.66666667	25	24	23.33333333	22.85714286	20
B1Q281	NaN	30	20	16.66666667	12.5	12	11.66666667	10	10	8.888888889	8	20	10	10	7.5	6	6.666666667	7.142857143	6.25	5.555555556	5	40	25	20	17.5	14	13.33333333	11.42857143	10	10	9	30	15	13.33333333	10	12	10	10	8.75	8.888888889	9	40	25	23.33333333	17.5	16	13.33333333	11.42857143	10
B1Q283	NaN	10	10	6.666666667	5	4	3.333333333	4.285714286	3.75	3.333333333	4	20	10	6.666666667	7.5	6	5	4.285714286	3.75	3.333333333	3	20	15	13.33333333	10	10	11.66666667	11.42857143	10	10	9	20	10	6.666666667	7.5	8	6.666666667	5.714285714	5	5.555555556	5	30	15	13.33333333	10	8	6.666666667	5.714285714	5
B1Q285	NaN	30	25	16.66666667	15	12	10	11.42857143	10	10	9	10	10	6.666666667	5	4	5	4.285714286	5	4.444444444	4	30	15	13.33333333	15	12	10	8.571428571	7.5	6.666666667	6	20	15	10	10	8	6.666666667	7.142857143	7.5	7.777777778	7	30	20	16.66666667	15	14	15	12.85714286	12.5
B1V897	NaN	10	5	3.333333333	2.5	2	1.666666667	2.857142857	2.5	2.222222222	2	10	5	3.333333333	2.5	4	3.333333333	2.857142857	2.5	2.222222222	2	20	15	10	7.5	8	8.333333333	7.142857143	6.25	6.666666667	7	40	30	23.33333333	20	18	15	14.28571429	12.5	11.11111111	11	40	20	13.33333333	10	8	8.333333333	7.142857143	7.5
B1V898	1588135333	50	25	16.66666667	12.5	12	11.66666667	10	8.75	7.777777778	8	10	10	6.666666667	5	4	3.333333333	2.857142857	2.5	2.222222222	3	30	20	16.66666667	17.5	14	13.33333333	11.42857143	12.5	12.22222222	13	30	15	13.33333333	10	10	10	8.571428571	7.5	6.666666667	6	30	20	13.33333333	12.5	12	10	10	11.25
B1V899	NaN	30	20	16.66666667	12.5	12	11.66666667	11.42857143	10	10	10	20	20	13.33333333	10	8	8.333333333	7.142857143	7.5	6.666666667	6	30	20	16.66666667	12.5	12	11.66666667	12.85714286	11.25	10	10	30	25	20	17.5	16	15	14.28571429	13.75	12.22222222	13	30	20	13.33333333	15	12	11.66666667	11.42857143	11.25
B1V8A0	175180133.3	40	25	20	15	18	16.66666667	15.71428571	15	14.44444444	13	10	5	3.333333333	2.5	2	1.666666667	2.857142857	2.5	2.222222222	2	20	20	16.66666667	15	14	13.33333333	12.85714286	13.75	13.33333333	12	40	30	23.33333333	20	16	15	14.28571429	13.75	13.33333333	12	20	15	10	7.5	8	6.666666667	5.714285714	6.25
B1V8J1	NaN	40	30	23.33333333	20	18	15	14.28571429	15	14.44444444	15	10	5	3.333333333	2.5	2	1.666666667	1.428571429	1.25	1.111111111	1	30	15	13.33333333	12.5	12	11.66666667	10	10	8.888888889	9	40	20	13.33333333	12.5	12	11.66666667	10	10	8.888888889	9	30	20	16.66666667	15	12	10	8.571428571	8.75
B1V8J4	NaN	40	20	16.66666667	15	14	13.33333333	12.85714286	13.75	13.33333333	12	10	10	6.666666667	5	4	3.333333333	2.857142857	2.5	2.222222222	2	20	20	16.66666667	12.5	10	8.333333333	7.142857143	6.25	5.555555556	5	30	20	13.33333333	12.5	12	10	10	10	10	9	30	25	20	15	12	10	10	8.75
B1V8J7	NaN	30	20	20	17.5	14	13.33333333	14.28571429	12.5	13.33333333	12	10	5	3.333333333	2.5	2	1.666666667	1.428571429	1.25	1.111111111	1	30	20	20	17.5	16	15	14.28571429	13.75	13.33333333	12	20	15	13.33333333	10	10	10	8.571428571	8.75	7.777777778	8	10	5	3.333333333	2.5	2	1.666666667	1.428571429	1.25
B1V8K4	NaN	10	5	3.333333333	5	4	3.333333333	2.857142857	2.5	2.222222222	3	30	15	13.33333333	12.5	10	10	8.571428571	7.5	6.666666667	6	40	20	16.66666667	15	14	13.33333333	11.42857143	10	10	9	50	35	30	25	24	20	17.14285714	15	14.44444444	15	20	15	10	7.5	8	6.666666667	5.714285714	5
B2D6K9	NaN	40	25	20	17.5	18	16.66666667	15.71428571	15	13.33333333	12	20	10	6.666666667	7.5	6	6.666666667	5.714285714	5	5.555555556	5	40	25	20	15	14	15	14.28571429	13.75	13.33333333	13	50	30	26.66666667	25	22	21.66666667	20	21.25	20	19	30	25	23.33333333	17.5	16	15	12.85714286	12.5
B2D6L6	NaN	20	15	13.33333333	10	8	8.333333333	7.142857143	6.25	5.555555556	6	20	20	16.66666667	12.5	14	11.66666667	11.42857143	10	8.888888889	9	20	15	10	7.5	6	5	4.285714286	3.75	3.333333333	4	20	15	13.33333333	12.5	10	10	8.571428571	8.75	7.777777778	8	10	10	6.666666667	5	6	5	4.285714286	5
B2D6L8	NaN	60	55	53.33333333	50	46	46.66666667	44.28571429	41.25	38.88888889	39	0	0	0	0	0	0	0	0	0	0	0	0	0	0	0	0	0	0	0	0	0	0	0	0	0	0	0	0	0	0	30	25	20	17.5	14	15	14.28571429	12.5
B2D6M2	NaN	30	25	16.66666667	15	14	13.33333333	11.42857143	10	10	9	20	10	6.666666667	7.5	6	5	4.285714286	3.75	3.333333333	4	40	30	23.33333333	17.5	16	13.33333333	14.28571429	13.75	13.33333333	12	40	25	23.33333333	17.5	16	15	14.28571429	13.75	13.33333333	13	40	25	20	17.5	16	16.66666667	15.71428571	15
B2D6M3	NaN	20	15	10	10	10	8.333333333	8.571428571	7.5	6.666666667	6	20	10	6.666666667	5	4	3.333333333	2.857142857	2.5	2.222222222	2	40	25	16.66666667	12.5	12	10	8.571428571	8.75	7.777777778	7	50	25	20	15	12	10	10	8.75	7.777777778	7	30	15	10	10	8	8.333333333	8.571428571	7.5
B2D6N2	NaN	40	25	16.66666667	12.5	10	10	8.571428571	7.5	6.666666667	6	30	20	16.66666667	12.5	12	11.66666667	11.42857143	10	10	10	30	20	20	17.5	14	13.33333333	11.42857143	10	11.11111111	11	30	25	16.66666667	15	14	13.33333333	14.28571429	13.75	12.22222222	13	30	20	13.33333333	10	10	8.333333333	7.142857143	6.25
B2D6P4	NaN	30	25	16.66666667	12.5	12	11.66666667	10	10	10	10	20	10	10	7.5	6	6.666666667	5.714285714	5	4.444444444	5	40	25	23.33333333	17.5	14	11.66666667	10	10	8.888888889	8	30	25	20	15	12	11.66666667	12.85714286	11.25	10	10	10	10	6.666666667	5	4	5	4.285714286	3.75
B2D6P6	NaN	20	20	20	17.5	16	15	12.85714286	12.5	12.22222222	12	10	5	3.333333333	2.5	2	1.666666667	1.428571429	1.25	1.111111111	1	30	20	16.66666667	17.5	14	13.33333333	11.42857143	11.25	11.11111111	11	30	20	13.33333333	10	12	11.66666667	10	8.75	7.777777778	7	20	10	10	7.5	8	6.666666667	5.714285714	5
B2D6P7	NaN	20	15	13.33333333	12.5	12	11.66666667	11.42857143	10	8.888888889	NaN	20	10	10	7.5	6	6.666666667	5.714285714	5	4.444444444	NaN	10	5	3.333333333	2.5	2	1.666666667	1.428571429	1.25	1.111111111	NaN	20	10	6.666666667	5	4	5	4.285714286	3.75	3.333333333	NaN	10	5	3.333333333	2.5	2	1.666666667	1.428571429	2.5
B2FD95	NaN	50	30	23.33333333	22.5	20	18.33333333	17.14285714	16.25	15.55555556	14	20	15	10	7.5	8	6.666666667	5.714285714	5	4.444444444	4	30	20	20	17.5	14	11.66666667	11.42857143	10	8.888888889	8	30	20	16.66666667	15	16	15	14.28571429	13.75	13.33333333	14	40	25	20	15	12	10	8.571428571	7.5
B2FDA5	NaN	20	10	10	7.5	8	6.666666667	7.142857143	6.25	5.555555556	5	10	5	3.333333333	2.5	2	1.666666667	1.428571429	1.25	1.111111111	1	20	10	10	10	8	8.333333333	7.142857143	6.25	5.555555556	5	40	25	23.33333333	22.5	20	20	20	18.75	18.88888889	20	10	5	3.333333333	2.5	2	1.666666667	1.428571429	1.25
B2FDA8	NaN	50	30	26.66666667	22.5	20	18.33333333	15.71428571	13.75	13.33333333	13	10	5	3.333333333	2.5	4	3.333333333	2.857142857	2.5	2.222222222	2	30	25	16.66666667	15	16	15	12.85714286	12.5	12.22222222	11	40	35	30	25	26	25	25.71428571	23.75	23.33333333	22	30	15	13.33333333	12.5	10	10	10	8.75
B2MZA5	NaN	40	25	20	15	14	13.33333333	12.85714286	11.25	10	10	30	25	20	15	16	13.33333333	11.42857143	10	8.888888889	8	50	40	26.66666667	20	18	16.66666667	14.28571429	12.5	12.22222222	11	50	40	33.33333333	27.5	24	23.33333333	21.42857143	20	18.88888889	19	30	15	13.33333333	12.5	10	10	8.571428571	8.75
B2MZB3	NaN	0	0	NaN	NaN	NaN	NaN	NaN	NaN	NaN	NaN	0	0	NaN	NaN	NaN	NaN	NaN	NaN	NaN	NaN	0	0	NaN	NaN	NaN	NaN	NaN	NaN	NaN	NaN	0	0	NaN	NaN	NaN	NaN	NaN	NaN	NaN	NaN	10	5	NaN	NaN	NaN	NaN	NaN	NaN
B2MZC1	NaN	10	5	3.333333333	2.5	4	3.333333333	2.857142857	2.5	2.222222222	2	40	30	23.33333333	22.5	22	20	18.57142857	18.75	17.77777778	16	10	5	3.333333333	2.5	2	1.666666667	1.428571429	1.25	1.111111111	1	0	0	0	0	0	0	0	0	0	0	40	35	23.33333333	17.5	14	11.66666667	10	8.75
B2MZC4	NaN	30	20	20	15	12	NaN	NaN	NaN	NaN	NaN	0	0	0	0	0	NaN	NaN	NaN	NaN	NaN	10	5	3.333333333	2.5	2	NaN	NaN	NaN	NaN	NaN	20	15	10	7.5	6	NaN	NaN	NaN	NaN	NaN	10	10	6.666666667	5	4	NaN	NaN	NaN
B2MZC6	NaN	30	15	10	10	8	6.666666667	5.714285714	6.25	6.666666667	6	30	15	10	10	10	8.333333333	7.142857143	6.25	6.666666667	6	40	25	23.33333333	20	16	16.66666667	15.71428571	16.25	14.44444444	13	50	40	36.66666667	30	28	25	21.42857143	20	18.88888889	17	30	15	13.33333333	10	8	8.333333333	7.142857143	7.5
B2MZD0	NaN	40	30	23.33333333	17.5	14	13.33333333	12.85714286	12.5	11.11111111	12	20	10	10	7.5	6	6.666666667	5.714285714	5	5.555555556	5	30	20	20	15	12	11.66666667	12.85714286	11.25	11.11111111	10	40	25	20	17.5	16	16.66666667	15.71428571	13.75	13.33333333	14	40	25	20	17.5	16	16.66666667	15.71428571	16.25
B3CJ34	1.44E+11	60	40	33.33333333	30	26	25	22.85714286	21.25	21.11111111	20	20	10	10	7.5	8	6.666666667	7.142857143	6.25	5.555555556	5	60	40	26.66666667	25	20	16.66666667	18.57142857	16.25	15.55555556	14	40	35	26.66666667	20	16	16.66666667	14.28571429	13.75	14.44444444	14	30	25	20	17.5	14	13.33333333	12.85714286	12.5
B3CJ40	NaN	30	25	16.66666667	15	12	10	8.571428571	8.75	7.777777778	7	20	15	13.33333333	10	10	8.333333333	7.142857143	6.25	6.666666667	6	20	20	16.66666667	12.5	12	10	8.571428571	8.75	8.888888889	8	30	20	16.66666667	12.5	10	8.333333333	7.142857143	7.5	6.666666667	7	40	25	20	15	14	11.66666667	11.42857143	12.5
B3CJ41	NaN	20	10	10	7.5	6	6.666666667	5.714285714	5	5.555555556	5	20	15	10	10	8	6.666666667	5.714285714	5	4.444444444	4	30	20	16.66666667	15	12	10	10	8.75	8.888888889	8	30	20	13.33333333	12.5	12	10	8.571428571	8.75	8.888888889	8	40	30	20	15	14	13.33333333	14.28571429	15
B3CJ42	NaN	30	15	13.33333333	12.5	12	10	8.571428571	7.5	7.777777778	7	20	15	13.33333333	10	8	8.333333333	7.142857143	6.25	6.666666667	6	30	15	16.66666667	12.5	12	13.33333333	11.42857143	10	10	9	40	20	16.66666667	12.5	12	10	10	10	10	10	30	20	16.66666667	15	14	11.66666667	10	10
B3CJ45	NaN	20	15	13.33333333	10	10	8.333333333	7.142857143	7.5	7.777777778	8	20	15	13.33333333	10	10	8.333333333	7.142857143	6.25	6.666666667	6	20	15	13.33333333	12.5	10	10	8.571428571	8.75	8.888888889	8	20	15	13.33333333	12.5	12	11.66666667	10	10	8.888888889	8	30	20	16.66666667	17.5	16	15	12.85714286	12.5
B3CJ52	NaN	20	10	6.666666667	5	6	6.666666667	5.714285714	5	4.444444444	4	10	5	3.333333333	2.5	2	1.666666667	1.428571429	1.25	1.111111111	1	10	10	6.666666667	7.5	6	5	5.714285714	5	4.444444444	5	20	15	13.33333333	10	10	8.333333333	8.571428571	8.75	8.888888889	9	20	15	10	7.5	8	8.333333333	7.142857143	6.25
B3CKG1	2868335500	30	20	13.33333333	10	12	10	8.571428571	8.75	7.777777778	NaN	0	0	0	0	0	0	0	0	0	NaN	20	20	20	17.5	16	16.66666667	14.28571429	12.5	12.22222222	NaN	20	10	10	7.5	6	5	4.285714286	5	4.444444444	NaN	20	10	10	7.5	6	5	4.285714286	3.75
B3GWA1	NaN	40	25	23.33333333	20	18	15	14.28571429	13.75	13.33333333	13	10	5	6.666666667	5	4	3.333333333	2.857142857	2.5	2.222222222	2	30	20	13.33333333	12.5	10	8.333333333	8.571428571	7.5	7.777777778	7	40	25	23.33333333	20	20	20	18.57142857	17.5	16.66666667	17	20	15	13.33333333	12.5	10	10	10	8.75
B3GWA5	NaN	20	15	10	7.5	6	6.666666667	5.714285714	5	5.555555556	6	20	15	13.33333333	10	10	10	8.571428571	7.5	6.666666667	6	20	20	16.66666667	15	12	11.66666667	10	10	8.888888889	9	40	30	23.33333333	20	16	15	14.28571429	12.5	12.22222222	12	40	25	16.66666667	15	16	15	12.85714286	11.25
B3GWB3	NaN	20	10	10	10	10	8.333333333	7.142857143	7.5	6.666666667	6	20	10	10	10	8	6.666666667	5.714285714	5	4.444444444	4	20	20	16.66666667	12.5	12	10	8.571428571	7.5	6.666666667	6	20	10	6.666666667	5	4	3.333333333	2.857142857	3.75	3.333333333	3	30	15	10	10	8	6.666666667	7.142857143	7.5
B3GWC2	NaN	40	25	23.33333333	20	18	15	14.28571429	12.5	12.22222222	13	30	20	16.66666667	12.5	12	11.66666667	10	10	8.888888889	9	30	15	16.66666667	12.5	10	10	10	8.75	7.777777778	7	20	10	10	7.5	6	5	4.285714286	3.75	4.444444444	4	30	20	16.66666667	15	12	11.66666667	10	11.25
B3GWC3	NaN	30	20	16.66666667	15	14	11.66666667	11.42857143	11.25	10	9	20	15	10	7.5	6	6.666666667	5.714285714	5	4.444444444	4	30	20	16.66666667	15	14	13.33333333	12.85714286	12.5	11.11111111	11	30	25	20	20	20	18.33333333	15.71428571	13.75	13.33333333	13	30	20	20	15	12	11.66666667	10	8.75
B3GWE1	NaN	30	15	10	12.5	10	8.333333333	8.571428571	7.5	6.666666667	6	10	5	3.333333333	2.5	2	1.666666667	1.428571429	1.25	1.111111111	1	20	15	13.33333333	12.5	10	10	10	8.75	7.777777778	8	40	20	16.66666667	12.5	12	10	10	11.25	11.11111111	10	30	20	20	17.5	14	11.66666667	11.42857143	10
B3GWE2	NaN	20	15	13.33333333	10	8	8.333333333	7.142857143	6.25	5.555555556	5	20	15	10	7.5	8	8.333333333	7.142857143	6.25	5.555555556	5	40	25	20	17.5	16	13.33333333	12.85714286	12.5	12.22222222	12	30	25	20	17.5	16	13.33333333	14.28571429	12.5	12.22222222	11	30	15	13.33333333	12.5	10	10	8.571428571	8.75
B3KLZ8	NaN	20	20	13.33333333	10	10	8.333333333	7.142857143	7.5	7.777777778	9	20	10	6.666666667	5	4	3.333333333	2.857142857	2.5	2.222222222	2	30	25	20	17.5	14	15	14.28571429	13.75	13.33333333	13	50	30	23.33333333	17.5	20	20	17.14285714	17.5	15.55555556	14	20	15	10	12.5	10	8.333333333	7.142857143	7.5
B3KYC0	NaN	40	25	20	20	20	18.33333333	15.71428571	13.75	13.33333333	13	20	10	6.666666667	5	4	3.333333333	4.285714286	3.75	3.333333333	3	20	15	13.33333333	10	10	10	10	8.75	8.888888889	8	40	35	30	27.5	24	21.66666667	20	20	17.77777778	16	30	20	13.33333333	12.5	12	10	10	8.75
B3WFT5	NaN	20	10	6.666666667	5	4	3.333333333	2.857142857	2.5	2.222222222	2	0	0	0	0	0	0	0	0	0	0	20	10	6.666666667	5	4	3.333333333	2.857142857	2.5	2.222222222	2	10	5	3.333333333	2.5	2	1.666666667	1.428571429	1.25	1.111111111	1	30	20	13.33333333	10	8	6.666666667	5.714285714	5
B3WFT6	NaN	20	10	6.666666667	5	6	5	NaN	NaN	NaN	NaN	10	5	3.333333333	2.5	2	1.666666667	NaN	NaN	NaN	NaN	0	0	0	0	0	0	NaN	NaN	NaN	NaN	10	10	6.666666667	5	4	3.333333333	NaN	NaN	NaN	NaN	20	10	10	10	8	6.666666667	NaN	NaN
B3WFT8	28332681100	30	20	16.66666667	15	14	11.66666667	11.42857143	12.5	13.33333333	12	10	5	3.333333333	2.5	2	1.666666667	1.428571429	1.25	1.111111111	1	30	20	13.33333333	15	12	11.66666667	10	8.75	7.777777778	9	30	25	20	17.5	16	13.33333333	14.28571429	12.5	12.22222222	12	20	10	6.666666667	5	4	3.333333333	2.857142857	2.5
B3WFU1	NaN	30	20	16.66666667	15	12	11.66666667	11.42857143	10	8.888888889	9	30	20	16.66666667	15	16	13.33333333	14.28571429	12.5	11.11111111	10	30	15	16.66666667	15	14	13.33333333	12.85714286	12.5	11.11111111	11	30	20	16.66666667	15	12	13.33333333	11.42857143	10	10	10	20	15	13.33333333	12.5	10	10	8.571428571	8.75
B3WFU5	NaN	30	15	10	10	8	8.333333333	7.142857143	6.25	NaN	NaN	0	0	0	0	0	0	0	0	NaN	NaN	30	20	16.66666667	12.5	10	8.333333333	7.142857143	6.25	NaN	NaN	40	20	13.33333333	10	10	8.333333333	7.142857143	6.25	NaN	NaN	10	5	3.333333333	2.5	2	1.666666667	1.428571429	1.25
B3WFV1	NaN	20	15	10	10	10	8.333333333	7.142857143	7.5	7.777777778	7	20	10	6.666666667	5	4	3.333333333	2.857142857	2.5	2.222222222	2	40	20	20	17.5	14	13.33333333	11.42857143	10	8.888888889	8	30	25	23.33333333	17.5	14	13.33333333	14.28571429	12.5	12.22222222	12	20	20	13.33333333	12.5	12	11.66666667	11.42857143	11.25
B3WFV2	NaN	30	20	13.33333333	12.5	10	10	8.571428571	10	10	9	20	10	6.666666667	5	4	3.333333333	4.285714286	3.75	3.333333333	4	20	15	13.33333333	10	8	8.333333333	8.571428571	7.5	6.666666667	6	30	20	16.66666667	15	14	11.66666667	11.42857143	12.5	12.22222222	11	30	15	13.33333333	12.5	10	8.333333333	8.571428571	8.75
B3WFV5	NaN	30	15	13.33333333	12.5	10	8.333333333	8.571428571	7.5	6.666666667	NaN	10	5	3.333333333	2.5	2	1.666666667	1.428571429	1.25	1.111111111	NaN	20	10	6.666666667	7.5	6	5	5.714285714	5	4.444444444	NaN	20	10	10	7.5	8	6.666666667	7.142857143	6.25	5.555555556	NaN	20	15	10	10	8	6.666666667	5.714285714	6.25
B3WFV6	NaN	20	10	6.666666667	7.5	6	5	NaN	NaN	NaN	NaN	10	5	3.333333333	2.5	2	1.666666667	NaN	NaN	NaN	NaN	30	15	13.33333333	10	8	6.666666667	NaN	NaN	NaN	NaN	50	30	26.66666667	25	20	16.66666667	NaN	NaN	NaN	NaN	40	20	13.33333333	10	10	8.333333333	NaN	NaN
B3WFV7	NaN	30	20	16.66666667	15	12	10	8.571428571	NaN	NaN	NaN	20	10	6.666666667	5	4	3.333333333	2.857142857	NaN	NaN	NaN	10	10	10	7.5	6	5	4.285714286	NaN	NaN	NaN	40	25	16.66666667	12.5	10	10	11.42857143	NaN	NaN	NaN	10	10	6.666666667	7.5	6	6.666666667	5.714285714	NaN
B3WFV9	NaN	30	25	20	17.5	16	13.33333333	12.85714286	12.5	11.11111111	10	20	10	6.666666667	5	6	6.666666667	5.714285714	5	5.555555556	5	50	30	26.66666667	22.5	18	15	14.28571429	12.5	12.22222222	11	50	30	26.66666667	25	22	20	18.57142857	16.25	15.55555556	17	30	25	20	20	18	16.66666667	15.71428571	16.25
B3WFW0	NaN	20	15	10	10	10	8.333333333	7.142857143	6.25	7.777777778	7	40	20	23.33333333	17.5	16	15	12.85714286	12.5	12.22222222	12	20	10	10	7.5	8	8.333333333	7.142857143	6.25	6.666666667	6	30	20	16.66666667	17.5	16	13.33333333	12.85714286	11.25	12.22222222	11	30	15	13.33333333	12.5	12	10	10	10
B3WFW1	NaN	20	15	10	7.5	6	5	7.142857143	6.25	5.555555556	5	20	15	10	10	8	6.666666667	5.714285714	5	4.444444444	5	30	20	13.33333333	10	8	8.333333333	7.142857143	6.25	5.555555556	5	10	5	3.333333333	5	4	3.333333333	2.857142857	2.5	2.222222222	2	30	15	13.33333333	15	12	10	10	10
B3WFW2	NaN	20	15	10	7.5	8	NaN	NaN	NaN	NaN	NaN	0	0	0	0	0	NaN	NaN	NaN	NaN	NaN	20	10	6.666666667	10	8	NaN	NaN	NaN	NaN	NaN	10	10	6.666666667	7.5	6	NaN	NaN	NaN	NaN	NaN	10	5	3.333333333	2.5	2	NaN	NaN	NaN
B3WFW3	NaN	30	20	13.33333333	12.5	10	NaN	NaN	NaN	NaN	NaN	0	0	0	0	0	NaN	NaN	NaN	NaN	NaN	50	25	20	15	12	NaN	NaN	NaN	NaN	NaN	40	20	20	15	12	NaN	NaN	NaN	NaN	NaN	20	10	10	7.5	6	NaN	NaN	NaN
B3WFW4	NaN	50	30	20	17.5	16	13.33333333	11.42857143	10	10	9	10	5	3.333333333	2.5	4	3.333333333	2.857142857	2.5	2.222222222	2	50	25	20	15	12	11.66666667	10	10	8.888888889	8	40	25	23.33333333	20	18	15	14.28571429	12.5	11.11111111	11	30	20	13.33333333	10	8	6.666666667	7.142857143	7.5
B3WFW5	NaN	30	20	16.66666667	15	12	13.33333333	12.85714286	11.25	11.11111111	11	20	10	6.666666667	5	6	5	4.285714286	3.75	3.333333333	4	40	25	20	17.5	16	15	12.85714286	12.5	13.33333333	14	40	20	13.33333333	10	12	10	10	8.75	8.888888889	8	40	35	30	22.5	20	18.33333333	17.14285714	16.25
B3WFX1	NaN	20	10	6.666666667	7.5	6	5	4.285714286	5	4.444444444	4	40	25	20	20	16	13.33333333	11.42857143	10	10	10	20	10	10	7.5	8	6.666666667	7.142857143	6.25	5.555555556	5	10	5	3.333333333	2.5	2	1.666666667	1.428571429	1.25	1.111111111	1	20	15	10	10	10	8.333333333	7.142857143	6.25
B3WFX2	NaN	20	15	10	10	10	8.333333333	NaN	NaN	NaN	NaN	0	0	0	0	0	0	NaN	NaN	NaN	NaN	20	15	13.33333333	12.5	10	8.333333333	NaN	NaN	NaN	NaN	30	15	16.66666667	15	12	10	NaN	NaN	NaN	NaN	20	15	13.33333333	10	8	6.666666667	NaN	NaN
B3WFX9	NaN	20	15	13.33333333	10	8	6.666666667	5.714285714	NaN	NaN	NaN	30	25	20	15	14	11.66666667	10	NaN	NaN	NaN	20	20	13.33333333	12.5	12	10	8.571428571	NaN	NaN	NaN	10	10	6.666666667	7.5	6	5	4.285714286	NaN	NaN	NaN	0	0	0	0	0	0	0	NaN
B3WFY5	NaN	40	25	16.66666667	12.5	12	10	10	8.75	8.888888889	8	20	10	10	7.5	8	6.666666667	5.714285714	6.25	5.555555556	6	20	10	10	7.5	6	5	5.714285714	5	4.444444444	4	20	15	10	10	8	6.666666667	5.714285714	5	5.555555556	5	50	30	20	15	16	13.33333333	14.28571429	15
B3WFY8	NaN	40	30	23.33333333	22.5	20	16.66666667	15.71428571	13.75	12.22222222	13	10	5	3.333333333	2.5	2	3.333333333	2.857142857	2.5	2.222222222	2	20	15	13.33333333	10	8	6.666666667	7.142857143	6.25	6.666666667	7	30	20	16.66666667	15	16	15	12.85714286	11.25	11.11111111	11	30	15	13.33333333	12.5	14	11.66666667	11.42857143	10
B3WFY9	NaN	40	25	23.33333333	20	16	15	12.85714286	11.25	10	10	20	10	10	7.5	8	8.333333333	7.142857143	6.25	6.666666667	7	20	15	16.66666667	12.5	10	8.333333333	8.571428571	7.5	7.777777778	8	30	15	16.66666667	15	12	11.66666667	11.42857143	11.25	10	10	30	20	13.33333333	12.5	10	8.333333333	8.571428571	8.75
B3WFZ1	NaN	30	20	13.33333333	12.5	12	10	10	8.75	7.777777778	7	20	10	10	7.5	8	6.666666667	7.142857143	6.25	5.555555556	6	30	20	16.66666667	15	14	13.33333333	12.85714286	12.5	12.22222222	12	40	25	20	17.5	18	16.66666667	15.71428571	13.75	13.33333333	12	30	25	20	17.5	16	13.33333333	12.85714286	11.25
B3WFZ2	NaN	30	25	20	20	18	15	14.28571429	12.5	11.11111111	11	20	10	10	7.5	8	6.666666667	7.142857143	6.25	6.666666667	6	30	15	13.33333333	12.5	10	11.66666667	11.42857143	10	8.888888889	9	20	15	13.33333333	12.5	10	10	8.571428571	8.75	8.888888889	8	40	25	16.66666667	15	12	11.66666667	11.42857143	11.25
B3WFZ3	881704666.7	30	15	13.33333333	10	10	8.333333333	8.571428571	7.5	6.666666667	6	10	10	6.666666667	5	6	5	4.285714286	3.75	4.444444444	4	30	15	13.33333333	12.5	12	11.66666667	11.42857143	11.25	11.11111111	10	30	20	13.33333333	10	12	11.66666667	10	8.75	8.888888889	9	30	20	16.66666667	15	14	11.66666667	11.42857143	11.25
B4DCT0	NaN	40	30	23.33333333	20	22	20	18.57142857	16.25	16.66666667	16	20	10	6.666666667	5	4	3.333333333	2.857142857	2.5	2.222222222	2	30	15	13.33333333	12.5	10	8.333333333	7.142857143	6.25	5.555555556	5	30	20	13.33333333	12.5	10	8.333333333	7.142857143	7.5	6.666666667	6	20	15	10	10	8	6.666666667	7.142857143	6.25
B4DCT1	NaN	10	10	6.666666667	7.5	6	5	NaN	NaN	NaN	NaN	0	0	0	0	0	0	NaN	NaN	NaN	NaN	10	5	3.333333333	2.5	2	1.666666667	NaN	NaN	NaN	NaN	20	15	10	10	8	6.666666667	NaN	NaN	NaN	NaN	0	0	0	0	0	0	NaN	NaN
B4E3X5	NaN	20	10	10	7.5	8	6.666666667	7.142857143	6.25	6.666666667	6	30	15	13.33333333	12.5	10	10	8.571428571	10	10	9	10	10	6.666666667	7.5	6	5	4.285714286	3.75	3.333333333	3	40	25	26.66666667	22.5	22	18.33333333	15.71428571	13.75	13.33333333	13	20	15	13.33333333	12.5	12	11.66666667	10	8.75
B4E3X6	NaN	20	20	16.66666667	17.5	16	15	15.71428571	15	13.33333333	13	10	10	6.666666667	7.5	6	5	4.285714286	3.75	4.444444444	4	30	15	16.66666667	12.5	12	11.66666667	11.42857143	11.25	11.11111111	10	30	25	16.66666667	12.5	12	13.33333333	11.42857143	11.25	11.11111111	11	30	20	16.66666667	15	14	11.66666667	10	8.75
B5BM22	NaN	30	20	16.66666667	12.5	12	13.33333333	11.42857143	10	10	10	20	10	13.33333333	10	8	6.666666667	7.142857143	6.25	6.666666667	6	20	15	10	10	8	6.666666667	5.714285714	6.25	5.555555556	5	20	15	13.33333333	10	10	10	10	10	8.888888889	9	10	10	6.666666667	7.5	6	5	4.285714286	3.75
B5BM26	182864300	20	10	10	7.5	6	6.666666667	5.714285714	6.25	5.555555556	5	20	10	6.666666667	10	8	6.666666667	5.714285714	6.25	5.555555556	5	50	25	20	17.5	14	16.66666667	14.28571429	12.5	11.11111111	11	40	30	26.66666667	20	20	20	18.57142857	16.25	15.55555556	14	20	10	6.666666667	7.5	6	5	4.285714286	3.75
B5BM29	NaN	30	20	13.33333333	10	10	10	10	8.75	7.777777778	8	10	5	6.666666667	5	4	5	4.285714286	3.75	3.333333333	4	20	15	10	7.5	10	10	8.571428571	7.5	7.777777778	7	20	15	10	10	8	8.333333333	7.142857143	6.25	7.777777778	7	30	20	13.33333333	15	14	13.33333333	11.42857143	11.25
B5BM30	NaN	30	20	13.33333333	12.5	12	10	10	8.75	7.777777778	7	20	10	6.666666667	7.5	6	5	4.285714286	3.75	3.333333333	3	30	20	16.66666667	12.5	12	11.66666667	11.42857143	11.25	11.11111111	10	40	30	23.33333333	22.5	18	16.66666667	14.28571429	12.5	13.33333333	13	40	20	23.33333333	17.5	16	15	12.85714286	12.5
B5BM36	NaN	10	10	6.666666667	5	6	5	4.285714286	5	4.444444444	NaN	20	15	13.33333333	10	8	6.666666667	5.714285714	5	4.444444444	NaN	20	15	13.33333333	12.5	10	8.333333333	8.571428571	7.5	6.666666667	NaN	20	15	10	7.5	8	6.666666667	5.714285714	5	4.444444444	NaN	30	20	13.33333333	12.5	10	10	10	8.75
B5BM38	NaN	20	10	10	7.5	6	6.666666667	5.714285714	5	NaN	NaN	10	5	6.666666667	5	4	3.333333333	2.857142857	2.5	NaN	NaN	10	10	6.666666667	5	4	3.333333333	2.857142857	2.5	NaN	NaN	30	20	16.66666667	15	12	11.66666667	10	8.75	NaN	NaN	20	10	10	10	8	8.333333333	7.142857143	6.25
B5BM39	NaN	30	15	10	10	8	6.666666667	7.142857143	6.25	6.666666667	6	20	10	6.666666667	5	6	5	4.285714286	3.75	3.333333333	3	30	20	13.33333333	12.5	12	10	8.571428571	10	8.888888889	8	20	15	13.33333333	10	10	8.333333333	7.142857143	7.5	6.666666667	6	20	15	13.33333333	12.5	12	11.66666667	10	10
B5BM40	NaN	20	15	13.33333333	10	8	6.666666667	7.142857143	6.25	5.555555556	5	10	5	6.666666667	5	4	3.333333333	2.857142857	3.75	3.333333333	3	20	20	13.33333333	12.5	12	10	10	10	8.888888889	8	40	25	16.66666667	12.5	10	10	11.42857143	10	8.888888889	8	20	20	13.33333333	10	10	8.333333333	7.142857143	7.5
B5BM41	NaN	10	10	6.666666667	5	6	6.666666667	5.714285714	NaN	NaN	NaN	10	5	6.666666667	5	4	3.333333333	2.857142857	NaN	NaN	NaN	30	25	20	15	12	11.66666667	10	NaN	NaN	NaN	10	5	6.666666667	5	6	5	4.285714286	NaN	NaN	NaN	30	15	13.33333333	12.5	12	10	8.571428571	NaN
B5BM42	NaN	30	20	16.66666667	15	12	11.66666667	11.42857143	11.25	11.11111111	10	30	20	20	17.5	16	13.33333333	12.85714286	12.5	11.11111111	11	20	20	16.66666667	15	14	13.33333333	12.85714286	11.25	11.11111111	10	30	20	16.66666667	12.5	12	11.66666667	11.42857143	10	10	9	40	35	26.66666667	22.5	18	15	12.85714286	12.5
B5BM43	NaN	20	15	13.33333333	10	8	10	8.571428571	NaN	NaN	NaN	20	15	16.66666667	12.5	12	10	8.571428571	NaN	NaN	NaN	20	15	13.33333333	10	8	6.666666667	5.714285714	NaN	NaN	NaN	20	10	10	7.5	8	6.666666667	5.714285714	NaN	NaN	NaN	50	25	23.33333333	17.5	16	13.33333333	11.42857143	NaN
B5BM44	NaN	20	10	10	7.5	6	5	4.285714286	5	4.444444444	4	50	25	16.66666667	12.5	12	13.33333333	11.42857143	10	8.888888889	8	30	15	10	7.5	6	5	5.714285714	5	5.555555556	5	40	35	23.33333333	22.5	18	16.66666667	14.28571429	12.5	11.11111111	10	30	20	13.33333333	10	10	8.333333333	7.142857143	6.25
B5BM45	NaN	20	15	16.66666667	12.5	12	13.33333333	12.85714286	11.25	10	9	20	15	13.33333333	12.5	10	10	10	10	10	9	20	15	10	10	10	8.333333333	8.571428571	7.5	6.666666667	7	30	20	16.66666667	15	12	10	8.571428571	7.5	6.666666667	7	30	20	20	15	14	11.66666667	10	10
B5BM47	NaN	50	25	23.33333333	20	18	16.66666667	15.71428571	13.75	13.33333333	15	10	5	6.666666667	5	4	5	4.285714286	3.75	3.333333333	3	30	20	20	15	12	11.66666667	10	10	10	9	30	25	16.66666667	15	12	10	11.42857143	10	10	9	30	20	13.33333333	12.5	10	10	8.571428571	8.75
B5U8L0	NaN	30	15	13.33333333	10	10	10	8.571428571	8.75	7.777777778	8	20	15	10	7.5	6	6.666666667	5.714285714	5	4.444444444	4	30	25	20	17.5	18	15	14.28571429	12.5	13.33333333	13	40	30	26.66666667	20	16	15	12.85714286	11.25	10	10	40	25	16.66666667	15	12	11.66666667	11.42857143	10
B5U8L3	NaN	30	25	20	17.5	14	13.33333333	12.85714286	13.75	13.33333333	12	20	10	10	10	8	8.333333333	7.142857143	6.25	6.666666667	6	40	25	16.66666667	12.5	12	11.66666667	11.42857143	10	8.888888889	8	10	5	3.333333333	2.5	2	1.666666667	1.428571429	1.25	1.111111111	1	10	10	6.666666667	5	4	5	4.285714286	5
B5U8M3	NaN	50	35	33.33333333	32.5	30	30	27.14285714	25	23.33333333	21	30	15	13.33333333	12.5	10	8.333333333	7.142857143	6.25	6.666666667	7	80	50	36.66666667	30	26	21.66666667	20	17.5	15.55555556	15	40	35	23.33333333	22.5	20	16.66666667	15.71428571	13.75	12.22222222	12	30	15	10	10	8	6.666666667	7.142857143	6.25
B5U8M5	NaN	40	30	26.66666667	22.5	22	20	18.57142857	16.25	14.44444444	13	10	10	6.666666667	5	4	3.333333333	2.857142857	2.5	2.222222222	2	40	25	16.66666667	15	12	10	8.571428571	7.5	6.666666667	6	20	10	10	7.5	8	6.666666667	5.714285714	5	4.444444444	4	40	20	13.33333333	12.5	10	8.333333333	7.142857143	6.25
B5U8M6	NaN	0	0	0	0	0	0	0	0	NaN	NaN	10	5	3.333333333	2.5	2	1.666666667	1.428571429	1.25	NaN	NaN	30	30	26.66666667	22.5	18	16.66666667	14.28571429	12.5	NaN	NaN	30	20	13.33333333	10	10	10	8.571428571	7.5	NaN	NaN	0	0	0	0	0	0	0	0
B5U8N4	NaN	30	25	16.66666667	15	14	13.33333333	12.85714286	12.5	11.11111111	11	10	5	3.333333333	5	4	3.333333333	2.857142857	2.5	3.333333333	3	20	15	13.33333333	10	8	6.666666667	7.142857143	7.5	6.666666667	6	30	20	16.66666667	17.5	16	15	14.28571429	13.75	14.44444444	13	30	25	20	15	14	15	14.28571429	13.75
B5U8N7	NaN	30	20	13.33333333	10	10	10	10	10	8.888888889	8	30	20	16.66666667	12.5	10	8.333333333	8.571428571	8.75	7.777777778	7	30	20	16.66666667	12.5	12	11.66666667	10	8.75	10	10	30	15	13.33333333	12.5	14	11.66666667	10	10	8.888888889	9	30	20	13.33333333	10	8	8.333333333	7.142857143	6.25
B5U8N9	NaN	30	15	13.33333333	12.5	12	10	10	10	11.11111111	10	20	10	6.666666667	5	4	5	4.285714286	3.75	3.333333333	3	30	20	16.66666667	12.5	14	11.66666667	11.42857143	10	8.888888889	8	20	15	10	7.5	6	8.333333333	7.142857143	6.25	5.555555556	5	20	15	13.33333333	10	8	8.333333333	8.571428571	8.75
B5U8P5	NaN	20	15	10	10	8	6.666666667	7.142857143	NaN	NaN	NaN	40	35	30	25	20	16.66666667	14.28571429	NaN	NaN	NaN	10	10	6.666666667	7.5	6	5	5.714285714	NaN	NaN	NaN	40	30	23.33333333	17.5	14	11.66666667	10	NaN	NaN	NaN	10	5	3.333333333	2.5	4	3.333333333	2.857142857	NaN
B5WWL2	541427000	20	15	16.66666667	12.5	10	10	8.571428571	8.75	8.888888889	9	10	5	3.333333333	2.5	2	1.666666667	1.428571429	1.25	1.111111111	1	30	20	16.66666667	15	14	11.66666667	11.42857143	11.25	10	10	30	20	16.66666667	12.5	14	11.66666667	10	10	10	10	20	15	13.33333333	10	10	8.333333333	8.571428571	8.75
B5WWM0	NaN	50	30	23.33333333	20	16	13.33333333	11.42857143	10	10	9	10	5	3.333333333	2.5	2	1.666666667	1.428571429	1.25	1.111111111	1	30	20	16.66666667	15	12	13.33333333	12.85714286	12.5	12.22222222	11	30	20	16.66666667	15	14	13.33333333	12.85714286	11.25	11.11111111	10	20	10	6.666666667	5	4	3.333333333	4.285714286	3.75
B6EU57	NaN	30	20	13.33333333	12.5	10	10	10	10	8.888888889	8	20	15	10	7.5	6	6.666666667	5.714285714	6.25	5.555555556	5	30	20	20	17.5	14	13.33333333	12.85714286	11.25	11.11111111	11	30	15	10	10	10	8.333333333	8.571428571	7.5	6.666666667	6	30	25	23.33333333	20	16	15	15.71428571	15
B6EU60	NaN	40	25	20	17.5	14	11.66666667	11.42857143	10	10	11	20	15	10	7.5	6	6.666666667	5.714285714	5	4.444444444	4	20	15	13.33333333	12.5	10	10	8.571428571	8.75	7.777777778	7	40	25	23.33333333	20	16	16.66666667	17.14285714	15	14.44444444	13	30	20	20	20	18	15	12.85714286	11.25
B6EU62	NaN	30	20	13.33333333	12.5	12	10	10	10	10	10	20	15	10	10	10	8.333333333	8.571428571	8.75	7.777777778	8	20	15	10	10	8	8.333333333	7.142857143	6.25	6.666666667	6	20	20	16.66666667	12.5	12	11.66666667	10	8.75	8.888888889	8	20	15	13.33333333	10	8	8.333333333	7.142857143	6.25
B6EU63	NaN	30	15	13.33333333	10	8	6.666666667	7.142857143	8.75	7.777777778	8	10	5	3.333333333	2.5	2	3.333333333	2.857142857	2.5	2.222222222	2	20	15	13.33333333	10	12	11.66666667	11.42857143	10	8.888888889	9	50	45	36.66666667	35	34	33.33333333	32.85714286	30	30	28	30	20	13.33333333	12.5	10	8.333333333	8.571428571	8.75
B6EU64	NaN	30	20	20	17.5	14	15	12.85714286	12.5	11.11111111	11	10	10	6.666666667	7.5	6	5	5.714285714	5	4.444444444	4	30	20	16.66666667	12.5	12	10	10	10	11.11111111	10	40	35	30	30	28	28.33333333	28.57142857	27.5	25.55555556	25	20	15	16.66666667	15	12	10	8.571428571	8.75
B6EU65	248242900	30	20	16.66666667	15	12	11.66666667	11.42857143	11.25	11.11111111	11	10	10	6.666666667	5	4	3.333333333	2.857142857	2.5	2.222222222	2	30	20	16.66666667	15	12	10	10	10	10	9	30	15	16.66666667	12.5	10	8.333333333	7.142857143	8.75	7.777777778	7	30	25	20	17.5	14	13.33333333	11.42857143	12.5
B6EU67	NaN	20	15	13.33333333	12.5	10	8.333333333	7.142857143	6.25	6.666666667	6	20	15	10	10	10	10	8.571428571	8.75	8.888888889	9	30	15	10	10	8	10	8.571428571	8.75	7.777777778	7	20	10	10	7.5	8	6.666666667	7.142857143	7.5	6.666666667	6	30	15	10	7.5	6	5	4.285714286	3.75
B6EU68	NaN	40	30	30	25	22	20	18.57142857	17.5	15.55555556	16	40	25	20	17.5	18	18.33333333	17.14285714	16.25	16.66666667	16	40	25	16.66666667	15	12	11.66666667	10	8.75	8.888888889	8	20	10	10	7.5	6	5	5.714285714	5	4.444444444	4	30	25	16.66666667	12.5	12	10	10	8.75
B6EU69	NaN	30	20	16.66666667	17.5	16	13.33333333	11.42857143	10	8.888888889	NaN	10	5	3.333333333	2.5	2	1.666666667	1.428571429	1.25	1.111111111	NaN	10	5	3.333333333	2.5	2	1.666666667	1.428571429	1.25	1.111111111	NaN	30	20	16.66666667	15	14	11.66666667	10	8.75	7.777777778	NaN	20	15	10	7.5	6	5	5.714285714	6.25
B6EU70	NaN	20	15	13.33333333	12.5	12	10	10	10	10	9	20	15	13.33333333	12.5	10	10	8.571428571	7.5	6.666666667	7	20	10	6.666666667	7.5	6	6.666666667	5.714285714	5	5.555555556	5	20	10	6.666666667	7.5	8	6.666666667	5.714285714	6.25	5.555555556	5	20	20	13.33333333	15	12	10	10	10
B6GUQ2	NaN	20	20	16.66666667	15	14	13.33333333	12.85714286	11.25	11.11111111	11	30	15	16.66666667	12.5	12	11.66666667	10	8.75	8.888888889	8	40	30	23.33333333	20	18	16.66666667	17.14285714	17.5	16.66666667	16	50	40	33.33333333	30	30	30	27.14285714	25	23.33333333	22	30	15	13.33333333	10	10	10	10	10
B6VQ41	85392700	50	25	23.33333333	22.5	20	16.66666667	15.71428571	16.25	14.44444444	13	10	10	6.666666667	5	6	5	4.285714286	3.75	3.333333333	3	40	25	16.66666667	15	14	11.66666667	10	11.25	11.11111111	11	50	40	36.66666667	32.5	34	33.33333333	30	30	27.77777778	27	10	10	6.666666667	5	6	5	4.285714286	3.75
B6VQ51	NaN	30	15	13.33333333	10	10	8.333333333	8.571428571	7.5	6.666666667	6	30	20	13.33333333	10	8	8.333333333	7.142857143	6.25	5.555555556	5	20	15	10	10	8	8.333333333	7.142857143	7.5	6.666666667	7	30	20	13.33333333	15	12	10	8.571428571	8.75	7.777777778	7	20	15	10	10	8	8.333333333	7.142857143	6.25
B6VQ56	NaN	40	25	20	17.5	16	15	14.28571429	13.75	13.33333333	13	20	15	13.33333333	12.5	10	10	10	8.75	7.777777778	8	30	20	16.66666667	15	14	13.33333333	11.42857143	10	10	9	40	25	16.66666667	17.5	16	13.33333333	12.85714286	12.5	11.11111111	12	50	40	30	27.5	26	25	22.85714286	21.25
B6VQ59	NaN	30	25	20	15	16	13.33333333	12.85714286	12.5	12.22222222	11	10	10	10	7.5	6	5	4.285714286	3.75	3.333333333	3	40	30	26.66666667	25	20	20	18.57142857	16.25	15.55555556	14	40	25	16.66666667	17.5	16	15	12.85714286	13.75	12.22222222	12	30	20	16.66666667	15	12	10	10	10
B6VQ60	266434433.3	30	20	16.66666667	15	12	10	10	8.75	8.888888889	9	30	25	23.33333333	22.5	20	16.66666667	14.28571429	12.5	11.11111111	10	50	35	23.33333333	25	28	23.33333333	22.85714286	21.25	18.88888889	18	40	30	23.33333333	22.5	22	21.66666667	22.85714286	20	17.77777778	17	20	20	13.33333333	10	10	8.333333333	8.571428571	7.5
B6VQ63	NaN	20	15	13.33333333	10	12	10	8.571428571	8.75	7.777777778	NaN	10	10	10	7.5	6	5	4.285714286	3.75	3.333333333	NaN	20	10	6.666666667	5	4	3.333333333	2.857142857	2.5	2.222222222	NaN	20	15	10	10	8	8.333333333	7.142857143	7.5	6.666666667	NaN	10	5	3.333333333	5	4	3.333333333	2.857142857	2.5
B6VQ65	NaN	20	10	10	7.5	6	5	NaN	NaN	NaN	NaN	20	15	10	7.5	6	5	NaN	NaN	NaN	NaN	30	15	10	10	8	8.333333333	NaN	NaN	NaN	NaN	20	15	13.33333333	12.5	10	8.333333333	NaN	NaN	NaN	NaN	10	10	6.666666667	5	4	3.333333333	NaN	NaN
B6VQ68	NaN	40	20	13.33333333	12.5	10	8.333333333	8.571428571	7.5	7.777777778	7	30	20	13.33333333	10	8	10	8.571428571	7.5	6.666666667	6	20	15	10	7.5	6	5	5.714285714	6.25	5.555555556	5	30	20	13.33333333	10	8	10	8.571428571	7.5	6.666666667	6	30	25	16.66666667	15	14	13.33333333	12.85714286	13.75
B6VQ69	NaN	20	10	10	10	10	8.333333333	8.571428571	7.5	7.777777778	8	60	35	40	30	24	20	17.14285714	15	13.33333333	12	30	25	16.66666667	15	14	11.66666667	10	8.75	7.777777778	7	20	20	16.66666667	12.5	12	10	8.571428571	7.5	6.666666667	6	20	10	10	7.5	6	5	4.285714286	3.75
B6VQ70	NaN	30	25	16.66666667	15	12	13.33333333	12.85714286	12.5	11.11111111	10	10	5	3.333333333	2.5	4	3.333333333	2.857142857	2.5	2.222222222	3	30	20	16.66666667	12.5	12	11.66666667	10	10	8.888888889	9	30	20	16.66666667	15	12	11.66666667	11.42857143	12.5	12.22222222	12	20	15	13.33333333	12.5	10	8.333333333	7.142857143	6.25
B6VQ77	NaN	20	15	10	7.5	6	5	4.285714286	5	4.444444444	4	20	20	13.33333333	10	8	6.666666667	7.142857143	6.25	5.555555556	5	40	30	30	25	24	20	20	18.75	17.77777778	17	60	45	40	32.5	30	28.33333333	25.71428571	25	23.33333333	22	30	25	23.33333333	20	18	15	14.28571429	12.5
B6VQ80	NaN	20	15	10	7.5	8	6.666666667	7.142857143	6.25	5.555555556	6	10	5	3.333333333	2.5	2	1.666666667	1.428571429	1.25	1.111111111	2	30	20	16.66666667	15	14	11.66666667	10	10	8.888888889	10	20	10	10	7.5	8	8.333333333	7.142857143	6.25	6.666666667	7	20	20	16.66666667	12.5	12	11.66666667	10	10
B6VQ81	NaN	30	25	20	17.5	16	15	12.85714286	11.25	10	10	10	5	3.333333333	2.5	2	3.333333333	2.857142857	2.5	2.222222222	2	20	15	10	10	10	8.333333333	7.142857143	7.5	6.666666667	7	40	30	26.66666667	20	20	20	18.57142857	20	18.88888889	18	40	20	13.33333333	10	10	8.333333333	7.142857143	7.5
B6VQ83	NaN	30	25	16.66666667	12.5	12	10	10	10	8.888888889	9	20	15	10	10	8	6.666666667	5.714285714	5	4.444444444	5	30	20	16.66666667	15	12	11.66666667	11.42857143	11.25	11.11111111	10	30	30	20	17.5	16	15	12.85714286	12.5	11.11111111	11	30	20	16.66666667	15	14	11.66666667	11.42857143	11.25
B6VQ88	NaN	50	35	26.66666667	22.5	22	20	18.57142857	18.75	16.66666667	17	60	40	26.66666667	22.5	20	18.33333333	18.57142857	16.25	15.55555556	14	30	20	13.33333333	10	10	10	8.571428571	7.5	7.777777778	8	40	25	16.66666667	15	16	15	12.85714286	11.25	12.22222222	12	20	10	10	10	8	8.333333333	7.142857143	6.25
B6VQ93	NaN	50	35	30	25	22	21.66666667	18.57142857	18.75	17.77777778	18	40	25	26.66666667	22.5	24	21.66666667	21.42857143	20	20	20	30	25	16.66666667	15	12	10	8.571428571	8.75	8.888888889	8	50	45	43.33333333	42.5	36	31.66666667	27.14285714	25	23.33333333	22	20	15	10	12.5	10	8.333333333	7.142857143	6.25
B6VQ94	NaN	30	20	16.66666667	17.5	14	13.33333333	11.42857143	12.5	12.22222222	11	20	15	13.33333333	10	10	10	10	8.75	8.888888889	9	40	20	16.66666667	12.5	10	10	10	10	8.888888889	9	30	20	20	15	12	10	10	10	10	10	30	20	16.66666667	15	12	11.66666667	10	10
B6VQ95	NaN	20	10	10	7.5	8	6.666666667	7.142857143	6.25	6.666666667	6	30	20	20	17.5	16	16.66666667	14.28571429	12.5	12.22222222	11	30	20	20	17.5	16	13.33333333	12.85714286	12.5	11.11111111	10	40	25	20	17.5	14	15	12.85714286	13.75	12.22222222	13	20	10	10	7.5	6	5	5.714285714	5
B7CED6	NaN	20	20	13.33333333	10	10	10	10	8.75	7.777777778	8	10	5	3.333333333	2.5	2	1.666666667	1.428571429	1.25	1.111111111	1	20	10	6.666666667	5	4	3.333333333	4.285714286	3.75	3.333333333	4	60	35	33.33333333	27.5	26	25	24.28571429	23.75	23.33333333	22	20	15	13.33333333	10	8	6.666666667	7.142857143	6.25
B7FAR9	NaN	70	55	46.66666667	42.5	38	38.33333333	38.57142857	37.5	35.55555556	35	10	5	3.333333333	2.5	2	1.666666667	1.428571429	1.25	1.111111111	1	20	15	13.33333333	10	8	8.333333333	7.142857143	6.25	6.666666667	6	40	25	20	17.5	20	16.66666667	15.71428571	15	13.33333333	12	10	5	3.333333333	2.5	2	1.666666667	1.428571429	1.25
B7FAS0	2826876933	50	35	33.33333333	27.5	24	23.33333333	21.42857143	18.75	17.77777778	17	20	15	13.33333333	10	8	6.666666667	5.714285714	6.25	5.555555556	5	50	35	26.66666667	25	24	21.66666667	21.42857143	20	20	18	60	50	46.66666667	42.5	42	38.33333333	34.28571429	35	33.33333333	31	40	20	13.33333333	12.5	12	11.66666667	10	10
B7FAS4	NaN	10	5	3.333333333	2.5	2	1.666666667	1.428571429	NaN	NaN	NaN	0	0	0	0	0	0	0	NaN	NaN	NaN	10	5	3.333333333	2.5	2	1.666666667	1.428571429	NaN	NaN	NaN	0	0	0	0	0	0	0	NaN	NaN	NaN	0	0	0	0	0	0	0	NaN
B7FAS6	255524233.3	60	35	26.66666667	20	20	18.33333333	18.57142857	16.25	15.55555556	16	10	5	3.333333333	2.5	2	1.666666667	1.428571429	1.25	1.111111111	1	30	20	13.33333333	10	8	6.666666667	5.714285714	6.25	5.555555556	5	30	20	13.33333333	12.5	10	10	10	10	10	9	20	15	13.33333333	10	10	10	10	8.75
B7WN56	NaN	20	10	10	10	10	8.333333333	7.142857143	7.5	6.666666667	7	10	10	6.666666667	5	6	6.666666667	5.714285714	5	4.444444444	4	30	15	13.33333333	12.5	10	10	8.571428571	7.5	7.777777778	8	50	25	23.33333333	20	16	13.33333333	14.28571429	13.75	13.33333333	12	30	20	20	20	18	15	12.85714286	12.5
B7WN63	NaN	30	20	16.66666667	12.5	10	10	10	10	8.888888889	8	10	10	6.666666667	5	4	3.333333333	2.857142857	3.75	3.333333333	3	30	30	20	22.5	20	18.33333333	17.14285714	16.25	14.44444444	13	30	20	16.66666667	15	12	11.66666667	10	10	10	10	40	25	23.33333333	20	16	15	12.85714286	11.25
B7WN68	NaN	20	15	10	10	8	6.666666667	5.714285714	6.25	6.666666667	6	30	15	10	10	8	6.666666667	7.142857143	6.25	5.555555556	6	10	10	6.666666667	7.5	6	5	5.714285714	5	4.444444444	4	30	20	16.66666667	15	16	15	14.28571429	15	14.44444444	13	10	5	3.333333333	2.5	2	1.666666667	1.428571429	1.25
B7WN72	NaN	30	25	20	20	18	16.66666667	15.71428571	13.75	13.33333333	13	20	10	6.666666667	5	6	5	4.285714286	5	4.444444444	4	50	35	26.66666667	25	20	18.33333333	15.71428571	16.25	14.44444444	14	50	35	26.66666667	20	18	20	17.14285714	15	14.44444444	14	20	15	16.66666667	12.5	10	10	10	8.75
B7WN74	NaN	30	25	20	17.5	14	11.66666667	10	8.75	NaN	NaN	10	5	3.333333333	2.5	2	1.666666667	1.428571429	1.25	NaN	NaN	20	10	6.666666667	7.5	6	5	4.285714286	3.75	NaN	NaN	20	10	10	7.5	6	6.666666667	5.714285714	5	NaN	NaN	30	20	13.33333333	10	8	8.333333333	10	8.75
B7WN78	NaN	30	25	20	17.5	14	11.66666667	12.85714286	11.25	12.22222222	11	20	15	13.33333333	10	8	8.333333333	7.142857143	6.25	5.555555556	6	20	10	10	7.5	6	6.666666667	7.142857143	6.25	5.555555556	5	20	15	13.33333333	10	10	10	10	10	10	9	20	15	13.33333333	10	10	10	10	8.75
B7WN88	NaN	30	20	13.33333333	10	10	8.333333333	7.142857143	7.5	7.777777778	7	20	10	6.666666667	5	8	6.666666667	5.714285714	5	4.444444444	4	40	25	16.66666667	20	18	15	12.85714286	15	14.44444444	13	60	40	33.33333333	27.5	26	23.33333333	20	18.75	17.77777778	17	30	15	10	10	8	6.666666667	5.714285714	5
B7WN93	NaN	20	15	16.66666667	15	14	13.33333333	12.85714286	12.5	12.22222222	11	10	5	3.333333333	2.5	4	3.333333333	2.857142857	2.5	2.222222222	2	30	25	20	15	14	13.33333333	12.85714286	11.25	10	10	40	30	23.33333333	20	20	18.33333333	17.14285714	16.25	15.55555556	15	20	15	10	10	8	6.666666667	5.714285714	6.25
B7WN96	NaN	30	20	13.33333333	12.5	10	10	10	8.75	7.777777778	8	30	15	13.33333333	12.5	10	8.333333333	7.142857143	7.5	6.666666667	6	20	15	13.33333333	10	10	8.333333333	7.142857143	6.25	7.777777778	7	20	15	10	10	10	8.333333333	8.571428571	7.5	6.666666667	6	20	20	13.33333333	12.5	10	10	8.571428571	8.75
B7WNA0	NaN	60	40	30	25	22	20	20	20	18.88888889	18	20	15	10	7.5	6	5	5.714285714	6.25	5.555555556	6	40	25	20	17.5	16	15	15.71428571	15	14.44444444	13	40	30	26.66666667	22.5	22	20	18.57142857	18.75	17.77777778	18	30	15	10	10	8	8.333333333	7.142857143	7.5
B7WNA2	NaN	30	15	13.33333333	12.5	12	10	10	10	10	9	30	20	20	17.5	16	15	14.28571429	12.5	13.33333333	12	40	30	20	17.5	14	13.33333333	12.85714286	11.25	10	10	40	30	26.66666667	25	22	20	18.57142857	17.5	15.55555556	15	40	25	20	17.5	16	15	12.85714286	13.75
B7WNA3	NaN	30	20	16.66666667	15	14	13.33333333	12.85714286	12.5	11.11111111	11	40	30	20	20	16	13.33333333	11.42857143	10	8.888888889	8	20	15	10	7.5	6	6.666666667	5.714285714	5	4.444444444	5	20	10	6.666666667	5	4	3.333333333	4.285714286	3.75	3.333333333	3	10	5	3.333333333	2.5	2	1.666666667	1.428571429	1.25
B7WNB1	NaN	60	30	26.66666667	25	22	20	18.57142857	18.75	17.77777778	16	10	10	6.666666667	5	4	5	4.285714286	3.75	3.333333333	3	30	20	13.33333333	12.5	10	8.333333333	8.571428571	8.75	8.888888889	9	50	30	23.33333333	22.5	22	20	17.14285714	16.25	15.55555556	16	30	15	13.33333333	12.5	10	10	10	8.75
B7WNB4	1032297400	20	15	10	7.5	8	8.333333333	7.142857143	6.25	5.555555556	5	30	25	16.66666667	15	12	11.66666667	10	8.75	7.777777778	7	30	25	16.66666667	12.5	12	10	10	8.75	8.888888889	8	40	20	16.66666667	12.5	14	13.33333333	12.85714286	11.25	10	9	30	20	13.33333333	10	8	8.333333333	7.142857143	7.5
B9AH89	NaN	40	25	16.66666667	17.5	14	13.33333333	12.85714286	12.5	12.22222222	11	20	15	10	7.5	6	5	4.285714286	5	4.444444444	4	30	20	13.33333333	12.5	12	10	11.42857143	10	8.888888889	9	40	30	23.33333333	20	18	15	14.28571429	15	13.33333333	13	40	20	20	15	12	13.33333333	11.42857143	11.25
B9WRT7	NaN	20	20	13.33333333	12.5	12	11.66666667	10	8.75	8.888888889	8	10	5	6.666666667	5	4	5	4.285714286	3.75	3.333333333	3	20	10	10	10	8	8.333333333	7.142857143	7.5	6.666666667	6	20	15	10	7.5	8	8.333333333	8.571428571	7.5	6.666666667	6	30	20	16.66666667	15	12	11.66666667	11.42857143	10
B9WRT9	NaN	50	35	26.66666667	25	26	23.33333333	21.42857143	20	18.88888889	18	30	25	20	20	18	16.66666667	15.71428571	15	15.55555556	15	40	25	16.66666667	15	12	13.33333333	12.85714286	12.5	11.11111111	11	80	65	46.66666667	37.5	30	28.33333333	27.14285714	26.25	24.44444444	24	30	20	16.66666667	12.5	12	11.66666667	12.85714286	11.25
B9WRU1	1066932300	60	35	30	25	20	20	18.57142857	16.25	16.66666667	16	10	10	10	7.5	6	5	4.285714286	5	4.444444444	5	60	50	36.66666667	30	24	21.66666667	21.42857143	20	18.88888889	17	90	70	46.66666667	45	42	40	37.14285714	35	33.33333333	32	30	20	13.33333333	12.5	14	11.66666667	10	8.75
B9ZSG9	1706968267	30	20	16.66666667	12.5	12	10	8.571428571	8.75	8.888888889	8	30	25	20	15	14	13.33333333	11.42857143	10	8.888888889	8	40	25	23.33333333	20	16	13.33333333	12.85714286	11.25	10	11	60	45	40	35	34	31.66666667	30	28.75	26.66666667	26	30	15	13.33333333	12.5	10	8.333333333	8.571428571	8.75
B9ZSH4	NaN	20	10	10	7.5	6	6.666666667	5.714285714	5	5.555555556	5	30	25	23.33333333	22.5	20	20	20	18.75	18.88888889	18	30	15	13.33333333	10	8	8.333333333	8.571428571	8.75	7.777777778	7	40	30	26.66666667	22.5	20	18.33333333	15.71428571	13.75	12.22222222	12	30	15	10	7.5	6	5	4.285714286	3.75
C0HKD6	NaN	30	15	13.33333333	12.5	10	11.66666667	10	8.75	10	9	10	5	3.333333333	2.5	2	1.666666667	1.428571429	1.25	1.111111111	1	20	15	10	10	10	10	10	8.75	8.888888889	8	40	30	30	22.5	20	16.66666667	15.71428571	13.75	13.33333333	12	20	15	10	10	12	10	8.571428571	7.5
C0P265	NaN	10	5	3.333333333	2.5	4	3.333333333	2.857142857	2.5	2.222222222	2	20	15	10	7.5	6	5	4.285714286	3.75	3.333333333	3	20	20	13.33333333	12.5	10	8.333333333	8.571428571	7.5	6.666666667	6	20	15	10	7.5	6	5	4.285714286	3.75	4.444444444	5	10	5	3.333333333	2.5	2	1.666666667	1.428571429	1.25
C0P272	NaN	20	15	10	7.5	8	6.666666667	7.142857143	6.25	5.555555556	6	30	20	13.33333333	10	8	6.666666667	7.142857143	6.25	6.666666667	6	40	30	23.33333333	20	18	15	12.85714286	12.5	11.11111111	12	30	20	16.66666667	15	14	13.33333333	12.85714286	11.25	11.11111111	11	30	15	13.33333333	12.5	10	10	8.571428571	8.75
C0P278	3384152400	40	25	20	15	14	11.66666667	11.42857143	11.25	11.11111111	11	20	10	6.666666667	5	4	3.333333333	2.857142857	2.5	2.222222222	3	20	20	16.66666667	12.5	10	8.333333333	7.142857143	7.5	6.666666667	6	40	30	20	17.5	16	16.66666667	14.28571429	15	13.33333333	12	20	10	10	7.5	6	5	4.285714286	5
C0P279	31409100	20	10	6.666666667	7.5	6	6.666666667	5.714285714	6.25	5.555555556	6	10	5	6.666666667	5	4	3.333333333	2.857142857	2.5	2.222222222	2	30	25	16.66666667	15	14	13.33333333	11.42857143	11.25	10	9	40	25	23.33333333	22.5	20	20	18.57142857	16.25	17.77777778	17	30	20	13.33333333	10	8	6.666666667	5.714285714	6.25
C0P285	NaN	20	15	13.33333333	10	8	6.666666667	5.714285714	NaN	NaN	NaN	20	20	16.66666667	15	16	13.33333333	12.85714286	NaN	NaN	NaN	30	20	16.66666667	15	14	11.66666667	10	NaN	NaN	NaN	30	20	20	15	12	10	8.571428571	NaN	NaN	NaN	20	10	6.666666667	5	4	3.333333333	4.285714286	NaN
C0P287	369385233.3	20	15	10	12.5	10	8.333333333	8.571428571	7.5	7.777777778	7	0	0	0	0	0	0	0	0	0	0	30	15	10	10	8	8.333333333	7.142857143	7.5	7.777777778	8	40	30	23.33333333	25	22	21.66666667	18.57142857	16.25	15.55555556	14	30	25	16.66666667	15	12	11.66666667	12.85714286	11.25
C0VXV5	NaN	30	20	16.66666667	17.5	14	15	14.28571429	12.5	13.33333333	12	10	5	3.333333333	2.5	2	1.666666667	1.428571429	1.25	1.111111111	2	30	15	13.33333333	10	8	10	10	8.75	7.777777778	7	40	25	26.66666667	22.5	18	15	14.28571429	12.5	11.11111111	10	20	15	10	10	8	8.333333333	7.142857143	7.5
C0VXV6	1701328933	30	25	20	17.5	14	11.66666667	14.28571429	12.5	12.22222222	13	10	5	3.333333333	2.5	2	1.666666667	1.428571429	1.25	1.111111111	1	30	20	16.66666667	15	14	11.66666667	10	8.75	7.777777778	8	40	25	20	20	20	18.33333333	18.57142857	17.5	16.66666667	17	30	15	13.33333333	12.5	12	10	10	10
C0VXV7	NaN	20	15	10	10	8	8.333333333	8.571428571	7.5	7.777777778	7	20	10	6.666666667	7.5	6	5	4.285714286	3.75	3.333333333	4	20	10	6.666666667	7.5	8	6.666666667	5.714285714	5	4.444444444	5	40	25	20	20	20	18.33333333	18.57142857	16.25	15.55555556	15	30	25	16.66666667	12.5	10	10	10	10
C0VXW0	NaN	30	20	16.66666667	12.5	10	8.333333333	8.571428571	7.5	8.888888889	9	10	5	3.333333333	2.5	2	1.666666667	1.428571429	1.25	1.111111111	1	50	30	23.33333333	17.5	14	13.33333333	12.85714286	12.5	11.11111111	11	40	20	16.66666667	17.5	14	15	12.85714286	13.75	12.22222222	12	20	15	13.33333333	10	10	8.333333333	7.142857143	6.25
C0Z1Y1	NaN	20	10	10	7.5	6	5	4.285714286	3.75	4.444444444	4	20	15	10	10	10	8.333333333	7.142857143	6.25	5.555555556	5	20	15	13.33333333	12.5	12	10	10	10	10	9	30	20	13.33333333	12.5	12	11.66666667	11.42857143	10	10	10	40	30	23.33333333	17.5	18	16.66666667	15.71428571	15
C0Z1Y2	695622333.3	20	15	10	12.5	12	10	10	8.75	8.888888889	8	20	15	10	10	8	6.666666667	5.714285714	5	4.444444444	4	30	20	20	15	16	13.33333333	11.42857143	10	10	11	30	20	20	17.5	16	15	12.85714286	12.5	11.11111111	11	30	15	13.33333333	10	8	6.666666667	5.714285714	5
C0Z1Y4	NaN	50	30	23.33333333	22.5	18	16.66666667	15.71428571	13.75	13.33333333	14	30	20	20	17.5	16	13.33333333	11.42857143	10	8.888888889	8	30	15	13.33333333	12.5	12	10	10	8.75	8.888888889	10	30	20	16.66666667	15	12	11.66666667	10	10	10	10	20	15	13.33333333	10	10	8.333333333	8.571428571	8.75
C0Z1Y5	NaN	30	25	16.66666667	15	14	13.33333333	12.85714286	12.5	11.11111111	10	20	15	13.33333333	10	8	6.666666667	5.714285714	6.25	5.555555556	5	20	15	13.33333333	10	8	6.666666667	7.142857143	6.25	5.555555556	5	40	25	16.66666667	17.5	14	13.33333333	12.85714286	13.75	12.22222222	14	20	15	16.66666667	12.5	10	10	10	10
C0Z1Y6	883449933.3	20	15	10	10	8	6.666666667	7.142857143	6.25	5.555555556	5	10	10	6.666666667	5	4	5	4.285714286	3.75	3.333333333	3	30	25	16.66666667	15	14	11.66666667	11.42857143	10	10	9	30	30	23.33333333	20	16	13.33333333	14.28571429	12.5	11.11111111	10	40	25	20	15	12	11.66666667	11.42857143	12.5
C0Z1Y7	354297033.3	40	30	23.33333333	20	16	15	12.85714286	11.25	11.11111111	10	30	15	10	7.5	6	5	4.285714286	3.75	3.333333333	3	20	15	10	12.5	10	8.333333333	8.571428571	7.5	7.777777778	7	40	30	26.66666667	20	16	13.33333333	12.85714286	12.5	12.22222222	12	50	25	23.33333333	17.5	14	11.66666667	10	8.75
C0Z1Y8	NaN	30	20	13.33333333	12.5	10	8.333333333	8.571428571	7.5	7.777777778	8	10	5	3.333333333	5	4	3.333333333	2.857142857	3.75	3.333333333	3	30	15	13.33333333	12.5	12	11.66666667	11.42857143	11.25	10	10	20	15	10	10	8	10	8.571428571	8.75	7.777777778	7	30	20	13.33333333	17.5	16	13.33333333	12.85714286	13.75
C0Z1Y9	5731568300	40	25	16.66666667	15	16	15	12.85714286	12.5	12.22222222	11	10	10	6.666666667	5	4	3.333333333	4.285714286	3.75	3.333333333	3	30	20	16.66666667	15	12	11.66666667	11.42857143	11.25	11.11111111	10	30	25	20	15	12	10	10	8.75	7.777777778	7	10	10	6.666666667	5	4	3.333333333	2.857142857	2.5
C0Z3L1	NaN	40	30	23.33333333	17.5	18	16.66666667	15.71428571	13.75	13.33333333	13	10	10	10	7.5	6	5	4.285714286	3.75	3.333333333	3	30	20	13.33333333	12.5	10	10	10	8.75	8.888888889	9	50	45	40	30	24	21.66666667	20	17.5	16.66666667	16	40	25	23.33333333	20	16	13.33333333	11.42857143	11.25
C0Z3L5	NaN	40	20	16.66666667	15	14	13.33333333	11.42857143	11.25	11.11111111	11	30	20	16.66666667	15	16	15	14.28571429	13.75	13.33333333	13	40	25	20	17.5	14	11.66666667	11.42857143	11.25	11.11111111	11	40	20	13.33333333	10	12	10	8.571428571	8.75	7.777777778	7	30	25	20	15	14	13.33333333	12.85714286	11.25
C0Z3L6	1193384300	10	5	3.333333333	2.5	2	1.666666667	1.428571429	1.25	1.111111111	1	10	10	6.666666667	5	4	3.333333333	2.857142857	2.5	2.222222222	2	30	20	16.66666667	12.5	12	11.66666667	12.85714286	11.25	10	9	40	25	16.66666667	17.5	14	13.33333333	12.85714286	11.25	11.11111111	10	20	15	13.33333333	10	10	8.333333333	7.142857143	6.25
C0Z3L9	NaN	10	5	3.333333333	2.5	2	NaN	NaN	NaN	NaN	NaN	0	0	0	0	0	NaN	NaN	NaN	NaN	NaN	30	20	13.33333333	12.5	12	NaN	NaN	NaN	NaN	NaN	10	5	3.333333333	2.5	2	NaN	NaN	NaN	NaN	NaN	20	10	6.666666667	5	4	NaN	NaN	NaN
C1P627	NaN	30	20	20	17.5	14	15	14.28571429	12.5	11.11111111	10	20	10	6.666666667	5	6	5	4.285714286	3.75	3.333333333	3	20	15	13.33333333	12.5	12	10	10	8.75	8.888888889	9	30	20	20	17.5	16	15	15.71428571	15	13.33333333	13	20	20	13.33333333	12.5	10	10	10	8.75
C1P629	NaN	40	25	20	17.5	16	15	14.28571429	13.75	13.33333333	14	20	10	6.666666667	5	4	3.333333333	2.857142857	2.5	2.222222222	2	40	25	23.33333333	22.5	18	15	12.85714286	11.25	11.11111111	11	30	20	16.66666667	17.5	16	15	12.85714286	12.5	11.11111111	10	30	15	10	7.5	6	5	4.285714286	5
C1P630	NaN	20	15	13.33333333	10	8	6.666666667	5.714285714	6.25	5.555555556	NaN	10	5	3.333333333	2.5	2	1.666666667	1.428571429	1.25	1.111111111	NaN	10	5	3.333333333	2.5	2	1.666666667	1.428571429	1.25	1.111111111	NaN	10	5	3.333333333	2.5	2	1.666666667	1.428571429	1.25	1.111111111	NaN	30	15	10	10	8	8.333333333	7.142857143	6.25
C1P631	NaN	30	15	13.33333333	10	10	8.333333333	8.571428571	NaN	NaN	NaN	0	0	0	0	0	0	0	NaN	NaN	NaN	20	10	10	7.5	6	5	4.285714286	NaN	NaN	NaN	30	15	10	7.5	6	5	4.285714286	NaN	NaN	NaN	20	10	10	10	8	6.666666667	5.714285714	NaN
C1P632	NaN	20	10	6.666666667	5	4	3.333333333	NaN	NaN	NaN	NaN	0	0	0	0	0	0	NaN	NaN	NaN	NaN	10	5	3.333333333	5	4	3.333333333	NaN	NaN	NaN	NaN	10	5	3.333333333	2.5	2	1.666666667	NaN	NaN	NaN	NaN	30	15	10	7.5	6	5	NaN	NaN
C1P633	NaN	40	25	16.66666667	17.5	16	13.33333333	15.71428571	13.75	12.22222222	12	10	10	6.666666667	5	4	3.333333333	4.285714286	3.75	3.333333333	3	30	20	20	17.5	16	15	14.28571429	13.75	14.44444444	14	30	25	23.33333333	20	18	15	12.85714286	12.5	12.22222222	11	30	20	13.33333333	10	10	8.333333333	7.142857143	7.5
C1P638	NaN	30	20	13.33333333	15	12	10	10	8.75	10	9	20	10	6.666666667	5	4	3.333333333	4.285714286	3.75	3.333333333	4	30	20	16.66666667	15	14	11.66666667	12.85714286	11.25	10	9	30	20	16.66666667	15	14	13.33333333	11.42857143	11.25	11.11111111	10	30	20	16.66666667	15	12	10	10	10
C1P643	NaN	20	20	16.66666667	12.5	12	11.66666667	10	8.75	8.888888889	8	10	5	3.333333333	2.5	4	3.333333333	2.857142857	2.5	2.222222222	2	20	15	10	7.5	8	8.333333333	7.142857143	7.5	6.666666667	7	20	15	13.33333333	12.5	10	8.333333333	8.571428571	8.75	7.777777778	8	30	20	13.33333333	12.5	10	10	8.571428571	7.5
C1P645	NaN	40	25	20	15	12	11.66666667	11.42857143	11.25	11.11111111	11	10	5	6.666666667	5	4	3.333333333	2.857142857	2.5	2.222222222	2	10	10	6.666666667	5	6	5	5.714285714	5	5.555555556	5	40	30	23.33333333	20	18	18.33333333	17.14285714	18.75	16.66666667	16	10	10	6.666666667	5	4	3.333333333	2.857142857	3.75
C1P646	NaN	30	15	10	10	10	8.333333333	8.571428571	NaN	NaN	NaN	30	15	10	7.5	6	5	4.285714286	NaN	NaN	NaN	20	10	10	10	8	8.333333333	7.142857143	NaN	NaN	NaN	20	15	10	7.5	8	8.333333333	7.142857143	NaN	NaN	NaN	30	20	16.66666667	12.5	10	8.333333333	7.142857143	NaN
C1P647	NaN	20	15	13.33333333	12.5	10	8.333333333	7.142857143	6.25	5.555555556	5	30	20	16.66666667	12.5	10	10	8.571428571	7.5	6.666666667	6	20	15	13.33333333	10	10	8.333333333	7.142857143	6.25	5.555555556	5	20	15	10	10	10	8.333333333	8.571428571	8.75	7.777777778	7	30	20	20	15	14	11.66666667	10	8.75
C1P649	NaN	20	20	16.66666667	12.5	12	11.66666667	10	11.25	11.11111111	11	10	5	6.666666667	5	4	5	4.285714286	3.75	3.333333333	3	10	10	10	7.5	6	5	4.285714286	3.75	4.444444444	4	30	15	10	10	8	6.666666667	7.142857143	6.25	6.666666667	6	20	15	10	7.5	8	6.666666667	5.714285714	5
C1P652	NaN	10	5	NaN	NaN	NaN	NaN	NaN	NaN	NaN	NaN	10	5	NaN	NaN	NaN	NaN	NaN	NaN	NaN	NaN	10	5	NaN	NaN	NaN	NaN	NaN	NaN	NaN	NaN	10	10	NaN	NaN	NaN	NaN	NaN	NaN	NaN	NaN	10	5	NaN	NaN	NaN	NaN	NaN	NaN
C1P653	NaN	20	10	6.666666667	7.5	6	NaN	NaN	NaN	NaN	NaN	20	10	6.666666667	5	6	NaN	NaN	NaN	NaN	NaN	20	10	10	7.5	6	NaN	NaN	NaN	NaN	NaN	20	15	10	7.5	6	NaN	NaN	NaN	NaN	NaN	10	10	10	7.5	6	NaN	NaN	NaN
C1P661	NaN	0	0	0	NaN	NaN	NaN	NaN	NaN	NaN	NaN	20	10	10	NaN	NaN	NaN	NaN	NaN	NaN	NaN	10	5	3.333333333	NaN	NaN	NaN	NaN	NaN	NaN	NaN	10	10	6.666666667	NaN	NaN	NaN	NaN	NaN	NaN	NaN	30	20	16.66666667	NaN	NaN	NaN	NaN	NaN
C1P662	NaN	20	10	10	10	8	6.666666667	7.142857143	6.25	5.555555556	6	20	15	13.33333333	10	8	8.333333333	7.142857143	6.25	5.555555556	6	20	15	13.33333333	10	8	8.333333333	7.142857143	6.25	5.555555556	6	20	10	6.666666667	7.5	8	6.666666667	5.714285714	6.25	5.555555556	5	30	20	16.66666667	15	12	10	10	10
C1P663	NaN	20	20	13.33333333	10	10	NaN	NaN	NaN	NaN	NaN	10	5	3.333333333	2.5	2	NaN	NaN	NaN	NaN	NaN	10	5	3.333333333	2.5	2	NaN	NaN	NaN	NaN	NaN	10	5	3.333333333	2.5	2	NaN	NaN	NaN	NaN	NaN	30	20	13.33333333	10	8	NaN	NaN	NaN
C1P664	NaN	20	15	10	10	8	6.666666667	NaN	NaN	NaN	NaN	10	5	3.333333333	5	4	3.333333333	NaN	NaN	NaN	NaN	10	5	6.666666667	5	4	3.333333333	NaN	NaN	NaN	NaN	20	10	6.666666667	5	4	3.333333333	NaN	NaN	NaN	NaN	30	15	10	7.5	6	8.333333333	NaN	NaN
C1P665	NaN	20	10	6.666666667	7.5	6	6.666666667	5.714285714	5	4.444444444	5	20	10	6.666666667	7.5	8	6.666666667	7.142857143	6.25	5.555555556	5	20	10	10	10	8	6.666666667	5.714285714	5	4.444444444	4	20	15	13.33333333	10	8	8.333333333	7.142857143	6.25	5.555555556	5	30	15	13.33333333	12.5	10	11.66666667	10	10
C2BR91	2085842500	20	10	10	7.5	8	8.333333333	7.142857143	7.5	6.666666667	7	10	10	6.666666667	5	4	3.333333333	2.857142857	2.5	2.222222222	2	30	20	13.33333333	12.5	10	8.333333333	8.571428571	7.5	7.777777778	7	20	15	13.33333333	12.5	10	8.333333333	7.142857143	7.5	6.666666667	7	20	10	10	10	8	6.666666667	7.142857143	6.25
C2BR92	NaN	40	25	16.66666667	12.5	12	11.66666667	10	8.75	8.888888889	8	20	20	16.66666667	15	12	10	10	8.75	8.888888889	9	30	20	16.66666667	15	12	11.66666667	11.42857143	12.5	12.22222222	11	10	10	10	7.5	6	5	5.714285714	5	4.444444444	5	50	35	30	22.5	20	21.66666667	18.57142857	17.5
C2BR94	NaN	50	30	20	17.5	16	15	14.28571429	13.75	12.22222222	11	10	5	3.333333333	2.5	2	3.333333333	2.857142857	2.5	2.222222222	2	30	25	16.66666667	15	12	11.66666667	11.42857143	11.25	10	10	40	30	30	27.5	24	23.33333333	21.42857143	20	20	19	30	15	13.33333333	10	10	10	8.571428571	7.5
C2BR97	NaN	40	30	23.33333333	22.5	18	16.66666667	15.71428571	13.75	13.33333333	12	20	10	6.666666667	5	6	5	4.285714286	3.75	3.333333333	3	50	40	30	27.5	24	21.66666667	20	17.5	16.66666667	16	60	40	36.66666667	32.5	30	28.33333333	28.57142857	26.25	24.44444444	23	20	20	13.33333333	10	10	10	8.571428571	7.5
C3JXD8	44220400	40	25	23.33333333	20	22	20	18.57142857	18.75	17.77777778	17	10	10	6.666666667	7.5	6	6.666666667	5.714285714	5	4.444444444	5	40	20	16.66666667	15	14	13.33333333	12.85714286	11.25	12.22222222	11	30	25	20	20	18	18.33333333	15.71428571	15	13.33333333	13	40	25	16.66666667	15	12	11.66666667	10	10
C3JXD9	NaN	10	5	6.666666667	5	6	5	NaN	NaN	NaN	NaN	0	0	0	0	0	0	NaN	NaN	NaN	NaN	30	15	13.33333333	10	8	6.666666667	NaN	NaN	NaN	NaN	10	10	6.666666667	5	4	3.333333333	NaN	NaN	NaN	NaN	20	15	10	10	8	6.666666667	NaN	NaN
C3JXE0	NaN	20	15	10	7.5	6	6.666666667	5.714285714	5	4.444444444	4	30	15	10	7.5	6	6.666666667	5.714285714	5	4.444444444	4	20	15	13.33333333	10	10	8.333333333	7.142857143	6.25	6.666666667	6	20	10	6.666666667	5	4	5	4.285714286	5	4.444444444	4	30	25	16.66666667	15	16	15	14.28571429	13.75
C3JXE4	NaN	20	15	13.33333333	10	10	8.333333333	8.571428571	7.5	6.666666667	7	10	10	10	7.5	6	6.666666667	5.714285714	5	4.444444444	4	30	20	13.33333333	15	12	10	8.571428571	8.75	7.777777778	7	30	15	13.33333333	12.5	10	10	8.571428571	8.75	8.888888889	9	30	20	16.66666667	12.5	10	11.66666667	10	8.75
C3JXE5	NaN	20	15	10	7.5	8	6.666666667	5.714285714	6.25	5.555555556	6	30	25	20	17.5	16	13.33333333	12.85714286	12.5	11.11111111	11	20	15	10	7.5	6	5	4.285714286	5	4.444444444	4	30	25	16.66666667	12.5	12	10	8.571428571	7.5	7.777777778	7	20	20	13.33333333	10	8	6.666666667	5.714285714	5
C3JXE6	NaN	20	15	13.33333333	10	8	8.333333333	7.142857143	6.25	5.555555556	6	20	10	10	10	10	10	8.571428571	7.5	6.666666667	6	20	15	10	10	10	8.333333333	8.571428571	8.75	8.888888889	8	30	20	13.33333333	15	12	10	10	8.75	8.888888889	9	30	20	13.33333333	12.5	12	11.66666667	11.42857143	11.25
C3JXE7	NaN	20	10	10	7.5	6	6.666666667	5.714285714	5	5.555555556	5	40	20	20	15	16	13.33333333	11.42857143	11.25	10	10	10	5	3.333333333	2.5	2	1.666666667	1.428571429	1.25	1.111111111	1	0	0	0	0	0	0	0	0	0	0	30	20	20	15	12	10	8.571428571	7.5
C3JXF1	NaN	20	15	10	10	8	6.666666667	NaN	NaN	NaN	NaN	20	10	6.666666667	5	4	3.333333333	NaN	NaN	NaN	NaN	20	15	13.33333333	10	10	8.333333333	NaN	NaN	NaN	NaN	20	10	6.666666667	5	4	5	NaN	NaN	NaN	NaN	10	10	6.666666667	5	6	5	NaN	NaN
C3PU62	NaN	20	10	6.666666667	5	4	NaN	NaN	NaN	NaN	NaN	0	0	0	0	0	NaN	NaN	NaN	NaN	NaN	20	10	10	7.5	6	NaN	NaN	NaN	NaN	NaN	0	0	0	0	0	NaN	NaN	NaN	NaN	NaN	30	20	16.66666667	17.5	16	NaN	NaN	NaN
C4ALD3	NaN	10	10	10	7.5	8	6.666666667	5.714285714	6.25	5.555555556	5	10	5	3.333333333	2.5	2	1.666666667	1.428571429	1.25	1.111111111	1	20	15	13.33333333	10	10	8.333333333	8.571428571	7.5	7.777777778	8	30	20	20	17.5	16	16.66666667	15.71428571	15	13.33333333	13	20	15	13.33333333	10	8	6.666666667	5.714285714	5
C4ALD7	NaN	10	10	6.666666667	7.5	6	5	4.285714286	NaN	NaN	NaN	30	15	13.33333333	12.5	10	8.333333333	7.142857143	NaN	NaN	NaN	10	5	3.333333333	2.5	2	1.666666667	1.428571429	NaN	NaN	NaN	20	10	10	7.5	8	6.666666667	5.714285714	NaN	NaN	NaN	20	15	10	7.5	6	5	4.285714286	NaN
C4IWZ6	NaN	30	15	10	10	10	10	8.571428571	8.75	7.777777778	7	10	5	3.333333333	2.5	2	3.333333333	2.857142857	2.5	2.222222222	2	20	15	13.33333333	12.5	12	11.66666667	11.42857143	10	8.888888889	8	50	30	20	22.5	20	16.66666667	15.71428571	17.5	16.66666667	15	40	25	16.66666667	12.5	10	10	10	10
C4RVF5	NaN	30	20	13.33333333	12.5	10	8.333333333	8.571428571	8.75	7.777777778	8	20	15	10	10	8	8.333333333	7.142857143	7.5	6.666666667	7	20	15	10	12.5	10	10	8.571428571	7.5	7.777777778	7	30	25	16.66666667	12.5	12	10	8.571428571	7.5	10	9	20	20	16.66666667	15	16	13.33333333	11.42857143	10
C4RVF6	NaN	20	10	6.666666667	7.5	8	6.666666667	5.714285714	5	4.444444444	4	0	0	0	0	0	0	0	0	0	0	30	15	13.33333333	12.5	12	10	8.571428571	7.5	7.777777778	8	20	10	10	7.5	6	8.333333333	7.142857143	6.25	5.555555556	5	20	15	13.33333333	12.5	10	11.66666667	10	10
C5VUJ4	NaN	30	20	20	15	14	13.33333333	12.85714286	11.25	10	10	20	15	10	7.5	6	5	4.285714286	3.75	3.333333333	4	20	10	6.666666667	5	4	3.333333333	2.857142857	2.5	2.222222222	2	30	20	16.66666667	15	12	10	8.571428571	7.5	6.666666667	7	10	5	6.666666667	5	4	3.333333333	4.285714286	3.75
C5VUJ5	NaN	30	20	16.66666667	12.5	10	10	8.571428571	8.75	7.777777778	8	20	10	6.666666667	7.5	6	6.666666667	5.714285714	5	4.444444444	4	30	15	13.33333333	12.5	10	10	10	8.75	7.777777778	9	40	30	20	17.5	16	16.66666667	17.14285714	15	15.55555556	14	30	20	16.66666667	12.5	12	11.66666667	11.42857143	10
C5VUJ6	NaN	40	20	13.33333333	15	14	11.66666667	10	8.75	7.777777778	NaN	20	10	6.666666667	5	4	5	4.285714286	3.75	3.333333333	NaN	10	5	3.333333333	2.5	2	1.666666667	2.857142857	2.5	2.222222222	NaN	20	15	10	7.5	6	6.666666667	5.714285714	5	4.444444444	NaN	40	20	13.33333333	10	10	8.333333333	7.142857143	7.5
C5VUJ7	NaN	10	5	3.333333333	2.5	2	1.666666667	2.857142857	2.5	2.222222222	2	10	5	6.666666667	5	4	3.333333333	2.857142857	2.5	3.333333333	3	10	10	6.666666667	5	6	5	4.285714286	3.75	3.333333333	4	30	15	13.33333333	10	8	6.666666667	5.714285714	5	4.444444444	4	40	30	20	17.5	16	15	14.28571429	13.75
C5VUJ8	NaN	10	5	6.666666667	5	4	3.333333333	2.857142857	2.5	3.333333333	3	0	0	0	0	0	0	0	0	0	0	20	10	10	7.5	6	5	4.285714286	3.75	3.333333333	3	20	10	10	7.5	6	6.666666667	5.714285714	5	5.555555556	5	40	30	23.33333333	20	18	18.33333333	18.57142857	16.25
C5VUJ9	NaN	20	15	13.33333333	12.5	12	10	8.571428571	7.5	6.666666667	6	10	5	6.666666667	5	4	5	4.285714286	3.75	3.333333333	3	10	10	6.666666667	7.5	6	5	4.285714286	5	4.444444444	4	30	20	16.66666667	15	14	11.66666667	10	8.75	8.888888889	9	20	15	10	7.5	8	6.666666667	5.714285714	6.25
C5VUK0	NaN	20	10	13.33333333	10	10	NaN	NaN	NaN	NaN	NaN	10	5	3.333333333	2.5	2	NaN	NaN	NaN	NaN	NaN	10	5	6.666666667	5	4	NaN	NaN	NaN	NaN	NaN	10	10	6.666666667	5	4	NaN	NaN	NaN	NaN	NaN	20	15	10	10	8	NaN	NaN	NaN
C5VUK1	NaN	20	10	6.666666667	5	4	5	5.714285714	5	4.444444444	4	20	10	10	7.5	6	6.666666667	5.714285714	5	4.444444444	4	20	10	10	7.5	8	6.666666667	5.714285714	5	5.555555556	5	50	35	26.66666667	25	20	16.66666667	15.71428571	15	14.44444444	13	20	10	10	7.5	6	6.666666667	7.142857143	6.25
C5VUK3	NaN	10	10	10	7.5	6	NaN	NaN	NaN	NaN	NaN	10	5	3.333333333	2.5	2	NaN	NaN	NaN	NaN	NaN	10	5	3.333333333	2.5	2	NaN	NaN	NaN	NaN	NaN	40	25	20	15	12	NaN	NaN	NaN	NaN	NaN	10	5	3.333333333	2.5	2	NaN	NaN	NaN
C6KRG2	NaN	30	20	16.66666667	12.5	10	10	8.571428571	8.75	7.777777778	8	0	0	0	0	0	0	0	0	0	0	30	20	13.33333333	12.5	12	10	8.571428571	8.75	7.777777778	8	20	15	10	10	10	10	8.571428571	7.5	7.777777778	7	30	25	20	17.5	14	11.66666667	10	10
C6KRG3	NaN	20	20	13.33333333	10	10	10	8.571428571	7.5	6.666666667	NaN	20	10	6.666666667	7.5	6	5	4.285714286	3.75	3.333333333	NaN	20	15	10	10	10	8.333333333	7.142857143	6.25	5.555555556	NaN	50	30	20	15	12	10	8.571428571	8.75	7.777777778	NaN	20	10	6.666666667	7.5	6	5	4.285714286	3.75
C6KRG5	NaN	40	25	20	15	14	13.33333333	12.85714286	11.25	12.22222222	12	20	15	10	10	8	8.333333333	7.142857143	6.25	5.555555556	5	20	15	10	10	10	8.333333333	7.142857143	6.25	6.666666667	6	50	35	26.66666667	22.5	22	18.33333333	17.14285714	15	15.55555556	15	20	15	10	10	10	8.333333333	8.571428571	8.75
C6KRG6	NaN	40	30	23.33333333	17.5	14	13.33333333	14.28571429	13.75	13.33333333	12	20	15	13.33333333	10	10	8.333333333	8.571428571	8.75	7.777777778	9	30	15	13.33333333	10	10	8.333333333	7.142857143	6.25	5.555555556	5	30	20	16.66666667	15	12	10	10	8.75	8.888888889	9	30	20	16.66666667	15	12	11.66666667	11.42857143	11.25
C6KRG7	NaN	30	15	16.66666667	12.5	12	10	11.42857143	11.25	10	9	20	10	6.666666667	5	6	6.666666667	5.714285714	5	4.444444444	4	20	10	10	10	10	8.333333333	8.571428571	7.5	6.666666667	6	40	30	20	20	18	16.66666667	17.14285714	17.5	16.66666667	16	10	5	6.666666667	5	4	3.333333333	2.857142857	2.5
C6KRH4	NaN	50	30	26.66666667	22.5	20	18.33333333	17.14285714	16.25	15.55555556	14	10	5	3.333333333	5	4	3.333333333	2.857142857	2.5	2.222222222	2	40	25	23.33333333	17.5	20	20	18.57142857	17.5	16.66666667	15	40	30	23.33333333	20	18	16.66666667	15.71428571	13.75	13.33333333	13	20	10	10	7.5	6	6.666666667	5.714285714	5
C6KRH9	69585333.33	20	10	6.666666667	7.5	6	5	4.285714286	5	4.444444444	NaN	20	10	6.666666667	5	4	3.333333333	2.857142857	2.5	2.222222222	NaN	30	20	20	17.5	14	13.33333333	11.42857143	10	8.888888889	NaN	40	20	20	20	16	13.33333333	14.28571429	12.5	11.11111111	NaN	30	15	13.33333333	15	12	10	10	8.75
C6KRJ1	1317477100	30	20	13.33333333	10	8	8.333333333	8.571428571	7.5	7.777777778	7	20	10	6.666666667	5	4	3.333333333	2.857142857	2.5	2.222222222	2	30	15	13.33333333	12.5	12	11.66666667	11.42857143	11.25	10	10	50	35	33.33333333	27.5	24	21.66666667	20	20	21.11111111	20	10	5	6.666666667	5	6	5	4.285714286	3.75
C6KRK7	NaN	20	10	10	7.5	6	NaN	NaN	NaN	NaN	NaN	20	10	10	7.5	6	NaN	NaN	NaN	NaN	NaN	10	5	3.333333333	2.5	2	NaN	NaN	NaN	NaN	NaN	0	0	0	0	0	NaN	NaN	NaN	NaN	NaN	30	25	23.33333333	22.5	20	NaN	NaN	NaN
C6KRL0	NaN	0	0	0	0	NaN	NaN	NaN	NaN	NaN	NaN	0	0	0	0	NaN	NaN	NaN	NaN	NaN	NaN	10	5	3.333333333	2.5	NaN	NaN	NaN	NaN	NaN	NaN	20	10	10	7.5	NaN	NaN	NaN	NaN	NaN	NaN	20	15	10	7.5	NaN	NaN	NaN	NaN
C6KRL2	16013500467	20	10	6.666666667	7.5	6	5	4.285714286	3.75	NaN	NaN	10	10	6.666666667	5	4	3.333333333	2.857142857	2.5	NaN	NaN	10	10	6.666666667	7.5	6	5	5.714285714	5	NaN	NaN	40	20	16.66666667	20	16	15	15.71428571	13.75	NaN	NaN	20	15	13.33333333	10	10	8.333333333	7.142857143	7.5
C6KRL3	NaN	20	10	6.666666667	5	6	5	4.285714286	NaN	NaN	NaN	20	10	6.666666667	5	4	3.333333333	2.857142857	NaN	NaN	NaN	10	5	3.333333333	2.5	2	1.666666667	1.428571429	NaN	NaN	NaN	30	25	20	20	16	13.33333333	12.85714286	NaN	NaN	NaN	40	30	23.33333333	17.5	14	11.66666667	10	NaN
C6KRL6	NaN	40	25	20	17.5	16	15	14.28571429	13.75	13.33333333	12	30	25	16.66666667	17.5	14	11.66666667	10	8.75	7.777777778	7	20	15	13.33333333	12.5	10	10	8.571428571	8.75	8.888888889	8	50	40	30	25	22	21.66666667	18.57142857	16.25	16.66666667	16	40	25	20	15	12	10	10	8.75
C6KRM7	NaN	30	20	13.33333333	12.5	12	11.66666667	11.42857143	10	11.11111111	10	10	10	6.666666667	7.5	6	5	4.285714286	5	4.444444444	4	40	25	20	15	12	11.66666667	10	8.75	8.888888889	8	50	40	30	27.5	24	21.66666667	18.57142857	16.25	14.44444444	13	40	25	20	17.5	18	16.66666667	15.71428571	13.75
C6KRM8	NaN	20	20	16.66666667	12.5	10	10	8.571428571	8.75	7.777777778	7	20	15	13.33333333	10	8	8.333333333	7.142857143	6.25	5.555555556	5	20	15	10	10	12	10	8.571428571	7.5	6.666666667	7	30	25	20	17.5	14	13.33333333	12.85714286	13.75	13.33333333	13	20	10	13.33333333	10	8	6.666666667	5.714285714	6.25
C6KRM9	NaN	20	10	10	10	8	8.333333333	7.142857143	6.25	5.555555556	5	10	10	6.666666667	7.5	6	5	4.285714286	5	4.444444444	4	10	5	3.333333333	2.5	2	1.666666667	1.428571429	1.25	1.111111111	1	20	10	6.666666667	5	6	5	4.285714286	3.75	3.333333333	3	40	30	23.33333333	20	20	20	18.57142857	16.25
C6KRN1	NaN	20	15	13.33333333	12.5	10	10	8.571428571	8.75	7.777777778	8	10	5	3.333333333	2.5	2	1.666666667	1.428571429	1.25	1.111111111	1	20	10	10	10	8	6.666666667	7.142857143	6.25	5.555555556	5	30	25	16.66666667	12.5	10	8.333333333	8.571428571	10	8.888888889	9	20	15	10	7.5	8	6.666666667	5.714285714	6.25
C6KRN3	NaN	30	25	16.66666667	15	14	11.66666667	10	10	8.888888889	8	20	15	10	7.5	6	6.666666667	5.714285714	5	4.444444444	4	30	25	16.66666667	15	16	13.33333333	11.42857143	10	11.11111111	10	30	20	13.33333333	12.5	14	11.66666667	11.42857143	10	8.888888889	8	40	20	20	15	14	15	14.28571429	13.75
C6KRN4	NaN	40	25	20	15	12	11.66666667	11.42857143	10	10	11	20	15	13.33333333	12.5	12	10	10	11.25	10	11	30	25	20	17.5	16	13.33333333	12.85714286	12.5	12.22222222	12	30	20	20	15	14	11.66666667	11.42857143	11.25	10	10	20	10	6.666666667	5	4	3.333333333	2.857142857	3.75
C6KRN5	NaN	0	0	0	0	0	NaN	NaN	NaN	NaN	NaN	10	5	3.333333333	2.5	2	NaN	NaN	NaN	NaN	NaN	20	10	10	7.5	6	NaN	NaN	NaN	NaN	NaN	30	25	16.66666667	15	14	NaN	NaN	NaN	NaN	NaN	20	10	6.666666667	5	6	NaN	NaN	NaN
C6KRN7	NaN	0	0	0	0	0	0	0	NaN	NaN	NaN	0	0	0	0	0	0	0	NaN	NaN	NaN	20	10	10	10	10	8.333333333	7.142857143	NaN	NaN	NaN	30	25	23.33333333	20	20	20	18.57142857	NaN	NaN	NaN	0	0	0	0	0	0	0	NaN
C6KRN9	NaN	20	10	10	7.5	8	6.666666667	5.714285714	5	4.444444444	4	10	5	3.333333333	2.5	2	1.666666667	1.428571429	1.25	1.111111111	1	10	10	6.666666667	7.5	6	6.666666667	5.714285714	6.25	5.555555556	5	20	20	16.66666667	12.5	12	10	10	10	10	9	20	10	10	7.5	8	6.666666667	7.142857143	6.25
C6KRP4	NaN	10	5	3.333333333	2.5	2	1.666666667	1.428571429	1.25	1.111111111	1	40	30	26.66666667	22.5	18	15	12.85714286	11.25	10	9	50	35	26.66666667	20	16	13.33333333	11.42857143	11.25	10	10	20	10	10	7.5	6	5	4.285714286	3.75	3.333333333	3	30	20	16.66666667	20	16	15	12.85714286	11.25
C6KRQ1	NaN	30	20	20	17.5	16	15	12.85714286	12.5	12.22222222	11	10	5	3.333333333	2.5	2	1.666666667	1.428571429	1.25	1.111111111	1	20	15	13.33333333	12.5	10	8.333333333	8.571428571	7.5	7.777777778	7	20	15	10	7.5	6	5	5.714285714	5	4.444444444	4	20	15	10	7.5	6	6.666666667	5.714285714	5
C6KRQ2	NaN	20	10	6.666666667	5	4	NaN	NaN	NaN	NaN	NaN	10	5	3.333333333	5	4	NaN	NaN	NaN	NaN	NaN	20	10	6.666666667	5	4	NaN	NaN	NaN	NaN	NaN	20	20	13.33333333	12.5	10	NaN	NaN	NaN	NaN	NaN	20	15	10	10	8	NaN	NaN	NaN
C6S3L3	NaN	10	10	6.666666667	7.5	6	5	4.285714286	NaN	NaN	NaN	0	0	0	0	0	0	0	NaN	NaN	NaN	10	5	3.333333333	2.5	2	1.666666667	1.428571429	NaN	NaN	NaN	10	5	3.333333333	2.5	2	1.666666667	1.428571429	NaN	NaN	NaN	10	10	6.666666667	7.5	6	5	4.285714286	NaN
C6S3L6	NaN	30	15	10	7.5	6	5	4.285714286	NaN	NaN	NaN	20	10	6.666666667	7.5	8	6.666666667	5.714285714	NaN	NaN	NaN	20	20	16.66666667	12.5	10	8.333333333	7.142857143	NaN	NaN	NaN	10	10	6.666666667	5	4	3.333333333	2.857142857	NaN	NaN	NaN	20	10	10	7.5	6	5	5.714285714	NaN
C6S3M1	NaN	20	10	6.666666667	5	4	3.333333333	NaN	NaN	NaN	NaN	0	0	0	0	0	0	NaN	NaN	NaN	NaN	10	10	6.666666667	5	4	3.333333333	NaN	NaN	NaN	NaN	20	15	10	7.5	6	5	NaN	NaN	NaN	NaN	40	30	20	15	14	11.66666667	NaN	NaN
C6S3M2	NaN	10	5	3.333333333	2.5	NaN	NaN	NaN	NaN	NaN	NaN	10	5	3.333333333	2.5	NaN	NaN	NaN	NaN	NaN	NaN	10	10	6.666666667	5	NaN	NaN	NaN	NaN	NaN	NaN	0	0	0	0	NaN	NaN	NaN	NaN	NaN	NaN	20	15	10	7.5	NaN	NaN	NaN	NaN
C7FZS8	NaN	20	15	10	7.5	6	6.666666667	NaN	NaN	NaN	NaN	20	10	6.666666667	5	4	3.333333333	NaN	NaN	NaN	NaN	20	10	10	7.5	8	6.666666667	NaN	NaN	NaN	NaN	30	20	13.33333333	15	12	10	NaN	NaN	NaN	NaN	0	0	0	0	0	0	NaN	NaN
C7FZT0	NaN	30	15	10	10	8	6.666666667	7.142857143	6.25	5.555555556	6	10	5	6.666666667	5	4	3.333333333	2.857142857	2.5	2.222222222	2	50	25	16.66666667	17.5	14	11.66666667	10	8.75	8.888888889	8	30	20	16.66666667	15	14	15	14.28571429	13.75	12.22222222	12	30	25	23.33333333	17.5	14	11.66666667	10	8.75
C7FZT1	NaN	50	35	26.66666667	27.5	24	21.66666667	21.42857143	18.75	20	19	0	0	0	0	0	0	0	0	0	0	20	15	13.33333333	10	8	6.666666667	5.714285714	6.25	5.555555556	5	30	30	26.66666667	27.5	24	25	21.42857143	21.25	18.88888889	17	10	5	3.333333333	2.5	2	1.666666667	1.428571429	1.25
C7FZT2	NaN	20	15	10	10	8	6.666666667	5.714285714	6.25	5.555555556	5	70	50	33.33333333	27.5	22	18.33333333	17.14285714	15	13.33333333	12	20	10	6.666666667	5	6	5	5.714285714	5	4.444444444	4	30	15	13.33333333	10	8	8.333333333	8.571428571	7.5	6.666666667	6	40	25	20	17.5	14	13.33333333	14.28571429	15
C7FZT3	NaN	10	10	10	7.5	6	5	4.285714286	3.75	3.333333333	3	30	15	13.33333333	12.5	10	8.333333333	7.142857143	7.5	7.777777778	8	30	15	10	10	8	6.666666667	7.142857143	6.25	6.666666667	6	50	25	23.33333333	20	16	13.33333333	11.42857143	11.25	11.11111111	10	20	20	16.66666667	15	12	11.66666667	10	10
C7FZT4	NaN	10	5	3.333333333	2.5	NaN	NaN	NaN	NaN	NaN	NaN	0	0	0	0	NaN	NaN	NaN	NaN	NaN	NaN	20	10	6.666666667	5	NaN	NaN	NaN	NaN	NaN	NaN	10	5	3.333333333	2.5	NaN	NaN	NaN	NaN	NaN	NaN	50	30	23.33333333	17.5	NaN	NaN	NaN	NaN
C7FZT5	NaN	30	20	13.33333333	12.5	12	10	11.42857143	NaN	NaN	NaN	10	5	3.333333333	2.5	2	1.666666667	1.428571429	NaN	NaN	NaN	10	5	3.333333333	2.5	2	1.666666667	1.428571429	NaN	NaN	NaN	20	10	6.666666667	5	4	3.333333333	2.857142857	NaN	NaN	NaN	30	20	13.33333333	10	8	6.666666667	5.714285714	NaN
C7FZT7	NaN	30	20	16.66666667	17.5	16	15	14.28571429	13.75	12.22222222	12	10	5	3.333333333	2.5	4	3.333333333	2.857142857	2.5	2.222222222	2	20	10	6.666666667	7.5	6	5	4.285714286	3.75	3.333333333	3	40	20	13.33333333	10	10	8.333333333	7.142857143	6.25	5.555555556	5	30	15	13.33333333	10	10	10	10	8.75
C7FZT9	NaN	20	20	16.66666667	12.5	10	10	8.571428571	7.5	6.666666667	NaN	20	20	13.33333333	10	10	10	8.571428571	7.5	6.666666667	NaN	20	15	10	10	10	8.333333333	7.142857143	6.25	5.555555556	NaN	30	20	13.33333333	17.5	16	13.33333333	11.42857143	10	8.888888889	NaN	20	10	10	10	8	6.666666667	7.142857143	6.25
C7FZU0	NaN	30	20	16.66666667	12.5	12	11.66666667	10	10	10	9	40	20	13.33333333	10	8	6.666666667	5.714285714	5	5.555555556	5	20	15	13.33333333	12.5	10	8.333333333	7.142857143	7.5	6.666666667	6	80	55	36.66666667	30	24	23.33333333	22.85714286	20	17.77777778	17	30	15	16.66666667	12.5	14	13.33333333	12.85714286	12.5
C7FZU5	NaN	60	40	36.66666667	30	26	23.33333333	21.42857143	20	18.88888889	18	10	5	3.333333333	5	4	3.333333333	2.857142857	2.5	2.222222222	2	20	15	13.33333333	10	10	10	8.571428571	8.75	7.777777778	8	30	25	23.33333333	20	16	13.33333333	11.42857143	10	8.888888889	8	20	15	13.33333333	10	10	8.333333333	8.571428571	7.5
C7FZU7	NaN	20	15	10	10	8	8.333333333	8.571428571	7.5	6.666666667	7	30	15	16.66666667	12.5	14	13.33333333	11.42857143	11.25	10	9	20	20	13.33333333	10	10	11.66666667	10	8.75	8.888888889	8	20	15	16.66666667	15	14	13.33333333	12.85714286	12.5	11.11111111	10	10	10	6.666666667	7.5	6	5	4.285714286	3.75
C7FZU9	NaN	30	15	13.33333333	12.5	12	11.66666667	11.42857143	10	10	10	30	15	13.33333333	10	10	8.333333333	8.571428571	7.5	7.777777778	8	30	20	13.33333333	12.5	12	11.66666667	11.42857143	11.25	10	10	20	15	10	12.5	10	10	8.571428571	8.75	7.777777778	8	30	20	16.66666667	15	12	11.66666667	10	11.25
C7FZV0	NaN	20	15	13.33333333	10	10	10	8.571428571	8.75	7.777777778	7	20	10	10	7.5	6	5	4.285714286	5	4.444444444	5	20	20	13.33333333	12.5	12	11.66666667	10	10	10	10	40	30	23.33333333	20	18	18.33333333	15.71428571	15	14.44444444	14	40	20	16.66666667	15	14	11.66666667	11.42857143	11.25
C7GIK1	346771233.3	50	40	26.66666667	20	16	13.33333333	11.42857143	10	8.888888889	9	40	25	16.66666667	12.5	12	10	8.571428571	7.5	6.666666667	6	10	10	6.666666667	5	6	5	4.285714286	3.75	3.333333333	3	20	15	10	10	8	6.666666667	5.714285714	5	4.444444444	4	20	10	6.666666667	5	6	5	4.285714286	3.75
C7GIK6	NaN	20	10	6.666666667	7.5	6	NaN	NaN	NaN	NaN	NaN	0	0	0	0	0	NaN	NaN	NaN	NaN	NaN	0	0	0	0	0	NaN	NaN	NaN	NaN	NaN	20	10	10	7.5	6	NaN	NaN	NaN	NaN	NaN	30	20	16.66666667	15	12	NaN	NaN	NaN
C7GIK9	NaN	20	15	10	10	10	8.333333333	8.571428571	7.5	7.777777778	7	30	15	10	7.5	8	6.666666667	5.714285714	5	5.555555556	5	30	15	13.33333333	10	10	8.333333333	8.571428571	8.75	7.777777778	8	30	20	13.33333333	12.5	12	11.66666667	11.42857143	10	8.888888889	8	30	20	16.66666667	15	14	13.33333333	11.42857143	11.25
C7GIL0	NaN	20	10	13.33333333	10	8	10	8.571428571	7.5	8.888888889	8	10	5	3.333333333	5	4	3.333333333	2.857142857	2.5	3.333333333	3	40	30	23.33333333	20	18	18.33333333	17.14285714	16.25	15.55555556	14	20	15	13.33333333	10	10	10	10	8.75	8.888888889	8	30	25	20	15	14	13.33333333	14.28571429	15
C7GIL1	NaN	30	15	16.66666667	12.5	10	10	8.571428571	8.75	7.777777778	7	20	10	6.666666667	7.5	6	6.666666667	5.714285714	6.25	5.555555556	5	20	15	10	7.5	8	6.666666667	7.142857143	6.25	6.666666667	6	40	25	20	17.5	18	15	15.71428571	13.75	13.33333333	13	20	20	16.66666667	12.5	12	10	10	10
C7IVQ8	242308800	40	20	16.66666667	12.5	14	11.66666667	10	11.25	11.11111111	10	30	15	10	7.5	6	5	4.285714286	3.75	3.333333333	3	40	25	20	17.5	16	13.33333333	14.28571429	13.75	12.22222222	12	50	30	26.66666667	25	26	21.66666667	24.28571429	21.25	21.11111111	20	20	15	13.33333333	10	8	6.666666667	7.142857143	6.25
C7IVQ9	NaN	20	10	10	7.5	8	6.666666667	7.142857143	6.25	6.666666667	7	20	10	6.666666667	5	4	3.333333333	2.857142857	2.5	2.222222222	2	50	35	30	25	28	25	22.85714286	21.25	20	18	40	30	23.33333333	25	24	21.66666667	20	20	18.88888889	18	30	15	10	12.5	10	10	8.571428571	7.5
C7IVR0	NaN	30	20	13.33333333	12.5	10	8.333333333	8.571428571	7.5	6.666666667	6	10	5	3.333333333	2.5	2	1.666666667	1.428571429	1.25	1.111111111	1	10	10	10	10	8	6.666666667	5.714285714	6.25	6.666666667	6	40	30	23.33333333	20	20	20	17.14285714	16.25	17.77777778	18	20	10	6.666666667	5	4	3.333333333	2.857142857	2.5
C7IVR4	NaN	100	75	60	50	48	45	41.42857143	38.75	37.77777778	35	10	10	6.666666667	5	4	3.333333333	4.285714286	3.75	3.333333333	3	30	20	20	17.5	16	13.33333333	14.28571429	12.5	11.11111111	11	60	50	43.33333333	40	34	30	30	28.75	30	29	30	20	13.33333333	12.5	14	11.66666667	11.42857143	10
C7IVR7	NaN	20	10	6.666666667	7.5	6	5	5.714285714	6.25	5.555555556	5	10	5	3.333333333	2.5	2	1.666666667	1.428571429	1.25	1.111111111	1	20	20	13.33333333	12.5	10	8.333333333	7.142857143	6.25	6.666666667	6	30	25	16.66666667	12.5	12	11.66666667	12.85714286	12.5	11.11111111	10	70	45	30	22.5	18	15	12.85714286	12.5
C7IVR8	NaN	20	10	10	7.5	6	6.666666667	5.714285714	5	4.444444444	4	40	20	16.66666667	15	12	10	8.571428571	7.5	6.666666667	6	20	20	13.33333333	10	8	6.666666667	5.714285714	5	4.444444444	4	10	5	6.666666667	5	4	3.333333333	2.857142857	2.5	2.222222222	2	30	20	20	17.5	14	11.66666667	11.42857143	11.25
C7IVS0	NaN	10	10	10	7.5	8	6.666666667	5.714285714	5	4.444444444	4	20	10	6.666666667	5	4	3.333333333	2.857142857	2.5	2.222222222	2	20	15	10	7.5	8	8.333333333	7.142857143	6.25	5.555555556	6	20	15	10	10	8	6.666666667	5.714285714	6.25	6.666666667	7	20	10	10	10	8	6.666666667	5.714285714	6.25
C7IVS1	NaN	30	20	16.66666667	12.5	14	11.66666667	10	8.75	NaN	NaN	30	20	16.66666667	15	16	13.33333333	11.42857143	10	NaN	NaN	20	15	13.33333333	10	8	8.333333333	7.142857143	6.25	NaN	NaN	10	5	3.333333333	5	4	3.333333333	2.857142857	2.5	NaN	NaN	20	15	13.33333333	12.5	10	8.333333333	7.142857143	7.5
C7IVS2	NaN	10	10	6.666666667	5	NaN	NaN	NaN	NaN	NaN	NaN	20	10	10	7.5	NaN	NaN	NaN	NaN	NaN	NaN	0	0	0	0	NaN	NaN	NaN	NaN	NaN	NaN	10	5	3.333333333	2.5	NaN	NaN	NaN	NaN	NaN	NaN	20	15	10	7.5	NaN	NaN	NaN	NaN
C7IVS3	NaN	20	10	13.33333333	10	8	8.333333333	7.142857143	NaN	NaN	NaN	40	20	20	15	14	11.66666667	10	NaN	NaN	NaN	30	15	10	10	8	6.666666667	5.714285714	NaN	NaN	NaN	20	10	10	7.5	6	5	4.285714286	NaN	NaN	NaN	10	10	10	10	10	8.333333333	7.142857143	NaN
C7IVS4	NaN	60	40	30	25	20	18.33333333	18.57142857	18.75	16.66666667	15	30	15	16.66666667	12.5	12	11.66666667	10	10	8.888888889	10	50	40	33.33333333	32.5	32	26.66666667	22.85714286	21.25	18.88888889	20	50	35	30	25	24	23.33333333	21.42857143	20	18.88888889	18	30	15	10	10	10	10	8.571428571	7.5
C8JQN9	NaN	10	5	3.333333333	2.5	2	1.666666667	NaN	NaN	NaN	NaN	0	0	0	0	0	0	NaN	NaN	NaN	NaN	10	5	3.333333333	2.5	2	1.666666667	NaN	NaN	NaN	NaN	20	10	6.666666667	5	8	6.666666667	NaN	NaN	NaN	NaN	10	10	10	7.5	6	5	NaN	NaN
C8JQP1	NaN	30	20	13.33333333	12.5	12	10	10	10	8.888888889	9	10	5	3.333333333	5	4	3.333333333	2.857142857	2.5	2.222222222	3	30	15	13.33333333	12.5	10	10	10	8.75	7.777777778	7	10	5	3.333333333	2.5	2	1.666666667	1.428571429	1.25	1.111111111	1	20	10	6.666666667	5	6	5	4.285714286	3.75
C8JQP2	NaN	10	10	10	10	8	8.333333333	7.142857143	6.25	5.555555556	5	30	20	16.66666667	17.5	16	15	12.85714286	11.25	10	9	10	10	10	7.5	8	6.666666667	7.142857143	6.25	5.555555556	5	10	10	10	7.5	6	6.666666667	5.714285714	5	4.444444444	4	30	20	20	17.5	16	13.33333333	11.42857143	10
C8JQP5	NaN	30	20	13.33333333	12.5	10	8.333333333	8.571428571	8.75	7.777777778	7	20	10	10	7.5	8	6.666666667	5.714285714	5	4.444444444	4	10	10	6.666666667	7.5	6	5	4.285714286	5	4.444444444	4	20	10	10	7.5	8	6.666666667	7.142857143	6.25	6.666666667	6	20	10	10	10	8	6.666666667	7.142857143	7.5
C8JQP6	NaN	10	5	3.333333333	2.5	2	1.666666667	1.428571429	1.25	NaN	NaN	10	10	6.666666667	5	6	5	4.285714286	3.75	NaN	NaN	10	5	6.666666667	5	4	3.333333333	2.857142857	2.5	NaN	NaN	20	10	10	10	8	6.666666667	5.714285714	5	NaN	NaN	30	15	10	7.5	8	6.666666667	5.714285714	5
C8JQP7	NaN	20	10	6.666666667	5	6	5	4.285714286	3.75	3.333333333	3	0	0	0	0	0	0	0	0	0	0	0	0	0	0	0	0	0	0	0	0	20	15	13.33333333	10	10	10	8.571428571	8.75	7.777777778	7	30	30	20	17.5	14	13.33333333	14.28571429	12.5
C8JQQ0	383692000	20	15	13.33333333	10	10	8.333333333	8.571428571	NaN	NaN	NaN	10	5	3.333333333	2.5	2	1.666666667	1.428571429	NaN	NaN	NaN	10	5	3.333333333	2.5	2	1.666666667	1.428571429	NaN	NaN	NaN	30	25	20	20	16	13.33333333	11.42857143	NaN	NaN	NaN	30	20	13.33333333	10	8	6.666666667	5.714285714	NaN
C8JQQ2	NaN	20	15	13.33333333	10	8	6.666666667	5.714285714	5	4.444444444	4	20	10	10	10	8	6.666666667	5.714285714	5	5.555555556	6	20	15	13.33333333	12.5	10	8.333333333	8.571428571	7.5	6.666666667	7	30	20	20	15	12	11.66666667	11.42857143	10	8.888888889	8	30	20	16.66666667	12.5	12	10	10	10
C8JQQ3	NaN	10	10	10	7.5	8	6.666666667	5.714285714	6.25	5.555555556	5	10	5	3.333333333	2.5	2	1.666666667	2.857142857	2.5	2.222222222	2	30	15	13.33333333	12.5	10	8.333333333	7.142857143	7.5	7.777777778	7	30	20	20	15	14	11.66666667	12.85714286	12.5	12.22222222	11	40	25	20	15	12	10	10	8.75
C8JQQ4	NaN	0	0	0	0	0	0	0	0	NaN	NaN	10	5	3.333333333	5	4	3.333333333	2.857142857	2.5	NaN	NaN	20	15	13.33333333	10	12	11.66666667	10	8.75	NaN	NaN	30	15	10	10	8	6.666666667	7.142857143	6.25	NaN	NaN	20	15	10	10	10	8.333333333	7.142857143	6.25
C8JQQ6	NaN	30	20	13.33333333	12.5	12	11.66666667	10	8.75	7.777777778	7	30	20	20	17.5	14	15	14.28571429	12.5	11.11111111	10	20	10	10	7.5	6	6.666666667	5.714285714	5	4.444444444	5	30	20	16.66666667	17.5	16	15	12.85714286	12.5	11.11111111	11	20	15	13.33333333	10	10	8.333333333	7.142857143	7.5
C8JQS0	NaN	40	30	20	15	12	10	8.571428571	7.5	6.666666667	6	40	25	20	17.5	14	11.66666667	11.42857143	10	8.888888889	8	20	15	13.33333333	10	10	10	8.571428571	7.5	6.666666667	6	20	20	13.33333333	10	10	10	10	8.75	8.888888889	8	40	25	20	17.5	16	15	17.14285714	16.25
C8JQS4	NaN	20	15	10	10	8	6.666666667	5.714285714	5	NaN	NaN	20	20	16.66666667	17.5	16	13.33333333	12.85714286	11.25	NaN	NaN	10	10	10	7.5	8	6.666666667	5.714285714	5	NaN	NaN	20	15	10	7.5	6	6.666666667	5.714285714	5	NaN	NaN	40	20	13.33333333	12.5	10	10	10	10
C8JQS5	NaN	10	5	3.333333333	2.5	4	3.333333333	2.857142857	2.5	2.222222222	2	60	40	36.66666667	30	26	21.66666667	18.57142857	16.25	14.44444444	13	20	20	13.33333333	10	8	6.666666667	5.714285714	5	5.555555556	6	20	10	6.666666667	7.5	6	5	4.285714286	3.75	3.333333333	4	20	10	10	10	8	6.666666667	5.714285714	5
C8JQS7	NaN	30	20	16.66666667	12.5	12	10	NaN	NaN	NaN	NaN	10	5	3.333333333	2.5	2	1.666666667	NaN	NaN	NaN	NaN	10	5	3.333333333	2.5	2	1.666666667	NaN	NaN	NaN	NaN	20	10	6.666666667	5	4	3.333333333	NaN	NaN	NaN	NaN	20	15	10	7.5	8	6.666666667	NaN	NaN
C8JQS8	NaN	20	15	13.33333333	12.5	10	10	8.571428571	7.5	7.777777778	7	10	5	3.333333333	2.5	2	1.666666667	1.428571429	1.25	1.111111111	1	30	20	13.33333333	12.5	12	11.66666667	11.42857143	10	10	9	30	20	13.33333333	15	14	11.66666667	11.42857143	10	8.888888889	9	20	10	10	7.5	6	6.666666667	5.714285714	5
C8TDI7	NaN	20	15	10	7.5	6	6.666666667	5.714285714	6.25	5.555555556	6	20	10	10	7.5	6	6.666666667	5.714285714	5	4.444444444	4	30	20	20	17.5	16	16.66666667	14.28571429	13.75	12.22222222	12	30	20	13.33333333	12.5	12	11.66666667	11.42857143	11.25	10	10	30	25	23.33333333	20	18	15	12.85714286	11.25
C9IY21	NaN	50	25	23.33333333	22.5	18	15	14.28571429	12.5	11.11111111	10	10	5	3.333333333	2.5	2	1.666666667	1.428571429	1.25	1.111111111	1	20	10	10	7.5	8	6.666666667	5.714285714	5	4.444444444	5	60	40	26.66666667	22.5	20	18.33333333	17.14285714	16.25	14.44444444	14	10	5	6.666666667	5	4	3.333333333	2.857142857	2.5
C9IY26	NaN	10	10	6.666666667	7.5	8	6.666666667	5.714285714	5	4.444444444	4	20	15	10	7.5	6	5	4.285714286	3.75	4.444444444	4	20	10	10	10	8	6.666666667	5.714285714	5	4.444444444	4	20	15	13.33333333	10	10	8.333333333	8.571428571	7.5	6.666666667	6	50	40	33.33333333	32.5	28	25	21.42857143	21.25
C9IY27	NaN	20	15	10	7.5	6	5	NaN	NaN	NaN	NaN	0	0	0	0	0	0	NaN	NaN	NaN	NaN	10	10	10	7.5	6	5	NaN	NaN	NaN	NaN	10	10	6.666666667	7.5	6	5	NaN	NaN	NaN	NaN	20	15	10	12.5	10	10	NaN	NaN
C9IY28	NaN	10	5	3.333333333	2.5	2	1.666666667	NaN	NaN	NaN	NaN	0	0	0	0	0	0	NaN	NaN	NaN	NaN	30	20	13.33333333	12.5	10	8.333333333	NaN	NaN	NaN	NaN	30	15	10	7.5	6	5	NaN	NaN	NaN	NaN	40	25	16.66666667	15	12	11.66666667	NaN	NaN
C9IY32	NaN	10	10	10	7.5	6	5	NaN	NaN	NaN	NaN	20	10	6.666666667	5	4	3.333333333	NaN	NaN	NaN	NaN	30	20	13.33333333	10	8	6.666666667	NaN	NaN	NaN	NaN	20	10	6.666666667	5	6	5	NaN	NaN	NaN	NaN	20	15	10	7.5	6	5	NaN	NaN
C9IY33	NaN	30	15	13.33333333	10	8	6.666666667	5.714285714	6.25	5.555555556	NaN	10	5	3.333333333	5	4	3.333333333	2.857142857	2.5	2.222222222	NaN	20	10	6.666666667	5	4	3.333333333	2.857142857	2.5	2.222222222	NaN	60	45	30	22.5	18	15	12.85714286	11.25	10	NaN	10	5	3.333333333	2.5	2	1.666666667	1.428571429	1.25
C9IY38	NaN	20	10	6.666666667	5	6	6.666666667	5.714285714	NaN	NaN	NaN	0	0	0	0	0	0	0	NaN	NaN	NaN	40	20	20	15	12	10	10	NaN	NaN	NaN	20	15	10	7.5	6	5	4.285714286	NaN	NaN	NaN	20	10	10	10	8	6.666666667	5.714285714	NaN
D0FK02	99654366.67	80	40	26.66666667	20	16	18.33333333	15.71428571	15	15.55555556	14	30	15	10	7.5	6	5	4.285714286	3.75	3.333333333	3	20	15	13.33333333	10	10	10	10	10	8.888888889	9	30	20	13.33333333	12.5	12	11.66666667	10	10	8.888888889	8	20	10	13.33333333	10	8	6.666666667	5.714285714	5
D0FY26	NaN	40	25	20	17.5	16	15	12.85714286	12.5	12.22222222	11	40	20	13.33333333	12.5	10	10	8.571428571	8.75	7.777777778	7	60	35	23.33333333	20	18	15	12.85714286	12.5	11.11111111	10	40	20	16.66666667	15	12	10	8.571428571	7.5	6.666666667	6	30	20	16.66666667	17.5	16	15	12.85714286	11.25
D0FY27	NaN	20	15	13.33333333	12.5	NaN	NaN	NaN	NaN	NaN	NaN	10	5	3.333333333	2.5	NaN	NaN	NaN	NaN	NaN	NaN	0	0	0	0	NaN	NaN	NaN	NaN	NaN	NaN	20	10	6.666666667	7.5	NaN	NaN	NaN	NaN	NaN	NaN	20	10	10	7.5	NaN	NaN	NaN	NaN
D0FY29	NaN	30	20	16.66666667	12.5	12	11.66666667	11.42857143	10	10	11	20	10	6.666666667	7.5	6	5	5.714285714	6.25	5.555555556	5	30	15	13.33333333	10	8	6.666666667	7.142857143	6.25	6.666666667	6	20	15	10	7.5	8	8.333333333	7.142857143	6.25	5.555555556	5	20	15	10	7.5	6	5	4.285714286	5
D0FY30	NaN	30	25	23.33333333	NaN	NaN	NaN	NaN	NaN	NaN	NaN	0	0	0	NaN	NaN	NaN	NaN	NaN	NaN	NaN	10	5	3.333333333	NaN	NaN	NaN	NaN	NaN	NaN	NaN	10	5	3.333333333	NaN	NaN	NaN	NaN	NaN	NaN	NaN	0	0	0	NaN	NaN	NaN	NaN	NaN
D0G909	NaN	20	15	13.33333333	10	8	8.333333333	7.142857143	6.25	5.555555556	5	10	10	6.666666667	5	4	5	4.285714286	3.75	3.333333333	3	30	25	16.66666667	15	14	13.33333333	11.42857143	11.25	10	11	30	15	13.33333333	10	12	10	10	8.75	8.888888889	9	30	30	23.33333333	22.5	20	16.66666667	17.14285714	15
D0G911	NaN	30	20	16.66666667	15	14	13.33333333	11.42857143	10	11.11111111	10	10	5	3.333333333	2.5	2	3.333333333	2.857142857	2.5	2.222222222	2	20	15	13.33333333	12.5	12	10	10	8.75	8.888888889	8	20	10	10	7.5	8	8.333333333	8.571428571	7.5	7.777777778	7	30	15	16.66666667	12.5	12	10	10	10
D0G912	NaN	30	25	16.66666667	15	14	11.66666667	11.42857143	10	10	10	10	5	3.333333333	2.5	2	1.666666667	1.428571429	1.25	1.111111111	1	40	25	20	17.5	16	13.33333333	11.42857143	10	8.888888889	8	50	40	40	40	36	33.33333333	31.42857143	28.75	26.66666667	25	10	5	6.666666667	5	4	3.333333333	2.857142857	2.5
D0G915	NaN	30	20	16.66666667	17.5	16	13.33333333	12.85714286	12.5	11.11111111	11	10	5	3.333333333	2.5	2	1.666666667	1.428571429	1.25	1.111111111	1	20	15	13.33333333	10	10	8.333333333	7.142857143	7.5	6.666666667	7	50	35	23.33333333	20	18	18.33333333	18.57142857	16.25	15.55555556	15	20	20	13.33333333	12.5	10	8.333333333	10	10
D0G917	NaN	10	5	3.333333333	2.5	NaN	NaN	NaN	NaN	NaN	NaN	10	5	3.333333333	2.5	NaN	NaN	NaN	NaN	NaN	NaN	20	10	6.666666667	5	NaN	NaN	NaN	NaN	NaN	NaN	10	5	3.333333333	2.5	NaN	NaN	NaN	NaN	NaN	NaN	20	15	13.33333333	10	NaN	NaN	NaN	NaN
D0IMZ0	NaN	30	15	13.33333333	12.5	12	11.66666667	10	8.75	NaN	NaN	10	10	6.666666667	5	4	3.333333333	4.285714286	3.75	NaN	NaN	10	5	3.333333333	2.5	2	1.666666667	1.428571429	1.25	NaN	NaN	20	10	6.666666667	7.5	8	6.666666667	5.714285714	5	NaN	NaN	30	20	16.66666667	15	16	13.33333333	11.42857143	10
D0IMZ1	NaN	40	30	23.33333333	20	16	18.33333333	15.71428571	13.75	13.33333333	12	30	15	10	10	8	6.666666667	5.714285714	5	5.555555556	5	40	30	23.33333333	17.5	18	16.66666667	17.14285714	16.25	15.55555556	15	50	35	26.66666667	22.5	18	15	12.85714286	11.25	12.22222222	12	40	30	30	25	20	20	18.57142857	17.5
D0IMZ2	NaN	40	25	16.66666667	17.5	14	11.66666667	10	10	10	10	40	20	13.33333333	10	10	8.333333333	7.142857143	6.25	6.666666667	6	40	30	26.66666667	25	24	21.66666667	20	17.5	17.77777778	16	70	45	33.33333333	27.5	28	26.66666667	24.28571429	25	23.33333333	23	30	25	20	15	18	15	12.85714286	12.5
D0IN07	NaN	20	15	10	7.5	8	8.333333333	7.142857143	7.5	6.666666667	7	20	15	10	7.5	6	5	4.285714286	5	4.444444444	4	30	20	16.66666667	12.5	12	10	10	8.75	8.888888889	9	50	35	26.66666667	22.5	20	20	17.14285714	16.25	16.66666667	16	30	20	20	15	12	11.66666667	10	8.75
D0PV95	NaN	60	35	26.66666667	22.5	18	15	12.85714286	11.25	10	10	10	5	6.666666667	5	4	5	4.285714286	3.75	3.333333333	3	40	25	23.33333333	17.5	16	15	14.28571429	13.75	13.33333333	14	30	20	20	17.5	18	16.66666667	14.28571429	13.75	13.33333333	12	20	15	13.33333333	10	10	8.333333333	7.142857143	6.25
D0VWL6	NaN	50	45	33.33333333	25	22	18.33333333	18.57142857	16.25	17.77777778	17	20	10	10	7.5	6	6.666666667	5.714285714	6.25	5.555555556	5	40	25	20	20	18	16.66666667	14.28571429	13.75	13.33333333	12	50	45	36.66666667	27.5	24	20	20	17.5	17.77777778	16	30	20	13.33333333	10	10	8.333333333	8.571428571	7.5
D0VWL9	NaN	20	10	6.666666667	5	NaN	NaN	NaN	NaN	NaN	NaN	10	5	3.333333333	2.5	NaN	NaN	NaN	NaN	NaN	NaN	10	5	3.333333333	2.5	NaN	NaN	NaN	NaN	NaN	NaN	0	0	0	0	NaN	NaN	NaN	NaN	NaN	NaN	30	25	16.66666667	15	NaN	NaN	NaN	NaN
D0VWM3	NaN	30	20	16.66666667	15	14	11.66666667	10	8.75	7.777777778	7	20	10	10	10	8	6.666666667	5.714285714	5	4.444444444	4	20	10	6.666666667	5	6	5	5.714285714	5	4.444444444	4	40	20	20	15	14	13.33333333	11.42857143	11.25	10	9	30	20	20	17.5	14	13.33333333	14.28571429	12.5
D0VWM4	NaN	20	15	13.33333333	10	8	8.333333333	8.571428571	7.5	7.777777778	8	10	5	6.666666667	5	4	3.333333333	2.857142857	2.5	2.222222222	2	20	15	16.66666667	15	12	11.66666667	11.42857143	10	10	9	40	25	16.66666667	15	12	11.66666667	11.42857143	10	8.888888889	8	20	15	13.33333333	12.5	12	11.66666667	11.42857143	11.25
D0VWM8	NaN	40	25	20	17.5	18	16.66666667	15.71428571	13.75	12.22222222	12	10	10	6.666666667	5	4	5	4.285714286	3.75	3.333333333	3	60	30	26.66666667	25	22	18.33333333	17.14285714	16.25	14.44444444	14	40	25	23.33333333	20	20	18.33333333	15.71428571	13.75	12.22222222	11	30	20	16.66666667	15	12	10	8.571428571	7.5
D0VWN1	NaN	20	15	13.33333333	10	10	10	8.571428571	7.5	7.777777778	8	30	15	13.33333333	10	8	6.666666667	5.714285714	5	4.444444444	4	20	15	10	7.5	6	5	4.285714286	3.75	4.444444444	4	20	15	10	10	8	6.666666667	5.714285714	6.25	6.666666667	6	30	15	10	7.5	6	6.666666667	5.714285714	5
D0VWN4	NaN	20	15	13.33333333	10	8	6.666666667	8.571428571	7.5	6.666666667	6	30	15	13.33333333	12.5	12	11.66666667	11.42857143	10	10	9	30	15	13.33333333	10	8	6.666666667	5.714285714	5	4.444444444	4	20	15	13.33333333	10	8	10	8.571428571	7.5	6.666666667	6	20	15	13.33333333	12.5	10	10	8.571428571	7.5
D0VWN5	NaN	40	30	26.66666667	25	22	18.33333333	17.14285714	15	13.33333333	12	10	10	6.666666667	7.5	6	5	5.714285714	5	4.444444444	4	40	25	16.66666667	15	14	13.33333333	11.42857143	11.25	10	10	40	25	16.66666667	15	12	10	10	8.75	7.777777778	8	20	20	13.33333333	10	8	6.666666667	5.714285714	5
D0VWN6	NaN	40	35	26.66666667	22.5	18	15	12.85714286	11.25	10	9	0	0	0	0	0	0	0	0	0	0	40	25	16.66666667	12.5	10	8.333333333	7.142857143	6.25	5.555555556	5	10	5	3.333333333	2.5	2	1.666666667	1.428571429	1.25	1.111111111	1	20	10	10	10	8	6.666666667	7.142857143	6.25
D0VWN7	NaN	30	20	13.33333333	12.5	10	8.333333333	NaN	NaN	NaN	NaN	50	35	33.33333333	25	20	16.66666667	NaN	NaN	NaN	NaN	10	5	3.333333333	2.5	4	3.333333333	NaN	NaN	NaN	NaN	20	10	10	10	8	8.333333333	NaN	NaN	NaN	NaN	20	10	10	10	8	6.666666667	NaN	NaN
D0VWN9	NaN	10	10	6.666666667	5	6	5	NaN	NaN	NaN	NaN	20	10	6.666666667	5	4	3.333333333	NaN	NaN	NaN	NaN	30	20	16.66666667	12.5	10	8.333333333	NaN	NaN	NaN	NaN	10	10	10	7.5	8	6.666666667	NaN	NaN	NaN	NaN	30	20	16.66666667	12.5	12	10	NaN	NaN
D0VWP3	NaN	20	20	16.66666667	12.5	10	8.333333333	8.571428571	7.5	NaN	NaN	10	5	3.333333333	2.5	2	1.666666667	1.428571429	1.25	NaN	NaN	30	20	13.33333333	12.5	10	13.33333333	11.42857143	11.25	NaN	NaN	30	25	20	15	12	13.33333333	12.85714286	11.25	NaN	NaN	30	20	13.33333333	10	12	10	8.571428571	8.75
D0VWP4	NaN	30	20	16.66666667	17.5	14	13.33333333	11.42857143	10	8.888888889	9	20	15	13.33333333	10	8	6.666666667	5.714285714	5	4.444444444	4	10	10	6.666666667	5	4	3.333333333	2.857142857	2.5	2.222222222	2	10	10	6.666666667	5	4	3.333333333	2.857142857	2.5	2.222222222	3	30	15	13.33333333	10	10	10	8.571428571	8.75
D0VWP5	NaN	20	15	13.33333333	12.5	10	8.333333333	7.142857143	7.5	6.666666667	7	20	15	13.33333333	10	8	8.333333333	7.142857143	6.25	5.555555556	6	20	10	10	7.5	6	5	4.285714286	3.75	4.444444444	4	30	15	10	10	10	8.333333333	7.142857143	7.5	6.666666667	6	30	20	16.66666667	15	12	10	10	8.75
D0VWP6	NaN	20	10	6.666666667	10	8	6.666666667	5.714285714	6.25	NaN	NaN	0	0	0	0	0	0	0	0	NaN	NaN	10	5	3.333333333	2.5	2	1.666666667	1.428571429	1.25	NaN	NaN	20	10	6.666666667	5	8	6.666666667	5.714285714	5	NaN	NaN	20	20	13.33333333	12.5	12	11.66666667	10	10
D0Z5M9	NaN	30	20	16.66666667	15	16	15	12.85714286	12.5	12.22222222	11	20	10	6.666666667	5	4	3.333333333	4.285714286	3.75	3.333333333	3	30	20	16.66666667	17.5	16	15	14.28571429	12.5	11.11111111	10	30	25	23.33333333	20	18	18.33333333	17.14285714	17.5	16.66666667	15	20	15	13.33333333	12.5	10	10	8.571428571	7.5
D0Z5N0	NaN	30	20	16.66666667	12.5	10	8.333333333	7.142857143	6.25	NaN	NaN	20	10	6.666666667	5	4	3.333333333	2.857142857	2.5	NaN	NaN	10	5	3.333333333	5	4	3.333333333	2.857142857	2.5	NaN	NaN	20	10	6.666666667	7.5	6	5	4.285714286	3.75	NaN	NaN	30	20	16.66666667	12.5	10	8.333333333	7.142857143	7.5
D0Z5N1	NaN	50	30	23.33333333	20	18	18.33333333	17.14285714	15	15.55555556	14	10	10	6.666666667	7.5	6	5	4.285714286	3.75	3.333333333	3	20	10	10	7.5	8	6.666666667	5.714285714	5	5.555555556	5	30	20	20	20	18	16.66666667	15.71428571	13.75	12.22222222	12	40	30	20	17.5	14	11.66666667	10	10
D0Z5N3	NaN	20	15	10	10	10	8.333333333	7.142857143	7.5	7.777777778	NaN	30	30	20	15	12	10	8.571428571	7.5	7.777777778	NaN	10	10	10	7.5	6	5	4.285714286	3.75	3.333333333	NaN	30	15	10	10	8	6.666666667	5.714285714	5	4.444444444	NaN	20	10	10	7.5	6	5	4.285714286	5
D0Z5N4	NaN	40	25	20	17.5	16	13.33333333	12.85714286	12.5	12.22222222	12	40	20	16.66666667	12.5	10	10	8.571428571	7.5	6.666666667	6	60	40	40	37.5	30	28.33333333	25.71428571	23.75	21.11111111	20	60	45	36.66666667	30	28	25	25.71428571	23.75	23.33333333	21	30	20	13.33333333	12.5	10	8.333333333	10	8.75
D0Z5N5	NaN	30	15	13.33333333	12.5	10	10	8.571428571	7.5	6.666666667	7	30	20	13.33333333	10	10	11.66666667	10	8.75	8.888888889	9	30	25	16.66666667	17.5	14	15	12.85714286	12.5	11.11111111	10	30	25	16.66666667	17.5	16	13.33333333	14.28571429	13.75	13.33333333	13	40	25	23.33333333	17.5	16	16.66666667	17.14285714	16.25
D0Z5P0	1921493767	60	35	26.66666667	20	18	15	15.71428571	15	13.33333333	13	20	10	6.666666667	5	4	5	4.285714286	3.75	3.333333333	4	50	25	20	15	16	13.33333333	12.85714286	13.75	12.22222222	11	50	40	33.33333333	32.5	32	30	28.57142857	27.5	27.77777778	27	30	20	16.66666667	15	14	11.66666667	10	11.25
D0Z5P1	NaN	10	10	6.666666667	7.5	6	6.666666667	5.714285714	NaN	NaN	NaN	20	10	6.666666667	5	4	3.333333333	2.857142857	NaN	NaN	NaN	10	5	3.333333333	2.5	2	1.666666667	1.428571429	NaN	NaN	NaN	10	10	10	7.5	6	5	4.285714286	NaN	NaN	NaN	20	10	6.666666667	7.5	6	5	4.285714286	NaN
D1MN57	NaN	20	15	10	7.5	8	6.666666667	NaN	NaN	NaN	NaN	20	10	6.666666667	10	8	6.666666667	NaN	NaN	NaN	NaN	20	10	10	7.5	6	5	NaN	NaN	NaN	NaN	30	15	13.33333333	10	8	6.666666667	NaN	NaN	NaN	NaN	0	0	0	0	0	0	NaN	NaN
D1MN59	NaN	20	10	6.666666667	5	NaN	NaN	NaN	NaN	NaN	NaN	30	20	13.33333333	10	NaN	NaN	NaN	NaN	NaN	NaN	10	5	3.333333333	2.5	NaN	NaN	NaN	NaN	NaN	NaN	20	15	13.33333333	10	NaN	NaN	NaN	NaN	NaN	NaN	10	10	6.666666667	5	NaN	NaN	NaN	NaN
D1MN67	NaN	30	15	10	10	10	10	8.571428571	7.5	6.666666667	8	10	5	3.333333333	2.5	2	1.666666667	1.428571429	2.5	2.222222222	2	20	10	10	7.5	8	6.666666667	5.714285714	6.25	5.555555556	5	20	20	16.66666667	15	14	11.66666667	10	8.75	7.777777778	8	30	20	16.66666667	15	14	13.33333333	12.85714286	12.5
D1MN71	NaN	20	15	10	10	10	8.333333333	7.142857143	6.25	NaN	NaN	30	15	10	7.5	6	5	4.285714286	6.25	NaN	NaN	20	10	6.666666667	5	6	5	4.285714286	3.75	NaN	NaN	30	15	10	10	10	8.333333333	7.142857143	6.25	NaN	NaN	20	20	13.33333333	12.5	10	11.66666667	11.42857143	10
D1MN72	NaN	10	5	3.333333333	2.5	2	1.666666667	2.857142857	2.5	2.222222222	2	0	0	0	0	0	0	0	0	0	0	20	10	6.666666667	5	4	3.333333333	2.857142857	2.5	2.222222222	2	10	5	3.333333333	2.5	2	1.666666667	1.428571429	1.25	1.111111111	1	10	5	3.333333333	5	4	3.333333333	2.857142857	2.5
D1MN73	NaN	20	15	10	7.5	6	5	4.285714286	3.75	3.333333333	3	0	0	0	0	0	0	0	0	0	0	0	0	0	0	0	0	0	0	0	0	20	10	6.666666667	5	4	3.333333333	4.285714286	3.75	3.333333333	3	10	5	6.666666667	5	4	5	4.285714286	3.75
D1MN74	NaN	30	15	13.33333333	12.5	12	10	10	10	10	9	40	20	16.66666667	12.5	10	8.333333333	8.571428571	7.5	7.777777778	7	30	25	20	17.5	14	11.66666667	11.42857143	10	10	10	60	35	26.66666667	20	16	15	15.71428571	13.75	12.22222222	12	30	15	13.33333333	10	10	8.333333333	7.142857143	6.25
D1MN75	NaN	50	25	23.33333333	17.5	18	16.66666667	17.14285714	16.25	15.55555556	15	20	10	6.666666667	7.5	6	6.666666667	5.714285714	5	4.444444444	5	40	20	13.33333333	10	8	8.333333333	7.142857143	6.25	5.555555556	5	20	10	10	10	8	6.666666667	8.571428571	7.5	6.666666667	6	30	30	23.33333333	22.5	18	16.66666667	15.71428571	13.75
D1MN76	NaN	10	5	3.333333333	2.5	2	1.666666667	NaN	NaN	NaN	NaN	0	0	0	0	0	0	NaN	NaN	NaN	NaN	20	10	6.666666667	7.5	6	5	NaN	NaN	NaN	NaN	30	30	23.33333333	20	16	13.33333333	NaN	NaN	NaN	NaN	20	10	6.666666667	5	4	3.333333333	NaN	NaN
D1MN80	NaN	50	30	23.33333333	17.5	18	16.66666667	17.14285714	16.25	15.55555556	15	10	5	6.666666667	5	4	5	4.285714286	3.75	3.333333333	3	20	15	13.33333333	10	8	6.666666667	7.142857143	7.5	6.666666667	7	30	20	16.66666667	12.5	14	13.33333333	12.85714286	11.25	12.22222222	11	20	15	13.33333333	10	8	8.333333333	8.571428571	7.5
D1MN81	NaN	10	5	3.333333333	2.5	2	3.333333333	2.857142857	2.5	2.222222222	2	20	15	10	7.5	8	6.666666667	5.714285714	5	4.444444444	4	20	15	13.33333333	10	10	8.333333333	7.142857143	6.25	6.666666667	6	20	15	10	12.5	10	10	8.571428571	7.5	6.666666667	6	20	15	13.33333333	10	10	10	8.571428571	8.75
D1MN84	NaN	20	15	13.33333333	10	10	10	8.571428571	7.5	7.777777778	8	30	20	13.33333333	12.5	10	8.333333333	7.142857143	6.25	5.555555556	6	30	30	20	15	12	10	10	10	8.888888889	9	40	25	23.33333333	17.5	16	15	12.85714286	13.75	13.33333333	12	20	20	16.66666667	12.5	10	10	10	10
D1P8J4	NaN	20	10	10	7.5	6	5	4.285714286	5	4.444444444	4	20	15	13.33333333	12.5	10	10	8.571428571	8.75	8.888888889	9	30	20	16.66666667	15	12	10	11.42857143	10	8.888888889	9	40	20	16.66666667	15	14	13.33333333	12.85714286	12.5	12.22222222	13	40	25	20	15	12	11.66666667	10	10
D1YSH1	NaN	30	15	13.33333333	15	12	10	8.571428571	8.75	7.777777778	8	30	15	13.33333333	10	8	6.666666667	5.714285714	5	5.555555556	5	10	10	10	7.5	6	5	4.285714286	3.75	3.333333333	4	30	15	10	7.5	8	6.666666667	5.714285714	5	5.555555556	5	30	20	13.33333333	12.5	12	10	10	10
D1YSH2	NaN	10	10	6.666666667	5	6	5	4.285714286	3.75	3.333333333	NaN	10	5	3.333333333	5	4	3.333333333	2.857142857	2.5	2.222222222	NaN	50	35	30	27.5	24	20	17.14285714	15	14.44444444	NaN	20	10	10	7.5	6	5	4.285714286	3.75	3.333333333	NaN	30	15	10	7.5	6	5	4.285714286	3.75
D1YSH3	NaN	20	10	6.666666667	7.5	6	5	5.714285714	6.25	5.555555556	5	30	15	16.66666667	15	12	10	10	10	8.888888889	8	30	15	10	10	8	8.333333333	7.142857143	6.25	5.555555556	5	20	15	13.33333333	12.5	12	10	8.571428571	8.75	7.777777778	7	50	30	26.66666667	20	16	13.33333333	14.28571429	12.5
D1YSH4	NaN	10	5	3.333333333	2.5	NaN	NaN	NaN	NaN	NaN	NaN	30	20	16.66666667	12.5	NaN	NaN	NaN	NaN	NaN	NaN	0	0	0	0	NaN	NaN	NaN	NaN	NaN	NaN	10	5	3.333333333	2.5	NaN	NaN	NaN	NaN	NaN	NaN	30	15	13.33333333	12.5	NaN	NaN	NaN	NaN
D1YSH7	NaN	10	5	3.333333333	2.5	NaN	NaN	NaN	NaN	NaN	NaN	10	10	6.666666667	5	NaN	NaN	NaN	NaN	NaN	NaN	10	5	3.333333333	2.5	NaN	NaN	NaN	NaN	NaN	NaN	0	0	0	0	NaN	NaN	NaN	NaN	NaN	NaN	20	10	6.666666667	5	NaN	NaN	NaN	NaN
D1YSI0	NaN	20	10	10	7.5	6	6.666666667	5.714285714	5	4.444444444	5	20	10	6.666666667	5	4	3.333333333	2.857142857	2.5	2.222222222	2	20	10	6.666666667	5	6	5	5.714285714	5	4.444444444	5	30	30	23.33333333	20	20	18.33333333	18.57142857	17.5	16.66666667	16	10	10	6.666666667	5	6	5	4.285714286	3.75
D2KT80	NaN	30	15	10	10	10	8.333333333	7.142857143	7.5	6.666666667	6	30	15	13.33333333	10	12	11.66666667	10	8.75	7.777777778	7	30	15	13.33333333	12.5	10	8.333333333	7.142857143	7.5	6.666666667	6	40	20	13.33333333	10	12	10	8.571428571	7.5	6.666666667	6	40	30	23.33333333	20	18	15	12.85714286	11.25
D2N112	NaN	20	15	13.33333333	12.5	12	10	8.571428571	10	8.888888889	9	20	15	10	7.5	10	8.333333333	7.142857143	6.25	5.555555556	6	30	20	20	17.5	18	15	14.28571429	13.75	13.33333333	14	30	20	13.33333333	12.5	10	8.333333333	7.142857143	8.75	7.777777778	8	20	10	10	10	10	8.333333333	7.142857143	7.5
D2N114	NaN	20	10	6.666666667	5	4	3.333333333	4.285714286	3.75	3.333333333	NaN	0	0	0	0	0	0	0	0	0	NaN	0	0	0	0	0	0	0	0	0	NaN	20	15	13.33333333	10	8	6.666666667	5.714285714	5	4.444444444	NaN	20	15	13.33333333	12.5	12	13.33333333	11.42857143	10
D2Y8W2	NaN	40	25	20	17.5	14	13.33333333	11.42857143	10	10	9	10	10	6.666666667	5	4	5	4.285714286	3.75	3.333333333	3	40	25	16.66666667	15	12	11.66666667	11.42857143	11.25	10	9	40	25	16.66666667	15	14	13.33333333	12.85714286	12.5	12.22222222	11	30	15	16.66666667	15	12	11.66666667	10	10
D2Y8W3	NaN	10	5	6.666666667	5	4	5	4.285714286	3.75	4.444444444	4	20	20	13.33333333	10	12	10	10	8.75	7.777777778	9	30	15	10	10	10	8.333333333	7.142857143	7.5	7.777777778	8	30	20	16.66666667	15	14	13.33333333	12.85714286	12.5	12.22222222	11	30	25	20	17.5	16	15	14.28571429	15
D2Y8W4	NaN	0	0	0	0	NaN	NaN	NaN	NaN	NaN	NaN	0	0	0	0	NaN	NaN	NaN	NaN	NaN	NaN	20	10	6.666666667	5	NaN	NaN	NaN	NaN	NaN	NaN	30	15	13.33333333	12.5	NaN	NaN	NaN	NaN	NaN	NaN	10	10	6.666666667	5	NaN	NaN	NaN	NaN
D2YW02	NaN	10	10	10	7.5	6	6.666666667	5.714285714	5	4.444444444	NaN	20	20	13.33333333	12.5	12	10	8.571428571	7.5	6.666666667	NaN	20	10	10	10	8	8.333333333	7.142857143	6.25	5.555555556	NaN	30	20	13.33333333	10	8	8.333333333	7.142857143	6.25	5.555555556	NaN	20	15	13.33333333	12.5	12	10	8.571428571	8.75
D2YW03	NaN	30	20	16.66666667	15	12	11.66666667	10	10	10	11	10	5	6.666666667	5	4	3.333333333	4.285714286	3.75	3.333333333	3	20	20	16.66666667	12.5	12	11.66666667	11.42857143	11.25	10	9	50	35	26.66666667	22.5	20	16.66666667	15.71428571	15	13.33333333	13	30	20	13.33333333	15	14	11.66666667	11.42857143	10
D2YW05	NaN	40	20	13.33333333	12.5	10	8.333333333	7.142857143	6.25	5.555555556	5	20	15	13.33333333	10	10	10	8.571428571	8.75	7.777777778	7	20	15	13.33333333	12.5	10	10	10	8.75	7.777777778	7	20	20	13.33333333	12.5	12	10	11.42857143	10	10	9	30	15	10	7.5	6	5	4.285714286	3.75
D2YW06	NaN	20	20	13.33333333	10	10	10	10	8.75	7.777777778	7	30	25	16.66666667	12.5	10	10	8.571428571	8.75	8.888888889	10	20	10	13.33333333	10	10	8.333333333	8.571428571	8.75	7.777777778	7	30	25	16.66666667	15	14	11.66666667	11.42857143	10	8.888888889	8	20	15	13.33333333	12.5	12	10	10	10
D2YW11	NaN	40	25	16.66666667	17.5	14	13.33333333	11.42857143	10	11.11111111	11	40	20	13.33333333	10	8	6.666666667	5.714285714	5	5.555555556	5	40	35	23.33333333	20	18	18.33333333	17.14285714	16.25	15.55555556	15	60	40	33.33333333	27.5	26	21.66666667	20	20	17.77777778	18	30	20	13.33333333	15	12	11.66666667	10	8.75
D2YW13	NaN	30	20	16.66666667	15	14	13.33333333	12.85714286	12.5	13.33333333	12	0	0	0	0	0	0	0	0	0	0	30	15	13.33333333	12.5	10	8.333333333	7.142857143	8.75	7.777777778	7	20	15	13.33333333	12.5	12	10	10	8.75	7.777777778	8	30	15	13.33333333	10	10	8.333333333	7.142857143	7.5
D3DEL4	NaN	20	10	6.666666667	5	4	3.333333333	NaN	NaN	NaN	NaN	10	10	6.666666667	5	4	3.333333333	NaN	NaN	NaN	NaN	20	15	10	7.5	6	5	NaN	NaN	NaN	NaN	10	5	3.333333333	2.5	2	1.666666667	NaN	NaN	NaN	NaN	30	25	20	15	12	10	NaN	NaN
D3DEL6	NaN	10	10	6.666666667	7.5	6	5	4.285714286	5	4.444444444	4	10	5	3.333333333	2.5	2	1.666666667	1.428571429	1.25	1.111111111	1	40	25	16.66666667	12.5	10	8.333333333	7.142857143	6.25	5.555555556	5	40	30	26.66666667	22.5	22	20	20	17.5	15.55555556	15	20	15	16.66666667	15	14	11.66666667	10	8.75
D3DEL9	NaN	20	15	13.33333333	10	8	6.666666667	5.714285714	NaN	NaN	NaN	10	5	3.333333333	2.5	2	1.666666667	1.428571429	NaN	NaN	NaN	20	15	13.33333333	10	10	8.333333333	7.142857143	NaN	NaN	NaN	20	10	10	7.5	6	5	4.285714286	NaN	NaN	NaN	20	10	10	7.5	6	5	4.285714286	NaN
D3DEM0	NaN	20	10	6.666666667	5	6	5	NaN	NaN	NaN	NaN	10	5	3.333333333	2.5	2	1.666666667	NaN	NaN	NaN	NaN	10	10	6.666666667	7.5	6	6.666666667	NaN	NaN	NaN	NaN	30	20	13.33333333	10	10	8.333333333	NaN	NaN	NaN	NaN	20	15	10	7.5	6	5	NaN	NaN
D3DEM1	NaN	30	15	16.66666667	15	12	11.66666667	11.42857143	10	8.888888889	NaN	10	5	3.333333333	2.5	2	1.666666667	1.428571429	1.25	1.111111111	NaN	20	15	13.33333333	12.5	10	10	10	8.75	7.777777778	NaN	20	10	6.666666667	5	6	5	4.285714286	3.75	3.333333333	NaN	20	15	10	7.5	6	5	4.285714286	3.75
D3DEM2	NaN	30	20	13.33333333	12.5	12	11.66666667	11.42857143	11.25	NaN	NaN	10	5	3.333333333	2.5	2	1.666666667	2.857142857	2.5	NaN	NaN	40	25	20	17.5	16	15	12.85714286	11.25	NaN	NaN	30	20	13.33333333	12.5	10	10	8.571428571	7.5	NaN	NaN	10	5	3.333333333	2.5	2	3.333333333	2.857142857	2.5
D3DEM3	NaN	20	15	10	10	NaN	NaN	NaN	NaN	NaN	NaN	10	5	3.333333333	2.5	NaN	NaN	NaN	NaN	NaN	NaN	10	5	3.333333333	2.5	NaN	NaN	NaN	NaN	NaN	NaN	0	0	0	0	NaN	NaN	NaN	NaN	NaN	NaN	10	5	3.333333333	2.5	NaN	NaN	NaN	NaN
D3DEM4	NaN	20	10	10	7.5	6	5	NaN	NaN	NaN	NaN	20	20	20	17.5	14	13.33333333	NaN	NaN	NaN	NaN	10	5	3.333333333	5	4	3.333333333	NaN	NaN	NaN	NaN	10	5	3.333333333	2.5	2	1.666666667	NaN	NaN	NaN	NaN	20	10	10	7.5	8	6.666666667	NaN	NaN
D3DEM5	NaN	10	5	3.333333333	NaN	NaN	NaN	NaN	NaN	NaN	NaN	0	0	0	NaN	NaN	NaN	NaN	NaN	NaN	NaN	0	0	0	NaN	NaN	NaN	NaN	NaN	NaN	NaN	0	0	0	NaN	NaN	NaN	NaN	NaN	NaN	NaN	20	15	10	NaN	NaN	NaN	NaN	NaN
D3KFR7	NaN	20	10	10	10	8	6.666666667	5.714285714	5	5.555555556	5	20	10	10	7.5	6	5	4.285714286	3.75	3.333333333	3	20	20	16.66666667	12.5	12	10	8.571428571	10	8.888888889	8	40	30	23.33333333	17.5	14	11.66666667	11.42857143	11.25	11.11111111	11	30	20	13.33333333	12.5	10	8.333333333	7.142857143	6.25
D3KFR9	NaN	40	25	20	15	14	13.33333333	11.42857143	11.25	10	9	10	5	3.333333333	2.5	2	3.333333333	2.857142857	2.5	2.222222222	2	30	30	20	17.5	16	16.66666667	15.71428571	15	13.33333333	13	30	20	20	17.5	14	13.33333333	12.85714286	11.25	12.22222222	11	20	15	13.33333333	10	10	10	10	8.75
D3KFS2	NaN	20	15	13.33333333	12.5	12	10	8.571428571	8.75	10	9	10	10	6.666666667	7.5	6	5	5.714285714	5	4.444444444	4	20	15	13.33333333	10	8	6.666666667	7.142857143	6.25	5.555555556	5	20	10	10	10	8	6.666666667	7.142857143	6.25	6.666666667	7	20	20	13.33333333	12.5	12	11.66666667	10	10
D3KFS5	NaN	20	10	10	7.5	6	NaN	NaN	NaN	NaN	NaN	10	5	3.333333333	2.5	2	NaN	NaN	NaN	NaN	NaN	0	0	0	0	0	NaN	NaN	NaN	NaN	NaN	20	10	10	7.5	6	NaN	NaN	NaN	NaN	NaN	40	35	23.33333333	20	16	NaN	NaN	NaN
D3KFT4	NaN	10	NaN	NaN	NaN	NaN	NaN	NaN	NaN	NaN	NaN	0	NaN	NaN	NaN	NaN	NaN	NaN	NaN	NaN	NaN	10	NaN	NaN	NaN	NaN	NaN	NaN	NaN	NaN	NaN	0	NaN	NaN	NaN	NaN	NaN	NaN	NaN	NaN	NaN	0	NaN	NaN	NaN	NaN	NaN	NaN	NaN
D3KFT5	NaN	40	30	26.66666667	22.5	18	16.66666667	15.71428571	15	14.44444444	15	10	10	6.666666667	5	4	3.333333333	4.285714286	3.75	3.333333333	3	20	15	13.33333333	10	10	8.333333333	8.571428571	7.5	6.666666667	6	30	25	16.66666667	15	14	11.66666667	11.42857143	11.25	10	9	20	10	6.666666667	7.5	6	5	5.714285714	5
D3KFU2	NaN	20	15	10	7.5	NaN	NaN	NaN	NaN	NaN	NaN	20	10	10	7.5	NaN	NaN	NaN	NaN	NaN	NaN	0	0	0	0	NaN	NaN	NaN	NaN	NaN	NaN	0	0	0	0	NaN	NaN	NaN	NaN	NaN	NaN	10	5	3.333333333	2.5	NaN	NaN	NaN	NaN
D3KFU5	NaN	20	10	10	7.5	6	5	4.285714286	5	4.444444444	4	20	10	10	10	8	6.666666667	7.142857143	6.25	6.666666667	6	20	10	10	7.5	8	6.666666667	5.714285714	5	4.444444444	4	50	35	26.66666667	22.5	20	18.33333333	17.14285714	15	13.33333333	12	20	15	10	10	8	8.333333333	8.571428571	8.75
D3KFU6	NaN	20	20	13.33333333	12.5	10	10	8.571428571	7.5	7.777777778	7	20	10	6.666666667	5	8	6.666666667	5.714285714	5	4.444444444	4	10	10	6.666666667	7.5	6	5	4.285714286	5	4.444444444	4	50	30	20	15	14	11.66666667	11.42857143	10	11.11111111	11	20	15	16.66666667	12.5	10	10	10	10
D3KFU7	NaN	30	15	13.33333333	10	10	8.333333333	10	NaN	NaN	NaN	0	0	0	0	0	0	0	NaN	NaN	NaN	10	5	6.666666667	5	4	3.333333333	2.857142857	NaN	NaN	NaN	20	15	10	7.5	6	5	4.285714286	NaN	NaN	NaN	30	25	20	17.5	14	11.66666667	10	NaN
D3KFU8	NaN	20	15	10	NaN	NaN	NaN	NaN	NaN	NaN	NaN	0	0	0	NaN	NaN	NaN	NaN	NaN	NaN	NaN	0	0	0	NaN	NaN	NaN	NaN	NaN	NaN	NaN	10	10	6.666666667	NaN	NaN	NaN	NaN	NaN	NaN	NaN	10	5	3.333333333	NaN	NaN	NaN	NaN	NaN
D3KFU9	NaN	20	15	13.33333333	12.5	10	10	8.571428571	8.75	NaN	NaN	20	10	6.666666667	5	4	3.333333333	2.857142857	2.5	NaN	NaN	10	5	3.333333333	2.5	2	1.666666667	1.428571429	1.25	NaN	NaN	10	10	6.666666667	7.5	6	5	4.285714286	3.75	NaN	NaN	20	10	10	7.5	6	6.666666667	5.714285714	5
D3KFV1	NaN	30	20	16.66666667	15	14	11.66666667	11.42857143	11.25	10	9	0	0	0	0	0	0	0	0	0	0	20	15	10	10	8	6.666666667	7.142857143	6.25	5.555555556	5	30	20	16.66666667	12.5	10	10	8.571428571	8.75	7.777777778	7	30	20	13.33333333	10	8	6.666666667	5.714285714	5
D3KFV2	NaN	30	20	16.66666667	12.5	10	10	10	8.75	NaN	NaN	20	10	6.666666667	5	4	3.333333333	2.857142857	2.5	NaN	NaN	20	10	10	10	8	6.666666667	7.142857143	6.25	NaN	NaN	20	15	10	10	8	8.333333333	7.142857143	6.25	NaN	NaN	20	10	6.666666667	7.5	8	6.666666667	5.714285714	6.25
D3KFV3	NaN	10	10	6.666666667	5	6	5	4.285714286	3.75	NaN	NaN	20	15	13.33333333	10	8	8.333333333	8.571428571	7.5	NaN	NaN	30	20	16.66666667	15	12	10	8.571428571	7.5	NaN	NaN	40	25	16.66666667	12.5	10	8.333333333	7.142857143	6.25	NaN	NaN	30	15	13.33333333	10	8	6.666666667	8.571428571	7.5
D3KFV8	NaN	40	30	20	20	18	18.33333333	18.57142857	16.25	14.44444444	15	20	15	10	10	8	6.666666667	5.714285714	6.25	5.555555556	5	30	20	16.66666667	15	14	13.33333333	14.28571429	13.75	12.22222222	12	20	15	10	10	8	6.666666667	7.142857143	6.25	5.555555556	6	30	25	16.66666667	17.5	14	15	12.85714286	11.25
D3KFW0	NaN	0	NaN	NaN	NaN	NaN	NaN	NaN	NaN	NaN	NaN	0	NaN	NaN	NaN	NaN	NaN	NaN	NaN	NaN	NaN	0	NaN	NaN	NaN	NaN	NaN	NaN	NaN	NaN	NaN	0	NaN	NaN	NaN	NaN	NaN	NaN	NaN	NaN	NaN	10	NaN	NaN	NaN	NaN	NaN	NaN	NaN
D3KFW3	NaN	20	15	13.33333333	12.5	10	NaN	NaN	NaN	NaN	NaN	10	5	3.333333333	2.5	2	NaN	NaN	NaN	NaN	NaN	20	15	10	10	8	NaN	NaN	NaN	NaN	NaN	10	5	3.333333333	2.5	2	NaN	NaN	NaN	NaN	NaN	10	5	3.333333333	2.5	2	NaN	NaN	NaN
D3KFW6	NaN	40	25	20	17.5	16	13.33333333	11.42857143	10	10	9	30	20	13.33333333	10	8	8.333333333	7.142857143	6.25	5.555555556	5	10	10	10	7.5	6	5	4.285714286	3.75	3.333333333	4	20	10	6.666666667	5	4	3.333333333	4.285714286	3.75	3.333333333	3	50	30	26.66666667	25	24	21.66666667	21.42857143	21.25
D3KFX0	224446333.3	30	15	16.66666667	12.5	10	8.333333333	8.571428571	8.75	8.888888889	8	20	10	6.666666667	7.5	6	5	5.714285714	5	4.444444444	4	40	30	23.33333333	17.5	14	15	15.71428571	13.75	12.22222222	12	30	25	23.33333333	22.5	20	18.33333333	18.57142857	17.5	15.55555556	15	20	15	13.33333333	10	8	6.666666667	7.142857143	6.25
D3KFX2	NaN	10	5	NaN	NaN	NaN	NaN	NaN	NaN	NaN	NaN	0	0	NaN	NaN	NaN	NaN	NaN	NaN	NaN	NaN	40	20	NaN	NaN	NaN	NaN	NaN	NaN	NaN	NaN	10	5	NaN	NaN	NaN	NaN	NaN	NaN	NaN	NaN	10	5	NaN	NaN	NaN	NaN	NaN	NaN
D3KZG2	NaN	30	15	13.33333333	10	8	8.333333333	7.142857143	6.25	NaN	NaN	20	20	13.33333333	15	14	13.33333333	12.85714286	11.25	NaN	NaN	10	5	6.666666667	5	4	3.333333333	2.857142857	2.5	NaN	NaN	30	15	13.33333333	10	8	8.333333333	7.142857143	6.25	NaN	NaN	10	5	3.333333333	2.5	2	1.666666667	1.428571429	1.25
D3KZG3	NaN	40	25	23.33333333	20	16	13.33333333	14.28571429	13.75	13.33333333	13	20	10	6.666666667	5	6	5	4.285714286	3.75	3.333333333	4	40	30	23.33333333	17.5	18	15	12.85714286	12.5	11.11111111	11	70	40	30	27.5	24	21.66666667	20	20	17.77777778	17	30	20	16.66666667	15	14	13.33333333	12.85714286	12.5
D3KZG4	NaN	10	10	6.666666667	NaN	NaN	NaN	NaN	NaN	NaN	NaN	20	10	10	NaN	NaN	NaN	NaN	NaN	NaN	NaN	0	0	0	NaN	NaN	NaN	NaN	NaN	NaN	NaN	10	5	3.333333333	NaN	NaN	NaN	NaN	NaN	NaN	NaN	20	10	6.666666667	NaN	NaN	NaN	NaN	NaN
D3KZG6	NaN	20	15	10	12.5	10	8.333333333	NaN	NaN	NaN	NaN	10	5	3.333333333	2.5	2	1.666666667	NaN	NaN	NaN	NaN	20	10	6.666666667	5	6	6.666666667	NaN	NaN	NaN	NaN	10	10	6.666666667	5	6	5	NaN	NaN	NaN	NaN	40	20	16.66666667	15	12	10	NaN	NaN
D3KZH0	NaN	10	5	3.333333333	2.5	NaN	NaN	NaN	NaN	NaN	NaN	0	0	0	0	NaN	NaN	NaN	NaN	NaN	NaN	10	5	3.333333333	2.5	NaN	NaN	NaN	NaN	NaN	NaN	20	15	13.33333333	10	NaN	NaN	NaN	NaN	NaN	NaN	10	5	3.333333333	2.5	NaN	NaN	NaN	NaN
D3NQ86	NaN	20	10	10	7.5	6	NaN	NaN	NaN	NaN	NaN	10	5	3.333333333	2.5	2	NaN	NaN	NaN	NaN	NaN	10	10	6.666666667	5	4	NaN	NaN	NaN	NaN	NaN	20	15	10	10	10	NaN	NaN	NaN	NaN	NaN	10	5	3.333333333	2.5	2	NaN	NaN	NaN
D3NQ88	NaN	20	10	10	7.5	6	5	4.285714286	NaN	NaN	NaN	10	5	3.333333333	2.5	4	3.333333333	2.857142857	NaN	NaN	NaN	20	10	6.666666667	5	4	3.333333333	2.857142857	NaN	NaN	NaN	20	15	10	7.5	6	5	4.285714286	NaN	NaN	NaN	20	15	13.33333333	10	8	6.666666667	5.714285714	NaN
D3NQ89	NaN	20	15	10	10	8	6.666666667	7.142857143	6.25	5.555555556	5	10	10	10	10	8	8.333333333	7.142857143	6.25	6.666666667	6	50	40	30	25	22	21.66666667	20	17.5	15.55555556	16	40	30	26.66666667	27.5	24	20	18.57142857	16.25	14.44444444	15	20	15	13.33333333	12.5	12	10	10	10
D3NQ90	NaN	10	5	6.666666667	5	4	5	4.285714286	3.75	3.333333333	3	10	5	6.666666667	5	4	3.333333333	4.285714286	3.75	3.333333333	4	40	20	13.33333333	15	12	10	8.571428571	8.75	8.888888889	8	20	15	10	10	10	8.333333333	7.142857143	6.25	6.666666667	6	30	20	23.33333333	20	18	18.33333333	17.14285714	17.5
D3NQ91	NaN	10	5	3.333333333	5	NaN	NaN	NaN	NaN	NaN	NaN	10	10	6.666666667	5	NaN	NaN	NaN	NaN	NaN	NaN	10	5	3.333333333	2.5	NaN	NaN	NaN	NaN	NaN	NaN	10	10	6.666666667	5	NaN	NaN	NaN	NaN	NaN	NaN	0	0	0	0	NaN	NaN	NaN	NaN
D3NQ92	2447749900	20	15	13.33333333	12.5	12	10	8.571428571	8.75	7.777777778	7	20	10	6.666666667	5	4	3.333333333	2.857142857	2.5	2.222222222	2	30	15	13.33333333	10	8	6.666666667	5.714285714	5	4.444444444	4	20	10	10	10	8	8.333333333	7.142857143	7.5	7.777777778	7	30	25	20	15	12	11.66666667	10	8.75
D3NQ93	NaN	10	NaN	NaN	NaN	NaN	NaN	NaN	NaN	NaN	NaN	0	NaN	NaN	NaN	NaN	NaN	NaN	NaN	NaN	NaN	0	NaN	NaN	NaN	NaN	NaN	NaN	NaN	NaN	NaN	10	NaN	NaN	NaN	NaN	NaN	NaN	NaN	NaN	NaN	0	NaN	NaN	NaN	NaN	NaN	NaN	NaN
D3NQA5	NaN	30	15	13.33333333	10	8	6.666666667	NaN	NaN	NaN	NaN	20	10	10	7.5	6	5	NaN	NaN	NaN	NaN	30	15	10	7.5	6	5	NaN	NaN	NaN	NaN	10	5	3.333333333	2.5	4	3.333333333	NaN	NaN	NaN	NaN	20	15	10	10	10	8.333333333	NaN	NaN
D3NQA9	NaN	30	15	13.33333333	12.5	10	8.333333333	8.571428571	7.5	7.777777778	8	20	15	10	7.5	6	6.666666667	5.714285714	5	4.444444444	4	30	15	13.33333333	12.5	10	11.66666667	10	10	8.888888889	9	40	25	20	17.5	18	15	12.85714286	12.5	11.11111111	11	30	15	13.33333333	12.5	10	10	10	10
D3NQB2	NaN	20	15	10	10	10	10	8.571428571	8.75	7.777777778	8	30	20	16.66666667	15	14	13.33333333	12.85714286	12.5	11.11111111	10	20	15	13.33333333	10	10	8.333333333	8.571428571	8.75	7.777777778	7	20	10	13.33333333	10	10	8.333333333	8.571428571	8.75	7.777777778	7	20	15	13.33333333	10	8	8.333333333	7.142857143	6.25
D3NQB8	NaN	10	10	6.666666667	5	6	5	4.285714286	3.75	4.444444444	4	20	10	10	7.5	6	5	4.285714286	3.75	3.333333333	3	20	10	6.666666667	5	4	3.333333333	2.857142857	3.75	3.333333333	3	20	10	10	10	10	10	10	8.75	7.777777778	7	10	10	6.666666667	7.5	6	5	5.714285714	5
D3YT16	NaN	50	35	23.33333333	17.5	16	13.33333333	11.42857143	11.25	10	10	20	15	10	7.5	6	5	4.285714286	3.75	3.333333333	3	20	15	13.33333333	10	8	8.333333333	7.142857143	6.25	6.666666667	6	30	15	13.33333333	12.5	10	11.66666667	11.42857143	10	10	9	20	10	6.666666667	5	6	5	4.285714286	5
D3YT30	NaN	30	25	23.33333333	20	16	15	14.28571429	15	14.44444444	15	30	15	13.33333333	12.5	10	8.333333333	7.142857143	6.25	6.666666667	6	40	20	20	17.5	16	15	14.28571429	13.75	12.22222222	12	40	25	26.66666667	22.5	18	15	14.28571429	13.75	12.22222222	11	30	20	16.66666667	12.5	12	11.66666667	11.42857143	10
D3YT89	NaN	20	10	6.666666667	10	8	6.666666667	5.714285714	NaN	NaN	NaN	10	5	3.333333333	2.5	2	1.666666667	1.428571429	NaN	NaN	NaN	20	15	13.33333333	10	8	6.666666667	5.714285714	NaN	NaN	NaN	20	10	6.666666667	5	4	3.333333333	2.857142857	NaN	NaN	NaN	10	10	6.666666667	5	4	3.333333333	4.285714286	NaN
D3YT90	NaN	20	15	13.33333333	12.5	10	10	10	8.75	8.888888889	9	20	15	10	7.5	10	8.333333333	8.571428571	7.5	6.666666667	6	30	20	16.66666667	12.5	12	11.66666667	11.42857143	12.5	11.11111111	11	30	20	16.66666667	12.5	12	10	10	11.25	10	10	20	15	16.66666667	12.5	12	11.66666667	11.42857143	10
D3YTA0	NaN	20	15	13.33333333	10	12	10	8.571428571	7.5	6.666666667	NaN	10	10	10	7.5	6	5	4.285714286	3.75	3.333333333	NaN	20	15	10	7.5	8	8.333333333	7.142857143	6.25	5.555555556	NaN	30	15	13.33333333	12.5	12	10	10	8.75	8.888888889	NaN	10	5	3.333333333	5	4	3.333333333	2.857142857	2.5
D3YTA1	NaN	20	15	13.33333333	10	10	8.333333333	7.142857143	6.25	5.555555556	5	20	20	13.33333333	12.5	12	10	8.571428571	7.5	6.666666667	8	30	20	13.33333333	15	12	13.33333333	11.42857143	11.25	10	10	20	10	6.666666667	7.5	8	6.666666667	5.714285714	5	4.444444444	5	50	35	23.33333333	22.5	20	18.33333333	17.14285714	16.25
D4PH97	NaN	50	30	23.33333333	22.5	22	18.33333333	17.14285714	16.25	16.66666667	16	20	10	6.666666667	5	4	3.333333333	4.285714286	3.75	3.333333333	3	30	20	16.66666667	15	16	15	14.28571429	12.5	11.11111111	12	30	25	20	20	16	15	14.28571429	13.75	14.44444444	14	30	20	13.33333333	15	12	11.66666667	10	8.75
D4S385	NaN	20	15	10	7.5	6	5	4.285714286	NaN	NaN	NaN	70	55	46.66666667	35	28	23.33333333	20	NaN	NaN	NaN	10	5	3.333333333	2.5	2	1.666666667	1.428571429	NaN	NaN	NaN	10	5	3.333333333	2.5	2	1.666666667	1.428571429	NaN	NaN	NaN	10	5	3.333333333	2.5	2	1.666666667	1.428571429	NaN
D4YW54	NaN	30	15	10	10	8	6.666666667	5.714285714	NaN	NaN	NaN	10	5	3.333333333	2.5	2	1.666666667	1.428571429	NaN	NaN	NaN	30	20	16.66666667	17.5	16	15	12.85714286	NaN	NaN	NaN	20	15	13.33333333	10	8	6.666666667	5.714285714	NaN	NaN	NaN	20	10	10	10	8	6.666666667	5.714285714	NaN
D4YW55	NaN	30	15	10	7.5	6	6.666666667	NaN	NaN	NaN	NaN	10	5	3.333333333	5	4	3.333333333	NaN	NaN	NaN	NaN	30	20	16.66666667	12.5	10	8.333333333	NaN	NaN	NaN	NaN	10	10	6.666666667	5	4	3.333333333	NaN	NaN	NaN	NaN	20	10	10	7.5	6	5	NaN	NaN
D4YW58	NaN	10	5	3.333333333	2.5	2	1.666666667	1.428571429	1.25	1.111111111	1	10	5	3.333333333	5	4	3.333333333	2.857142857	2.5	2.222222222	2	40	20	13.33333333	15	12	10	8.571428571	7.5	6.666666667	6	30	15	13.33333333	10	8	10	8.571428571	8.75	7.777777778	7	40	20	16.66666667	12.5	12	11.66666667	10	10
D4YWC2	NaN	40	25	20	17.5	16	13.33333333	14.28571429	13.75	13.33333333	13	10	10	6.666666667	5	4	5	4.285714286	3.75	4.444444444	4	40	25	16.66666667	15	14	11.66666667	11.42857143	11.25	11.11111111	10	10	5	6.666666667	5	6	5	5.714285714	5	4.444444444	4	40	25	20	22.5	20	18.33333333	17.14285714	15
D5MCN2	8080565033	70	45	36.66666667	32.5	28	25	24.28571429	22.5	22.22222222	22	10	10	6.666666667	5	4	3.333333333	2.857142857	2.5	2.222222222	2	40	20	16.66666667	12.5	14	11.66666667	12.85714286	11.25	11.11111111	10	40	35	26.66666667	22.5	22	21.66666667	18.57142857	17.5	17.77777778	17	40	25	16.66666667	17.5	16	15	12.85714286	13.75
D5MCN7	NaN	20	10	10	10	10	8.333333333	8.571428571	NaN	NaN	NaN	20	15	13.33333333	12.5	10	8.333333333	7.142857143	NaN	NaN	NaN	20	15	10	7.5	6	5	4.285714286	NaN	NaN	NaN	20	10	6.666666667	10	8	6.666666667	5.714285714	NaN	NaN	NaN	20	20	20	15	12	11.66666667	10	NaN
D5MCP0	NaN	30	25	16.66666667	12.5	NaN	NaN	NaN	NaN	NaN	NaN	30	15	10	7.5	NaN	NaN	NaN	NaN	NaN	NaN	20	10	6.666666667	5	NaN	NaN	NaN	NaN	NaN	NaN	10	5	3.333333333	2.5	NaN	NaN	NaN	NaN	NaN	NaN	20	15	13.33333333	10	NaN	NaN	NaN	NaN
D5MCP2	NaN	20	10	6.666666667	7.5	6	5	5.714285714	5	4.444444444	4	20	15	13.33333333	12.5	12	10	8.571428571	8.75	8.888888889	8	40	25	16.66666667	17.5	14	11.66666667	11.42857143	10	10	10	20	15	13.33333333	12.5	10	10	8.571428571	7.5	8.888888889	8	30	15	13.33333333	12.5	12	10	8.571428571	7.5
D5MCP3	NaN	20	15	13.33333333	10	8	8.333333333	7.142857143	6.25	5.555555556	5	20	15	16.66666667	15	14	13.33333333	11.42857143	10	10	10	10	5	6.666666667	5	4	3.333333333	2.857142857	2.5	2.222222222	3	20	15	13.33333333	12.5	10	11.66666667	10	8.75	7.777777778	7	20	15	13.33333333	12.5	10	8.333333333	7.142857143	7.5
D5MCR3	NaN	50	35	23.33333333	20	20	18.33333333	15.71428571	13.75	12.22222222	12	10	5	6.666666667	5	4	3.333333333	2.857142857	2.5	2.222222222	2	20	10	13.33333333	10	10	10	8.571428571	8.75	7.777777778	8	30	15	13.33333333	12.5	10	10	8.571428571	8.75	8.888888889	8	20	10	6.666666667	7.5	6	6.666666667	5.714285714	5
D5MCS2	NaN	20	10	10	7.5	8	6.666666667	5.714285714	6.25	6.666666667	6	30	15	10	7.5	6	5	5.714285714	5	5.555555556	5	20	15	10	7.5	8	6.666666667	7.142857143	6.25	5.555555556	5	40	30	30	25	22	18.33333333	15.71428571	15	13.33333333	14	30	20	20	15	14	13.33333333	14.28571429	12.5
D5MCS6	NaN	30	15	13.33333333	15	14	11.66666667	10	8.75	8.888888889	8	30	20	13.33333333	12.5	12	10	10	10	10	10	20	15	13.33333333	12.5	12	11.66666667	11.42857143	11.25	11.11111111	10	40	30	23.33333333	22.5	24	23.33333333	21.42857143	20	17.77777778	17	40	25	16.66666667	15	14	13.33333333	11.42857143	12.5
D5MCS8	NaN	30	20	16.66666667	15	12	11.66666667	11.42857143	11.25	11.11111111	10	20	10	10	7.5	8	6.666666667	5.714285714	6.25	6.666666667	6	30	20	13.33333333	10	10	10	10	8.75	7.777777778	7	10	10	6.666666667	5	6	5	4.285714286	3.75	3.333333333	3	30	25	16.66666667	12.5	12	10	10	8.75
D5MCT5	NaN	30	20	16.66666667	12.5	10	10	11.42857143	10	10	9	10	10	6.666666667	5	4	3.333333333	2.857142857	2.5	2.222222222	2	20	15	13.33333333	12.5	12	11.66666667	10	8.75	8.888888889	10	30	20	16.66666667	15	14	11.66666667	10	10	10	10	40	20	16.66666667	15	16	15	12.85714286	11.25
D5MCT7	NaN	30	15	10	10	8	6.666666667	7.142857143	6.25	6.666666667	6	20	10	10	7.5	6	5	4.285714286	3.75	3.333333333	4	10	10	10	7.5	6	5	5.714285714	6.25	5.555555556	5	10	10	6.666666667	7.5	6	5	4.285714286	3.75	3.333333333	4	40	25	23.33333333	17.5	16	16.66666667	14.28571429	13.75
D5MCU1	NaN	30	25	20	17.5	14	13.33333333	12.85714286	11.25	11.11111111	11	30	20	20	20	16	13.33333333	11.42857143	10	11.11111111	10	30	20	16.66666667	12.5	12	10	12.85714286	11.25	10	9	40	30	23.33333333	17.5	16	15	12.85714286	11.25	11.11111111	10	20	15	13.33333333	10	8	8.333333333	8.571428571	8.75
D5MCU3	NaN	20	15	13.33333333	12.5	10	NaN	NaN	NaN	NaN	NaN	0	0	0	0	0	NaN	NaN	NaN	NaN	NaN	0	0	0	0	0	NaN	NaN	NaN	NaN	NaN	10	5	3.333333333	2.5	2	NaN	NaN	NaN	NaN	NaN	10	5	3.333333333	2.5	2	NaN	NaN	NaN
D5MCU5	NaN	30	25	20	20	18	15	14.28571429	12.5	12.22222222	12	20	15	13.33333333	10	8	6.666666667	7.142857143	7.5	6.666666667	6	20	15	13.33333333	12.5	12	11.66666667	10	8.75	7.777777778	8	10	10	6.666666667	5	6	5	4.285714286	3.75	4.444444444	4	20	10	6.666666667	5	6	5	4.285714286	5
D5MCU9	NaN	10	10	6.666666667	5	6	5	NaN	NaN	NaN	NaN	10	5	3.333333333	5	4	3.333333333	NaN	NaN	NaN	NaN	10	5	6.666666667	5	4	5	NaN	NaN	NaN	NaN	10	10	6.666666667	5	6	5	NaN	NaN	NaN	NaN	40	25	20	15	12	10	NaN	NaN
D5MCV2	NaN	30	20	13.33333333	12.5	12	11.66666667	10	8.75	7.777777778	7	10	10	6.666666667	5	4	5	4.285714286	3.75	3.333333333	3	20	15	10	7.5	8	8.333333333	7.142857143	6.25	6.666666667	7	20	20	16.66666667	15	14	13.33333333	11.42857143	11.25	11.11111111	11	30	25	20	17.5	16	13.33333333	12.85714286	11.25
D5MCV5	NaN	10	10	6.666666667	7.5	6	5	4.285714286	3.75	3.333333333	3	10	5	3.333333333	2.5	2	1.666666667	1.428571429	2.5	2.222222222	2	20	10	6.666666667	5	4	3.333333333	2.857142857	2.5	2.222222222	2	10	10	10	7.5	6	5	4.285714286	5	4.444444444	4	30	20	13.33333333	10	8	6.666666667	5.714285714	5
D5MCW7	NaN	20	15	10	7.5	8	6.666666667	7.142857143	6.25	5.555555556	6	20	10	6.666666667	5	4	3.333333333	2.857142857	2.5	2.222222222	2	10	10	10	7.5	6	5	4.285714286	3.75	4.444444444	4	0	0	0	0	0	0	0	0	0	0	10	10	6.666666667	5	4	3.333333333	2.857142857	2.5
D5MNM9	781100666.7	50	45	33.33333333	27.5	24	21.66666667	20	20	17.77777778	17	0	0	0	0	0	0	0	0	0	0	20	10	10	7.5	6	5	5.714285714	5	4.444444444	4	30	20	13.33333333	10	8	6.666666667	5.714285714	5	4.444444444	5	20	15	13.33333333	10	12	10	11.42857143	10
D5SH00	NaN	20	15	10	10	8	8.333333333	7.142857143	6.25	5.555555556	5	30	15	10	10	10	8.333333333	8.571428571	7.5	7.777777778	8	60	40	26.66666667	22.5	18	18.33333333	15.71428571	15	13.33333333	12	40	30	20	20	20	18.33333333	18.57142857	17.5	16.66666667	15	30	15	13.33333333	10	10	8.333333333	8.571428571	7.5
D6R8W4	NaN	30	25	20	15	16	15	14.28571429	15	13.33333333	13	20	15	10	7.5	6	6.666666667	7.142857143	6.25	5.555555556	5	20	20	13.33333333	15	12	13.33333333	11.42857143	10	10	9	40	30	26.66666667	22.5	18	16.66666667	14.28571429	13.75	13.33333333	12	30	20	13.33333333	10	10	10	10	8.75
D6R8W8	NaN	30	15	13.33333333	12.5	10	10	8.571428571	8.75	7.777777778	7	10	10	10	7.5	8	6.666666667	5.714285714	5	4.444444444	4	30	25	20	17.5	16	15	12.85714286	11.25	10	10	30	20	20	17.5	14	11.66666667	11.42857143	10	8.888888889	8	20	20	16.66666667	15	14	11.66666667	11.42857143	11.25
D6R8X5	NaN	10	5	NaN	NaN	NaN	NaN	NaN	NaN	NaN	NaN	10	5	NaN	NaN	NaN	NaN	NaN	NaN	NaN	NaN	20	15	NaN	NaN	NaN	NaN	NaN	NaN	NaN	NaN	10	5	NaN	NaN	NaN	NaN	NaN	NaN	NaN	NaN	20	10	NaN	NaN	NaN	NaN	NaN	NaN
D6RYD3	NaN	30	20	16.66666667	12.5	12	11.66666667	11.42857143	10	8.888888889	8	10	10	6.666666667	5	4	3.333333333	2.857142857	2.5	3.333333333	3	20	15	13.33333333	10	8	6.666666667	7.142857143	6.25	6.666666667	6	20	15	10	10	8	8.333333333	7.142857143	6.25	5.555555556	5	30	25	20	17.5	16	13.33333333	12.85714286	12.5
D6RYD5	NaN	60	35	33.33333333	27.5	24	20	18.57142857	16.25	15.55555556	15	20	15	16.66666667	12.5	10	10	8.571428571	7.5	7.777777778	7	30	15	13.33333333	10	10	10	10	8.75	8.888888889	8	20	20	16.66666667	12.5	10	8.333333333	7.142857143	6.25	5.555555556	5	40	25	16.66666667	15	14	13.33333333	12.85714286	12.5
D6RYD7	NaN	40	25	20	17.5	16	13.33333333	12.85714286	13.75	12.22222222	12	20	10	10	7.5	8	8.333333333	7.142857143	7.5	6.666666667	6	10	10	6.666666667	7.5	6	5	4.285714286	3.75	4.444444444	4	20	15	13.33333333	10	10	8.333333333	7.142857143	6.25	6.666666667	6	30	20	16.66666667	15	14	13.33333333	12.85714286	11.25
D6RYD9	47359333.33	30	15	10	7.5	8	6.666666667	5.714285714	5	4.444444444	NaN	20	10	6.666666667	5	4	3.333333333	2.857142857	3.75	3.333333333	NaN	20	10	6.666666667	5	4	3.333333333	5.714285714	5	4.444444444	NaN	30	15	16.66666667	12.5	14	13.33333333	12.85714286	12.5	11.11111111	NaN	10	5	3.333333333	2.5	2	1.666666667	1.428571429	1.25
D6RYE0	931049666.7	30	15	13.33333333	12.5	14	11.66666667	10	8.75	8.888888889	9	10	5	3.333333333	2.5	2	1.666666667	1.428571429	1.25	1.111111111	1	20	15	13.33333333	12.5	10	11.66666667	10	8.75	7.777777778	7	30	15	13.33333333	12.5	10	8.333333333	8.571428571	7.5	8.888888889	9	20	10	10	7.5	6	5	4.285714286	3.75
D6RYE1	NaN	20	10	NaN	NaN	NaN	NaN	NaN	NaN	NaN	NaN	10	5	NaN	NaN	NaN	NaN	NaN	NaN	NaN	NaN	0	0	NaN	NaN	NaN	NaN	NaN	NaN	NaN	NaN	10	5	NaN	NaN	NaN	NaN	NaN	NaN	NaN	NaN	0	0	NaN	NaN	NaN	NaN	NaN	NaN
D6RYE3	NaN	50	30	23.33333333	20	20	18.33333333	18.57142857	17.5	16.66666667	16	20	15	10	10	8	6.666666667	5.714285714	6.25	5.555555556	5	10	10	6.666666667	5	6	5	5.714285714	5	4.444444444	4	30	25	16.66666667	12.5	10	8.333333333	10	8.75	8.888888889	8	30	25	16.66666667	15	12	13.33333333	14.28571429	12.5
D6RYE4	NaN	30	20	13.33333333	12.5	10	10	8.571428571	8.75	7.777777778	8	20	15	10	7.5	6	5	4.285714286	3.75	3.333333333	3	30	20	13.33333333	10	10	11.66666667	10	8.75	7.777777778	7	60	45	33.33333333	27.5	24	23.33333333	20	17.5	17.77777778	17	30	20	13.33333333	12.5	10	10	8.571428571	7.5
D6VP94	NaN	30	15	13.33333333	10	8	8.333333333	NaN	NaN	NaN	NaN	30	20	23.33333333	17.5	16	13.33333333	NaN	NaN	NaN	NaN	20	10	6.666666667	5	4	3.333333333	NaN	NaN	NaN	NaN	20	15	10	10	8	6.666666667	NaN	NaN	NaN	NaN	40	20	13.33333333	15	12	10	NaN	NaN
D6VP97	NaN	10	10	6.666666667	5	4	5	NaN	NaN	NaN	NaN	0	0	0	0	0	0	NaN	NaN	NaN	NaN	10	10	6.666666667	5	4	3.333333333	NaN	NaN	NaN	NaN	40	25	20	17.5	16	15	NaN	NaN	NaN	NaN	20	15	10	10	8	8.333333333	NaN	NaN
D6VP99	NaN	30	20	13.33333333	15	14	11.66666667	12.85714286	11.25	11.11111111	10	20	20	16.66666667	12.5	10	10	8.571428571	7.5	6.666666667	7	20	10	10	7.5	6	6.666666667	5.714285714	5	4.444444444	4	20	15	13.33333333	12.5	12	11.66666667	10	8.75	7.777777778	7	20	15	10	10	8	6.666666667	5.714285714	5
D6VPA0	NaN	30	15	13.33333333	12.5	12	11.66666667	10	10	10	9	30	15	10	10	10	8.333333333	7.142857143	6.25	5.555555556	6	20	20	16.66666667	17.5	14	11.66666667	11.42857143	11.25	11.11111111	11	30	25	20	20	18	16.66666667	15.71428571	15	14.44444444	13	30	15	13.33333333	10	10	10	8.571428571	8.75
D6VPA1	NaN	40	25	20	15	14	15	15.71428571	13.75	13.33333333	12	20	10	6.666666667	5	4	5	4.285714286	3.75	3.333333333	3	40	30	26.66666667	25	24	20	17.14285714	15	14.44444444	13	50	30	26.66666667	22.5	20	18.33333333	17.14285714	16.25	15.55555556	16	30	20	16.66666667	17.5	14	13.33333333	12.85714286	11.25
D6VPA4	NaN	20	15	10	7.5	10	8.333333333	NaN	NaN	NaN	NaN	10	5	3.333333333	2.5	2	1.666666667	NaN	NaN	NaN	NaN	30	15	16.66666667	15	12	10	NaN	NaN	NaN	NaN	10	5	3.333333333	2.5	2	1.666666667	NaN	NaN	NaN	NaN	30	20	13.33333333	17.5	14	13.33333333	NaN	NaN
D6VPA5	NaN	10	10	6.666666667	5	4	3.333333333	NaN	NaN	NaN	NaN	10	5	3.333333333	2.5	2	1.666666667	NaN	NaN	NaN	NaN	20	10	10	10	8	6.666666667	NaN	NaN	NaN	NaN	10	10	6.666666667	5	4	3.333333333	NaN	NaN	NaN	NaN	30	20	13.33333333	12.5	10	10	NaN	NaN
D6VPA6	NaN	30	20	16.66666667	15	12	10	8.571428571	NaN	NaN	NaN	10	5	3.333333333	2.5	2	1.666666667	1.428571429	NaN	NaN	NaN	20	15	13.33333333	10	8	6.666666667	5.714285714	NaN	NaN	NaN	40	25	20	17.5	14	13.33333333	14.28571429	NaN	NaN	NaN	10	5	6.666666667	5	6	5	4.285714286	NaN
D6VPA9	NaN	20	10	10	7.5	6	5	4.285714286	3.75	3.333333333	3	0	0	0	0	0	0	0	0	0	0	30	15	13.33333333	10	8	6.666666667	7.142857143	7.5	6.666666667	6	10	5	6.666666667	5	4	5	4.285714286	3.75	3.333333333	3	20	15	13.33333333	12.5	12	10	8.571428571	7.5
D6VPB0	NaN	30	20	16.66666667	15	12	10	8.571428571	7.5	7.777777778	9	10	5	3.333333333	2.5	2	1.666666667	1.428571429	2.5	2.222222222	2	10	5	3.333333333	2.5	2	1.666666667	1.428571429	1.25	1.111111111	1	30	15	16.66666667	15	14	13.33333333	11.42857143	10	8.888888889	9	30	25	20	17.5	16	15	12.85714286	12.5
D7SFI3	18295161667	40	25	23.33333333	17.5	16	13.33333333	11.42857143	13.75	12.22222222	13	10	5	3.333333333	2.5	2	1.666666667	1.428571429	1.25	1.111111111	1	20	15	13.33333333	12.5	10	11.66666667	11.42857143	10	10	10	20	20	16.66666667	15	12	11.66666667	11.42857143	10	10	10	20	10	10	10	8	8.333333333	7.142857143	7.5
D7SFJ0	NaN	40	25	20	17.5	16	13.33333333	11.42857143	12.5	11.11111111	12	10	10	6.666666667	5	6	5	4.285714286	3.75	4.444444444	4	30	20	16.66666667	12.5	14	11.66666667	11.42857143	11.25	11.11111111	11	20	15	13.33333333	12.5	10	10	8.571428571	8.75	7.777777778	9	20	10	6.666666667	7.5	6	5	5.714285714	5
D7SFK1	NaN	20	15	13.33333333	12.5	10	10	8.571428571	7.5	7.777777778	7	30	15	10	7.5	6	5	4.285714286	5	5.555555556	5	40	25	20	15	14	13.33333333	11.42857143	10	8.888888889	9	30	20	16.66666667	12.5	12	13.33333333	11.42857143	10	8.888888889	9	50	45	33.33333333	32.5	28	23.33333333	22.85714286	20
D7SFK9	NaN	30	20	13.33333333	10	10	11.66666667	10	8.75	8.888888889	9	30	20	13.33333333	10	10	10	8.571428571	8.75	8.888888889	9	20	20	16.66666667	12.5	12	11.66666667	10	10	10	9	30	20	13.33333333	10	8	10	8.571428571	7.5	6.666666667	7	30	25	16.66666667	12.5	12	10	10	8.75
D7SFL1	NaN	30	20	20	15	14	13.33333333	12.85714286	12.5	12.22222222	11	30	20	13.33333333	10	8	8.333333333	7.142857143	6.25	5.555555556	5	30	20	16.66666667	12.5	10	11.66666667	10	10	8.888888889	9	40	25	16.66666667	15	14	13.33333333	11.42857143	10	10	10	30	20	20	15	12	10	8.571428571	8.75
D7SFL5	NaN	30	20	16.66666667	12.5	12	13.33333333	11.42857143	10	10	9	10	10	6.666666667	5	4	3.333333333	2.857142857	3.75	3.333333333	3	10	5	3.333333333	2.5	2	1.666666667	1.428571429	1.25	1.111111111	1	40	30	23.33333333	20	18	15	15.71428571	15	13.33333333	14	20	15	13.33333333	10	8	6.666666667	5.714285714	5
D7SFL7	NaN	10	10	6.666666667	7.5	6	6.666666667	5.714285714	NaN	NaN	NaN	10	5	3.333333333	2.5	2	1.666666667	1.428571429	NaN	NaN	NaN	20	15	13.33333333	12.5	10	10	8.571428571	NaN	NaN	NaN	20	15	13.33333333	10	8	8.333333333	7.142857143	NaN	NaN	NaN	10	5	6.666666667	5	4	5	4.285714286	NaN
D7SFL8	NaN	20	10	6.666666667	5	4	3.333333333	4.285714286	3.75	4.444444444	4	10	10	6.666666667	5	4	3.333333333	4.285714286	3.75	3.333333333	3	10	5	3.333333333	5	4	3.333333333	2.857142857	2.5	2.222222222	2	10	10	10	7.5	8	6.666666667	5.714285714	5	5.555555556	6	30	25	20	17.5	14	13.33333333	11.42857143	10
D7SFL9	111254333.3	10	5	3.333333333	2.5	2	3.333333333	2.857142857	2.5	2.222222222	NaN	0	0	0	0	0	0	0	0	0	NaN	30	15	13.33333333	10	8	6.666666667	7.142857143	6.25	5.555555556	NaN	40	30	20	15	12	10	10	8.75	7.777777778	NaN	20	10	10	10	8	6.666666667	5.714285714	5
D7SFM0	NaN	0	0	0	0	NaN	NaN	NaN	NaN	NaN	NaN	20	15	10	7.5	NaN	NaN	NaN	NaN	NaN	NaN	10	5	3.333333333	2.5	NaN	NaN	NaN	NaN	NaN	NaN	30	25	20	17.5	NaN	NaN	NaN	NaN	NaN	NaN	50	30	20	15	NaN	NaN	NaN	NaN
D7SFM1	NaN	20	10	6.666666667	5	4	5	5.714285714	5	4.444444444	4	20	20	16.66666667	15	16	15	14.28571429	13.75	13.33333333	12	20	10	10	7.5	6	6.666666667	5.714285714	5	4.444444444	4	30	20	20	15	12	11.66666667	11.42857143	10	8.888888889	9	30	20	13.33333333	15	14	11.66666667	10	8.75
D7SFM2	NaN	40	25	23.33333333	22.5	20	20	18.57142857	18.75	17.77777778	16	10	5	3.333333333	2.5	2	1.666666667	1.428571429	1.25	1.111111111	1	30	25	16.66666667	12.5	10	8.333333333	7.142857143	7.5	7.777777778	7	30	25	20	15	12	10	10	8.75	8.888888889	9	10	5	3.333333333	2.5	2	1.666666667	1.428571429	1.25
D7SFN3	NaN	30	20	13.33333333	15	12	10	10	8.75	NaN	NaN	10	5	3.333333333	2.5	2	1.666666667	1.428571429	1.25	NaN	NaN	20	15	10	7.5	6	5	4.285714286	5	NaN	NaN	20	15	16.66666667	12.5	12	11.66666667	10	8.75	NaN	NaN	0	0	0	0	0	0	0	0
D7SFP0	NaN	30	20	16.66666667	15	14	11.66666667	11.42857143	10	8.888888889	8	20	10	6.666666667	5	4	3.333333333	4.285714286	3.75	3.333333333	3	30	15	13.33333333	10	8	8.333333333	7.142857143	7.5	7.777777778	8	40	30	23.33333333	22.5	22	18.33333333	20	17.5	16.66666667	15	20	15	10	10	10	10	8.571428571	7.5
D7SFQ0	NaN	0	0	0	0	NaN	NaN	NaN	NaN	NaN	NaN	0	0	0	0	NaN	NaN	NaN	NaN	NaN	NaN	0	0	0	0	NaN	NaN	NaN	NaN	NaN	NaN	20	10	6.666666667	5	NaN	NaN	NaN	NaN	NaN	NaN	10	5	3.333333333	2.5	NaN	NaN	NaN	NaN
D7SFQ1	NaN	40	20	16.66666667	12.5	12	10	10	8.75	NaN	NaN	20	10	6.666666667	7.5	8	6.666666667	5.714285714	5	NaN	NaN	10	5	3.333333333	5	4	3.333333333	2.857142857	2.5	NaN	NaN	20	20	13.33333333	12.5	10	8.333333333	7.142857143	6.25	NaN	NaN	50	25	16.66666667	15	12	11.66666667	10	8.75
D7SFQ2	320563066.7	30	30	20	17.5	16	15	12.85714286	11.25	11.11111111	10	10	5	3.333333333	2.5	2	1.666666667	1.428571429	1.25	1.111111111	1	40	25	26.66666667	20	18	15	12.85714286	13.75	13.33333333	13	60	45	36.66666667	30	26	23.33333333	21.42857143	18.75	16.66666667	17	20	15	10	7.5	8	8.333333333	8.571428571	7.5
D7SFQ4	NaN	30	15	16.66666667	12.5	10	8.333333333	8.571428571	8.75	7.777777778	8	10	5	3.333333333	2.5	2	1.666666667	1.428571429	1.25	1.111111111	1	40	20	16.66666667	12.5	10	10	8.571428571	7.5	6.666666667	6	40	25	20	15	14	13.33333333	11.42857143	11.25	11.11111111	11	30	20	16.66666667	12.5	10	10	8.571428571	7.5
D7SFQ8	32866333.33	80	50	40	35	30	28.33333333	24.28571429	22.5	21.11111111	21	10	10	6.666666667	5	4	3.333333333	2.857142857	2.5	2.222222222	2	40	30	20	15	12	10	8.571428571	7.5	8.888888889	8	30	20	13.33333333	10	10	10	10	8.75	8.888888889	8	20	15	10	10	10	8.333333333	7.142857143	7.5
D7UU25	NaN	30	20	13.33333333	12.5	12	11.66666667	11.42857143	11.25	11.11111111	11	20	15	10	7.5	8	6.666666667	5.714285714	5	5.555555556	6	20	10	6.666666667	5	4	5	5.714285714	5	4.444444444	4	20	10	6.666666667	5	6	5	4.285714286	3.75	4.444444444	5	30	25	20	17.5	16	15	14.28571429	13.75
D8FRP3	NaN	30	15	13.33333333	12.5	10	8.333333333	8.571428571	8.75	8.888888889	8	10	10	6.666666667	5	4	5	4.285714286	3.75	3.333333333	3	20	15	10	10	8	6.666666667	5.714285714	6.25	5.555555556	5	20	10	6.666666667	5	6	5	4.285714286	3.75	3.333333333	4	30	20	16.66666667	15	14	15	12.85714286	12.5
D8FRP4	NaN	20	15	10	10	8	8.333333333	7.142857143	7.5	7.777777778	7	10	10	6.666666667	5	4	5	4.285714286	3.75	3.333333333	3	30	15	13.33333333	10	8	6.666666667	5.714285714	5	5.555555556	5	20	20	13.33333333	15	12	11.66666667	11.42857143	10	8.888888889	9	30	20	13.33333333	12.5	12	11.66666667	10	10
D9N120	NaN	40	25	16.66666667	15	14	11.66666667	11.42857143	12.5	11.11111111	12	20	10	6.666666667	7.5	6	5	5.714285714	5	4.444444444	4	40	20	13.33333333	12.5	12	10	10	10	10	9	40	25	20	15	16	13.33333333	12.85714286	12.5	11.11111111	11	20	20	16.66666667	15	14	11.66666667	11.42857143	10
D9N125	NaN	20	15	10	10	10	8.333333333	8.571428571	NaN	NaN	NaN	0	0	0	0	0	0	0	NaN	NaN	NaN	0	0	0	0	0	0	0	NaN	NaN	NaN	10	10	6.666666667	5	4	3.333333333	2.857142857	NaN	NaN	NaN	20	10	10	10	8	8.333333333	7.142857143	NaN
D9N126	NaN	20	10	10	7.5	8	6.666666667	NaN	NaN	NaN	NaN	0	0	0	0	0	0	NaN	NaN	NaN	NaN	30	25	20	17.5	16	13.33333333	NaN	NaN	NaN	NaN	30	20	13.33333333	10	10	10	NaN	NaN	NaN	NaN	10	5	3.333333333	2.5	2	1.666666667	NaN	NaN
D9N127	NaN	40	25	20	15	14	11.66666667	11.42857143	11.25	10	9	10	10	6.666666667	7.5	6	6.666666667	5.714285714	5	4.444444444	4	10	5	3.333333333	2.5	2	1.666666667	2.857142857	2.5	2.222222222	2	30	25	20	17.5	14	11.66666667	12.85714286	12.5	13.33333333	13	10	10	6.666666667	7.5	6	5	5.714285714	5
D9N128	NaN	10	5	3.333333333	2.5	2	1.666666667	1.428571429	NaN	NaN	NaN	30	25	20	15	12	10	8.571428571	NaN	NaN	NaN	20	10	6.666666667	5	4	3.333333333	4.285714286	NaN	NaN	NaN	0	0	0	0	0	0	0	NaN	NaN	NaN	30	25	20	15	12	10	8.571428571	NaN
D9N129	NaN	60	35	26.66666667	25	22	21.66666667	18.57142857	17.5	15.55555556	14	20	15	13.33333333	10	12	11.66666667	11.42857143	10	8.888888889	8	30	20	16.66666667	12.5	12	11.66666667	11.42857143	10	10	9	30	20	16.66666667	15	14	13.33333333	11.42857143	11.25	11.11111111	11	30	15	13.33333333	12.5	10	8.333333333	8.571428571	7.5
D9N134	NaN	30	15	10	7.5	8	6.666666667	NaN	NaN	NaN	NaN	10	5	3.333333333	2.5	2	1.666666667	NaN	NaN	NaN	NaN	10	10	6.666666667	5	4	3.333333333	NaN	NaN	NaN	NaN	10	10	6.666666667	5	4	3.333333333	NaN	NaN	NaN	NaN	20	10	10	7.5	8	6.666666667	NaN	NaN
D9N136	NaN	30	20	16.66666667	15	12	10	8.571428571	10	8.888888889	8	10	10	6.666666667	5	4	3.333333333	2.857142857	2.5	2.222222222	2	40	30	20	20	16	15	12.85714286	12.5	11.11111111	10	50	35	23.33333333	17.5	14	11.66666667	10	10	8.888888889	9	40	30	26.66666667	22.5	18	18.33333333	17.14285714	15
D9N147	NaN	30	30	26.66666667	20	18	15	14.28571429	12.5	12.22222222	12	10	5	3.333333333	2.5	2	1.666666667	1.428571429	1.25	1.111111111	2	20	10	6.666666667	7.5	6	6.666666667	5.714285714	5	4.444444444	4	30	20	20	17.5	16	13.33333333	14.28571429	12.5	11.11111111	10	20	10	10	7.5	8	6.666666667	7.142857143	7.5
D9N149	NaN	20	15	16.66666667	15	12	11.66666667	11.42857143	10	10	10	10	5	3.333333333	2.5	2	1.666666667	2.857142857	2.5	2.222222222	2	20	20	13.33333333	10	12	10	10	10	8.888888889	8	50	30	26.66666667	22.5	20	18.33333333	17.14285714	16.25	15.55555556	14	30	20	13.33333333	12.5	10	8.333333333	7.142857143	7.5
D9N150	NaN	20	10	6.666666667	7.5	6	6.666666667	5.714285714	5	4.444444444	5	30	15	10	7.5	8	6.666666667	7.142857143	6.25	5.555555556	5	30	20	16.66666667	15	14	11.66666667	11.42857143	10	10	10	30	25	23.33333333	20	18	15	14.28571429	13.75	12.22222222	12	30	20	20	15	14	13.33333333	14.28571429	12.5
D9PTN5	NaN	30	20	16.66666667	15	14	11.66666667	11.42857143	11.25	11.11111111	11	30	20	13.33333333	10	8	6.666666667	5.714285714	7.5	6.666666667	6	40	25	20	17.5	14	13.33333333	12.85714286	11.25	11.11111111	11	30	25	20	17.5	14	11.66666667	11.42857143	10	10	9	20	20	13.33333333	12.5	12	10	10	8.75
[truncated: 18,524 more rows]
[truncated: 152 more columns]
