# Supplementary material for: Proteome-scale relationships between local amino acid composition and protein fates and functions
Source: PLoS Comput Biol. 2018 Sep 24;14(9):e1006256. doi: 10.1371/journal.pcbi.1006256 (PMC6171957; doi:10.1371/journal.pcbi.1006256)
Supplement: S3 Table — All GO terms listed represent terms significantly associated with a set of residue-specific CEDs for at least one window size (Bonferroni-corrected p ≤ 0.05). (XLSX) [file pcbi.1006256.s003.xlsx]

## Sheet: Sheet1
	Biological Process (BP)		Cellular Component (CC)		Molecular Function (MF)
Amino Acid	GO Term ID	GO Term	GO Term ID	GO Term	GO Term ID	GO Term
A	GO:0006950	response to stress	GO:0009277	fungal-type cell wall	GO:0005199	structural constituent of cell wall
	GO:0031505	fungal-type cell wall organization	GO:0000324	fungal-type vacuole	GO:0003735	structural constituent of ribosome
	GO:0006096	glycolytic process	GO:0022625	cytosolic large ribosomal subunit	GO:0070180	large ribosomal subunit rRNA binding
	GO:0002181	cytoplasmic translation	GO:0005840	ribosome	GO:0030295	protein kinase activator activity
	GO:0006414	translational elongation	GO:0005622	intracellular	GO:0004022	alcohol dehydrogenase (NAD) activity
	GO:0032147	activation of protein kinase activity	GO:0030687	preribosome, large subunit precursor	GO:0004634	phosphopyruvate hydratase activity
	GO:0045860	positive regulation of protein kinase activity	GO:0000015	phosphopyruvate hydratase complex
	GO:0000947	amino acid catabolic process to alcohol via Ehrlich pathway
C
D	GO:0042787	protein ubiquitination involved in ubiquitin-dependent protein catabolic process	GO:0005634	nucleus	GO:0003682	chromatin binding
E	GO:0042254	ribosome biogenesis	GO:0005634	nucleus	GO:0042393	histone binding
	GO:0006364	rRNA processing	GO:0030686	90S preribosome
	GO:0000447	endonucleolytic cleavage in ITS1 to separate SSU-rRNA from 5.8S rRNA and LSU-rRNA from tricistronic rRNA transcript (SSU-rRNA, 5.8S rRNA, LSU-rRNA)	GO:0005730	nucleolus
	GO:0006368	transcription elongation from RNA polymerase II promoter	GO:0032040	small-subunit processome
	GO:0006351	transcription, DNA-templated	GO:0030688	preribosome, small subunit precursor
	GO:0000070	mitotic sister chromatid segregation	GO:0030687	preribosome, large subunit precursor
F			GO:0016021	integral component of membrane
			GO:0016020	membrane
G	GO:0055085	transmembrane transport	GO:0045298	tubulin complex	GO:0015171	amino acid transmembrane transporter activity
	GO:0003333	amino acid transmembrane transport	GO:0005828	kinetochore microtubule	GO:0015297	antiporter activity
	GO:0006865	amino acid transport	GO:0005887	integral component of plasma membrane	GO:0031072	heat shock protein binding
	GO:0006457	protein folding			GO:0001671	ATPase activator activity
	GO:0032781	positive regulation of ATPase activity
H	GO:0061088	regulation of sequestering of zinc ion
	GO:0010043	response to zinc ion
I	GO:0015755	fructose transport	GO:0016021	integral component of membrane	GO:0005353	fructose transmembrane transporter activity
	GO:0015761	mannose transport	GO:0005887	integral component of plasma membrane	GO:0015578	mannose transmembrane transporter activity
	GO:0055085	transmembrane transport	GO:0016020	membrane	GO:0005351	sugar:proton symporter activity
	GO:1904659	glucose transmembrane transport	GO:0071944	cell periphery	GO:0005355	glucose transmembrane transporter activity
	GO:0008645	hexose transport	GO:0005886	plasma membrane	GO:0022891	substrate-specific transmembrane transporter activity
	GO:0046323	glucose import			GO:0022857	transmembrane transporter activity
	GO:0008643	carbohydrate transport			GO:0015146	pentose transmembrane transporter activity
	GO:0015750	pentose transport			GO:0005215	transporter activity
	GO:0006810	transport
	GO:0015992	proton transport
K	GO:0042254	ribosome biogenesis	GO:0005730	nucleolus	GO:0004004	ATP-dependent RNA helicase activity
	GO:0006364	rRNA processing	GO:0005634	nucleus	GO:0003723	RNA binding
	GO:0006412	translation	GO:0030529	intracellular ribonucleoprotein complex
	GO:0006418	tRNA aminoacylation for protein translation	GO:0030687	preribosome, large subunit precursor
	GO:0000472	endonucleolytic cleavage to generate mature 5'-end of SSU-rRNA from (SSU-rRNA, 5.8S rRNA, LSU-rRNA)	GO:0005840	ribosome
	GO:0000447	endonucleolytic cleavage in ITS1 to separate SSU-rRNA from 5.8S rRNA and LSU-rRNA from tricistronic rRNA transcript (SSU-rRNA, 5.8S rRNA, LSU-rRNA)	GO:0005786	signal recognition particle, endoplasmic reticulum targeting
L	GO:0006810	transport	GO:0016021	integral component of membrane
	GO:0006506	GPI anchor biosynthetic process	GO:0016020	membrane
			GO:0005783	endoplasmic reticulum
			GO:0005789	endoplasmic reticulum membrane
			GO:0000329	fungal-type vacuole membrane
			GO:0005774	vacuolar membrane
			GO:0005773	vacuole
			GO:0000139	Golgi membrane
M
N	GO:0006351	transcription, DNA-templated	GO:0005634	nucleus	GO:0043565	sequence-specific DNA binding
	GO:0006355	regulation of transcription, DNA-templated	GO:0000932	P-body	GO:0000981	RNA polymerase II transcription factor activity, sequence-specific DNA binding
	GO:0045944	positive regulation of transcription from RNA polymerase II promoter
P	GO:0032196	transposition	GO:0000943	retrotransposon nucleocapsid	GO:0003964	RNA-directed DNA polymerase activity
	GO:0015074	DNA integration	GO:0005737	cytoplasm	GO:0004523	RNA-DNA hybrid ribonuclease activity
	GO:0006278	RNA-dependent DNA biosynthetic process			GO:0004190	aspartic-type endopeptidase activity
	GO:0071897	DNA biosynthetic process			GO:0003887	DNA-directed DNA polymerase activity
	GO:0090502	RNA phosphodiester bond hydrolysis, endonucleolytic			GO:0016779	nucleotidyltransferase activity
	GO:0090305	nucleic acid phosphodiester bond hydrolysis			GO:0004540	ribonuclease activity
	GO:0090501	RNA phosphodiester bond hydrolysis			GO:0004518	nuclease activity
	GO:0032197	transposition, RNA-mediated			GO:0004519	endonuclease activity
	GO:0006310	DNA recombination			GO:0003676	nucleic acid binding
	GO:0006508	proteolysis			GO:0008233	peptidase activity
	GO:0008152	metabolic process			GO:0003723	RNA binding
					GO:0003677	DNA binding
					GO:0003824	catalytic activity
					GO:0016787	hydrolase activity
					GO:0046872	metal ion binding
					GO:0005524	ATP binding
					GO:0016740	transferase activity
					GO:0000166	nucleotide binding
Q	GO:0003006	developmental process involved in reproduction	GO:0070250	mating projection membrane	GO:0030276	clathrin binding
	GO:0009749	response to glucose	GO:0005634	nucleus
	GO:0006355	regulation of transcription, DNA-templated
	GO:0006351	transcription, DNA-templated
	GO:0006897	endocytosis
R
S	GO:0071555	cell wall organization	GO:0005618	cell wall	GO:0004672	protein kinase activity
	GO:0031505	fungal-type cell wall organization	GO:0031225	anchored component of membrane	GO:0004674	protein serine/threonine kinase activity
	GO:0006468	protein phosphorylation	GO:0009277	fungal-type cell wall	GO:0016301	kinase activity
	GO:0016310	phosphorylation	GO:0005576	extracellular region	GO:0043565	sequence-specific DNA binding
	GO:0035556	intracellular signal transduction	GO:0005934	cellular bud tip	GO:0003700	transcription factor activity, sequence-specific DNA binding
	GO:0007049	cell cycle	GO:0071944	cell periphery
	GO:0043547	positive regulation of GTPase activity	GO:0005935	cellular bud neck
	GO:0007165	signal transduction	GO:0043332	mating projection tip
	GO:0046777	protein autophosphorylation	GO:0000131	incipient cellular bud site
	GO:0070086	ubiquitin-dependent endocytosis	GO:0005886	plasma membrane
T	GO:0000722	telomere maintenance via recombination	GO:0005618	cell wall	GO:0004386	helicase activity
	GO:0032508	DNA duplex unwinding	GO:0031225	anchored component of membrane	GO:0003678	DNA helicase activity
			GO:0005576	extracellular region	GO:0003676	nucleic acid binding
					GO:0005524	ATP binding
					GO:0016787	hydrolase activity
V
W
Y
